# Supplementary material for: A variability in response of osteoclasts to zoledronic acid is mediated by smoking-associated modification in the DNA methylome
Source: Clin Epigenetics. 2023 Mar 13;15:42. doi: 10.1186/s13148-023-01449-1 (PMC10012449; doi:10.1186/s13148-023-01449-1)
Supplement: Supplementary file 3 — Additional file 3. Supplementary Table 1. Output of EWAS statistical results (p<0.05) arranged in the order from left to the right for the interaction effect, main effect of IC50 and smoking, followed by annotations for each CpGs in the table. [file 13148_2023_1449_MOESM3_ESM.xlsx]

## Sheet: Supplementary Table S1
CpG_Ids	est_int	sd_int	t_value_int	p_value_int	FDR_int	est_IC50	sd_IC50	t_value_IC50	p_value_IC50	FDR_IC50	est_smk	sd_smk	t_value_smk	p_value_smk	FDR_smk	chr	pos	strand	Name	AddressA	AddressB	ProbeSeqA	ProbeSeqB	Type	NextBase	Color	Probe_rs	Probe_maf	CpG_rs	CpG_maf	SBE_rs	SBE_maf	Islands_Name	Relation_to_Island	Forward_Sequence	SourceSeq	UCSC_RefGene_Name	UCSC_RefGene_Accession	UCSC_RefGene_Group	Phantom4_Enhancers	Phantom5_Enhancers	DMR	X450k_Enhancer	HMM_Island	Regulatory_Feature_Name	Regulatory_Feature_Group	GencodeBasicV12_NAME	GencodeBasicV12_Accession	GencodeBasicV12_Group
cg00227784	-7.62e-06	8.69e-07	-8.75869	4.33e-09	0.00156864	0.319324	0.0471578	6.77139	4.26e-07	0.0685164	1.67e-06	8.02e-07	2.08291	0.047644	0.999979	chr3	126391755	-	cg00227784	26691148		ACCATCAACAAATCATACCAACACTAATCCAAAAACTTAATCCTCTATTC		II			NA	NA	NA	NA	NA	NA		OpenSea	AGGGCTCGGCAGCCATCAGCAAGTCATGCCAGCACTGGTCCAGGGGCTTGATCCTCTGTT[CG]TATGCAGACATGAAGCAGTGGCACAGCATGATGCCACCTCCTTAGCCTCCTTGGCTGCTC	CGAACAGAGGATCAAGCCCCTGGACCAGTGCTGGCATGACTTGCTGATGG
cg14355428	-9.62e-06	1.12e-06	-8.55589	6.76e-09	0.00156864	0.365118	0.0609513	5.99032	2.96e-06	0.111481	4.75e-06	1.04e-06	4.58531	0.000109167	0.999979	chr7	91762876	+	cg14355428	22634227		ATATAATAAAAACCTTCCTCTAATACTAATAATATAACAATTTCTCRACC		II			NA	NA	NA	NA	NA	NA	chr7:91763095-91764367	N_Shore	GGTGATCCGCCCGCTTCGGCCTCCCGAAGTGCTGGGATTACAGGCGTGAGCCACTGCTCC[CG]GCCGAGAAACTGTTACATTATTAGCATCAGAGGAAGGCCCTTACCACACTCCAGTCACTA	CGGCCGAGAAACTGTTACATTATTAGCATCAGAGGAAGGCCCTTACCACA	CYP51A1;CYP51A1	NM_001146152;NM_000786	5'UTR;Body						7:91762807-91764628	Promoter_Associated	CYP51A1;CTB-161K23.1;LRRD1	ENST00000450723.1;ENST00000453068.1;ENST00000422722.1	5'UTR;TSS1500;3'UTR
cg22010000	-1.01e-05	1.18e-06	-8.54733	6.89e-09	0.00156864	0.395375	0.0641732	6.16107	1.93e-06	0.0881924	2.26e-06	1.09e-06	2.06796	0.0491398	0.999979	chr1	151738555	+	cg22010000	96637288		TCAATTCCATCCAATTCCATACAAAAATACAAACTTAATAATACTATATC		II			NA	NA	NA	NA	NA	NA	chr1:151735445-151736093	S_Shelf	TTTTAAAATTGGTGAGATTTACTACAAAACTGTCTTTCCAGTTTCTGTTCAAAAATCATA[CG]ATACAGCACCATCAAGTCTGCATTCTTGCATGGAACTGGATGGAATTGAGTTGTGTGGAC	CGATACAGCACCATCAAGTCTGCATTCTTGCATGGAACTGGATGGAATTG	OAZ3;OAZ3	NM_001134939;NM_016178	Body;TSS1500								RP11-98D18.3;OAZ3;OAZ3;OAZ3;RP11-98D18.2	ENST00000512280.1;ENST00000479764.1;ENST00000479764.1;ENST00000400999.1;ENST00000420382.1	3'UTR;1stExon;5'UTR;TSS1500;5'UTR
cg01279902	-1.01e-05	1.24e-06	-8.11985	1.79e-08	0.00208604	0.420473	0.0671528	6.26143	1.5e-06	0.0787629	3.49e-06	1.14e-06	3.05189	0.00532858	0.999979	chr14	104171040	+	cg01279902	38651846		TTACATACCATAAAATTCCCTCTAAAAATATACAATTCRACCTAATAAAC		II			NA	NA	NA	NA	NA	NA		OpenSea	TGATCCGCCTGCCTCAGCCTCGGCCTCCCAAAGTGCTGGGATTACAGGCATGAGGTACTG[CG]CCTATCAGGCCGAACTGTACACTTTTAGAGGGAATTTTATGGCATGTAAATTACATCTCA	CGCCTATCAGGCCGAACTGTACACTTTTAGAGGGAATTTTATGGCATGTA	XRCC3;XRCC3;XRCC3	NM_005432;NM_001100118;NM_001100119	Body;Body;Body								XRCC3;XRCC3	ENST00000555832.1;ENST00000554974.1	TSS1500;5'UTR
cg00439196	1.48e-05	1.83e-06	8.08652	1.93e-08	0.00208604	-0.657548	0.0993895	-6.61588	6.23e-07	0.0685164	-4.16e-06	1.69e-06	-2.46294	0.0210161	0.999979	chr16	57769757	-	cg00439196	77750410	70807171	AAAAACAAATAAAAATCACACCTAAAACAAAACCTCAACCTCCAAAACCA	AAAAACAAATAAAAATCGCGCCTAAAACGAAACCTCGACCTCCGAAACCG	I	C	Grn	NA	NA	NA	NA	NA	NA	chr16:57769596-57769973	Island	AAGGCAGGGGATGGAGGCAAGTGGGGGTCGCGCCTGGAGCGGAGCCTCGGCCTCCGGAGC[CG]CAGCTGCAGGTGGAGTGGGCAAGGGGACGAGGTGGCGAGGGGACGGTGGGCCCTGGGCTG	CGGCTCCGGAGGCCGAGGCTCCGCTCCAGGCGCGACCCCCACTTGCCTCC	KATNB1;KATNB1	NM_005886;NM_005886	5'UTR;1stExon	high-CpG:56327127-56327276				16:56326319-56327757	16:57769035-57769840	Promoter_Associated	KATNB1;KATNB1	ENST00000379661.3;ENST00000379661.3	1stExon;5'UTR
cg06830769	1.14e-05	1.42e-06	8.06544	2.02e-08	0.00208604	-0.513051	0.0767661	-6.6833	5.28e-07	0.0685164	-3.27e-06	1.31e-06	-2.50197	0.0192578	0.999979	chr16	57769885	-	cg06830769	55626961	67770284	TAACTAAACTTACAAACAAAAAACTCTAAACATAAAAAAACTAAAACCCA	TAACTAAACTTACGAACAAAAAACTCTAAACGTAAAAAAACTAAAACCCG	I	T	Red	NA	NA	NA	NA	NA	NA	chr16:57769596-57769973	Island	GCCAGGCGGGGCTGGCTGGGCTTGCGGGCAGAGAGCTCTGAGCGTGGGGAGGCTAGAGCC[CG]TACTCCGCAAGCAGAGGGTTGGGAGGATCAGCCGTGGCCGAGGGACCTGCCCCCGCCCCC	CGGGCTCTAGCCTCCCCACGCTCAGAGCTCTCTGCCCGCAAGCCCAGCCA	KATNB1	NM_005886	5'UTR					16:56326319-56327757			KATNB1	ENST00000379661.3	5'UTR
cg08901901	8.25e-06	1.03e-06	8.04176	2.14e-08	0.00208604	-0.296224	0.0556193	-5.32592	1.61e-05	0.213843	-5.43e-06	9.46e-07	-5.74233	5.54e-06	0.999979	chr1	160951907	+	cg08901901	5707539		TCTAAAAAAATATAAATTCCAAATCTTTTTATACAAAATAACTCAACCCC		II			NA	NA	NA	NA	NA	NA		OpenSea	GTCCCCGCTGCCCCGCTTCAAGCCTAGCGCATGGCTCCTCCCCGTGCCTTGAAGATGCCA[CG]GGGCTGAGCCACCTTGCACAAAAAGATTTGGAACCCACACCTTCTTAGAATCAAGGCCTG	CGGGGCTGAGCCACCTTGCACAAAAAGATTTGGAACCCACACCTTCTTAG								1:159218410-159219026	1:160951821-160951960	Unclassified_Cell_type_specific
cg21854895	-1.06e-05	1.33e-06	-7.92208	2.81e-08	0.00210388	0.445116	0.0723208	6.15474	1.96e-06	0.0881924	2.51e-06	1.23e-06	2.03887	0.052169	0.999979	chr17	71305638	-	cg21854895	95724110		ACCTCCCTTTACTTCTAACTCCTTAATCTCTAATTCTATAAAATACTATC		II			NA	NA	NA	NA	NA	NA	chr17:71306975-71308682	N_Shore	TTATACATGAGACCTCCCTTTGCTTCTGACTCCTTGGTCTCTGGTTCTGTGAGGTGCTGT[CG]GGTTCCAGAGGCAGCAGCACAGTGGAGGCAGGGTACAGAGGATGGGGACAAGCACGGTGG	CCTCCCTTTGCTTCTGACTCCTTGGTCTCTGGTTCTGTGAGGTGCTGTCG	CDC42EP4	NM_012121	5'UTR			RDMR					CDC42EP4;CDC42EP4	ENST00000439510.2;ENST00000335793.2	5'UTR;5'UTR
cg17774634	-9.25e-06	1.18e-06	-7.83267	3.45e-08	0.00210388	0.401917	0.0640637	6.27372	1.45e-06	0.0787629	2.72e-06	1.09e-06	2.50074	0.0193111	0.999979	chr6	97730494	+	cg17774634	52682991		TTAAAAATTTAACCTCTAAATTTATTCRTTTATTTTTCCTTCCTACTAAC		II			NA	NA	NA	NA	NA	NA	chr6:97730696-97731199	N_Shore	TGGGGGGGGGGGGGTGGGGCCGAGAGAGTGGGGATTACTTCAGAAAGTTCTCAAGACGTC[CG]CCAGCAGGAAGGAAAAACAAACGAACAAACCCAGAGGCCAAATTCCCAATTCCCCCTCGC	CGCCAGCAGGAAGGAAAAACAAACGAACAAACCCAGAGGCCAAATTCCCA	C6orf167;MIR548H3	NM_198468;NR_031679	5'UTR;Body					6:97837211-97838127	6:97730268-97731584	Promoter_Associated	RP3-418C23.2;MMS22L;MMS22L	ENST00000457513.1;ENST00000275053.4;ENST00000369251.2	TSS1500;5'UTR;TSS200
cg27071707	-7.31e-06	9.34e-07	-7.82781	3.49e-08	0.00210388	0.296757	0.0506747	5.85611	4.15e-06	0.119424	2.12e-06	8.62e-07	2.45697	0.0212975	0.999979	chr19	1614334	-	cg27071707	6717888		CCAAACTAACAAAACCAAAAACTACRTACTCCCRAATCTAATTTCTTCCC		II			NA	NA	NA	NA	NA	NA	chr19:1614308-1614599	Island	AAGCGCACAGACCAAACTGACAGGACCAGGGGCTGCGTGCTCCCGGGTCTGGTTTCTTCC[CG]CAAGCCCTGACGGGGGGCTTTGGGGGAGGAAACGCCCTGAGGTTGCAGCCCAGCCGCTCC	CGGGAAGAAACCAGACCCGGGAGCACGCAGCCCCTGGTCCTGTCAGTTTG	TCF3;TCF3	NM_003200;NM_001136139	Body;Body								TCF3	ENST00000536553.1	3'UTR
cg00122310	1.3e-05	1.67e-06	7.78609	3.84e-08	0.00210388	-0.533416	0.0907516	-5.87776	3.93e-06	0.119424	-2.91e-06	1.54e-06	-1.88513	0.0710874	0.999979	chr16	57769432	+	cg00122310	48793128	3765141	TAACCTCTAATAAACCAATACAAACTACCATTTCCTTAATCCCACCTCCA	TAACCTCTAATAAACCAATACAAACTACCGTTTCCTTAATCCCGCCTCCG	I	T	Red	NA	NA	NA	NA	NA	NA	chr16:57769596-57769973	N_Shore	AGTTTTCAGACACAAATTAGGTTCGAGGGAGGAAACGGAGAGGAAAGGGAAAACTTGAGA[CG]GAGGCGGGACTAAGGAAACGGCAGCTTGCATTGGTTTATTAGAGGCCAAGGGGCGGCTCT	CGGAGGCGGGACTAAGGAAACGGCAGCTTGCATTGGTTTATTAGAGGCCA	KATNB1	NM_005886	TSS1500					16:56326319-56327757	16:57769035-57769840	Promoter_Associated	KATNB1	ENST00000379661.3	TSS1500
cg17641218	-9.64e-06	1.24e-06	-7.78247	3.87e-08	0.00210388	0.381179	0.0671477	5.67672	6.55e-06	0.14379	3.22e-06	1.14e-06	2.8193	0.00927935	0.999979	chr2	85804603	-	cg17641218	89789109		AATTTAAACTCTTATTTAAAAAACCACTAAAAAAACAATAAAAAATACCC		II			NA	NA	NA	NA	NA	NA		OpenSea	CTATTACTTTAAGTTTAAGCTCTTGTTTGGGAAGCCACTGGGAGGACAGTGAAGAATGCC[CG]CCTACCTGGGGAAACCTGAGTTAGGTGTGGCTGGAGCGACTCGAGATGCGAGGTGGGCGG	CGGGCATTCTTCACTGTCCTCCCAGTGGCTTCCCAAACAAGAGCTTAAAC	VAMP8	NM_003761	TSS200						2:85804552-85805283	Promoter_Associated	VAMP8;VAMP8;VAMP8	ENST00000263864.5;ENST00000409760.1;ENST00000432071.1	TSS200;TSS200;5'UTR
cg22859658	-2.03e-05	2.62e-06	-7.7679	4e-08	0.00210388	0.824025	0.14194	5.80543	4.72e-06	0.124042	6.01e-06	2.41e-06	2.49162	0.0197104	0.999979	chr7	144422735	+	cg22859658	58799886		TTCCTTAACTTAATTCAATATTACRTTTATTCTTTCTTAAAAACAAAACC		II			NA	NA	NA	NA	NA	NA		OpenSea	GAAGTTCTTAACTGCATTTGCAATTTTGATAAAATTGTTTTTAAATTTGTGTTTTTCTTT[CG]GTTTTGCTCTTAAGAAAGAACAAACGTAATACTGAATCAAGTTAAGGAAATAATCTAATT	CGGTTTTGCTCTTAAGAAAGAACAAACGTAATACTGAATCAAGTTAAGGA	TPK1;TPK1	NM_022445;NM_001042482	Body;Body								TPK1;TPK1	ENST00000538212.2;ENST00000549981.1	TSS1500;5'UTR
cg00013660	-8.96e-06	1.18e-06	-7.59706	5.95e-08	0.00290422	0.373378	0.06398	5.83586	4.37e-06	0.119424	1.72e-06	1.09e-06	1.5816	0.126311	0.999979	chr9	140068770	-	cg00013660	91805936		AAAACAAAAAACAAATACCCAATCCCTCTAACCACCAAAACACAACCTTC		II			NA	NA	NA	NA	NA	NA	chr9:140068792-140069082	N_Shore	TGCCTGAGTGTGGAGCAGGGGACAAGTGCCCAGTCCCTCTGGCCACCAGGGCACAGCCTT[CG]GCAGAGCCTCACTGCCAGAGACGAGGCGTGTTGGCCTAGAGGTCATTCGCCAGCCTCAGC	GAGCAGGGGACAAGTGCCCAGTCCCTCTGGCCACCAGGGCACAGCCTTCG								9:139188233-139188898
cg14379327	-6.77e-06	8.98e-07	-7.53525	6.87e-08	0.00308992	0.257176	0.0487266	5.27794	1.82e-05	0.230165	3.09e-06	8.29e-07	3.73112	0.000984925	0.999979	chr4	146404134	+	cg14379327	62618108		ATCTAACAAACATTTATTCCTCCTCCCCTCCTAAAACACATCAAAAAAAC		II			NA	NA	NA	NA	NA	NA	chr4:146402870-146403983	S_Shore	AGACAGATGTGGGCTTGTTTTTCTAGTTGCTGAAACTGTATGAAGGCTTTAAAGGGAGAA[CG]TTTTCTTGATGTGCTTTAGGAGGGGAGGAGGAACAAATGCCTGCCAGATCTCACAGCTAC	TCTGGCAGGCATTTGTTCCTCCTCCCCTCCTAAAGCACATCAAGAAAACG	SMAD1;SMAD1	NM_001003688;NM_005900	5'UTR;5'UTR						4:146404079-146404145	Promoter_Associated	SMAD1;SMAD1;SMAD1;SMAD1;SMAD1	ENST00000515385.1;ENST00000302085.4;ENST00000515527.1;ENST00000394092.2;ENST00000515385.1	1stExon;5'UTR;5'UTR;5'UTR;5'UTR
cg22968863	-1.03e-05	1.37e-06	-7.51341	7.23e-08	0.00308992	0.433261	0.0741519	5.84289	4.29e-06	0.119424	2.97e-06	1.26e-06	2.35489	0.026685	0.999979	chr11	72441739	+	cg22968863	2666412		ACCTATAAATAACTAAATCAACCATCTACATCTCTATTTTTAAAAAAAAC		II			NA	NA	NA	NA	NA	NA	chr11:72437676-72438005	S_Shelf	AGGTTGCAGTGAGCCGAGATCACACCATTGCATTCCAGCCTGGGGGACACTTTGTCCTCC[CG]CCTCCCCCAAAAACAGAGATGCAGATGGCTGACCCAGCCACCCATAGGCACTTAGCCTGC	CGCCTCCCCCAAAAACAGAGATGCAGATGGCTGACCCAGCCACCCATAGG	ARAP1	NM_001040118	5'UTR								ARAP1;ARAP1	ENST00000393609.3;ENST00000359373.5	5'UTR;5'UTR
cg21441526	-9.09e-06	1.22e-06	-7.46469	8.11e-08	0.00314977	0.368007	0.0660642	5.57045	8.59e-06	0.154343	3.23e-06	1.12e-06	2.8753	0.0081304	0.999979	chr18	21516439	-	cg21441526	96615300		CCCTTCCTATATCCAAATATTCAAACTTAAAACTCTTAAACACAAAAAAC		II			NA	NA	NA	NA	NA	NA		OpenSea	GTGTGACGTTCCCCTTCCTGTGTCCAAGTGTTCAAACTTAAGACTCTTAAGCACAAAGAA[CG]TGCTCTTCTCCCAGGCACTCAGAGCTCAGTGGGGATCTCCATCAGTTAAAGCGAAGGGTG	CCTTCCTGTGTCCAAGTGTTCAAACTTAAGACTCTTAAGCACAAAGAACG	LAMA3;LAMA3;LAMA3;LAMA3	NM_001127717;NM_198129;NM_001127718;NM_000227	Body;Body;Body;Body								LAMA3	ENST00000416669.2	3'UTR
cg02701677	-8.07e-06	1.08e-06	-7.45505	8.3e-08	0.00314977	0.329283	0.058699	5.60969	7.77e-06	0.148349	2.44e-06	9.98e-07	2.44643	0.0218036	0.999979	chr11	23970707	+	cg02701677	55620835		ATCACATTACAACACTACCTTAATATAAAACATTACTACTTTTACATCCC		II			NA	NA	NA	NA	NA	NA		OpenSea	TGTGTAATTGAAGAACATATCCAAGCAAAGGATCACTTTGATGCCACAATTGAAAGCAAA[CG]GGATGCAAAAGCAGTAATGTTTCACATCAAGGTAGTGTTGCAATGTGACTACGTTTTACA	CGGGATGCAAAAGCAGTAATGTTTCACATCAAGGTAGTGTTGCAATGTGA
cg24529650	-1.02e-05	1.4e-06	-7.23888	1.38e-07	0.00484861	0.400311	0.076073	5.26219	1.89e-05	0.232549	2.09e-06	1.29e-06	1.61942	0.117905	0.999979	chr9	14031418	+	cg24529650	12612585		TCTTTTATTTTTCCATACATTATTTCTCACAAAAAACACAATACCACACC		II			NA	NA	NA	NA	NA	NA		OpenSea	GTTCTCGGGCTGAGCAATTCTTAGAAGGGCTAAATAGAAACGGGGGAAATGTGGAGTGTG[CG]GTGTGGTATTGTGCTTTCTGTGAGAAACAATGCATGGAAAAACAAAAGAAAGAAACTGAA	CGGTGTGGTATTGTGCTTTCTGTGAGAAACAATGCATGGAAAAACAAAAG
cg14485214	-7.96e-06	1.1e-06	-7.22811	1.42e-07	0.00484861	0.334821	0.0597118	5.60729	7.81e-06	0.148349	2.53e-06	1.02e-06	2.49182	0.0197012	0.999979	chr2	241957552	+	cg14485214	87687239		CATAACAAAAAAACTTAACCAAATCAACACAACAAAAACCACRACAAAAC		II			NA	NA	NA	NA	NA	NA		OpenSea	AAGGCTCACTCCCTCCCAGGTAACACGCAACCCGAGTAGCTCTGTCTGAGAACCGCCATT[CG]CCTTGCCGTGGTCCCTGCTGTGCTGATTTGGTTAAGTCTTTTTGCCATGTCACCGCGCAT	CGCCTTGCCGTGGTCCCTGCTGTGCTGATTTGGTTAAGTCTTTTTGCCAT	SNED1	NM_001080437	Body					2:241606190-241606283			AC005237.4	ENST00000458377.1	3'UTR
cg25580335	-9.1e-06	1.28e-06	-7.0985	1.93e-07	0.00629261	0.373497	0.0695182	5.37265	1.43e-05	0.207472	2.19e-06	1.18e-06	1.85452	0.0754972	0.999979	chr22	24738240	+	cg25580335	17727874		AACAAAAATCATATTTACATTACTACATACTAATCCTATCATTTCTATCC		II			NA	NA	NA	NA	NA	NA		OpenSea	AAGCAGGAAAATGTCACCTATAACCAGGGGAAAAATCAGTCAATAGATGCAGACCTAGAA[CG]GATAGAAATGATAGGATTAGCATGCAGCAATGTAAATATGATCTCTGCTTAAGTATGTGA	CGGATAGAAATGATAGGATTAGCATGCAGCAATGTAAATATGATCTCTGC	SPECC1L;SPECC1L;SPECC1L-ADORA2A;SPECC1L;SPECC1L;SPECC1L	NM_001254733;NM_001254733;NR_103546;NM_001145468;NM_015330;NM_001254732	1stExon;5'UTR;Body;Body;Body;Body
cg20199739	1.88e-05	2.67e-06	7.02658	2.3e-07	0.00711415	-0.774076	0.144961	-5.33991	1.55e-05	0.213843	-5.27e-06	2.47e-06	-2.13733	0.0425375	0.999979	chr11	107730522	+	cg20199739	38644117	34753836	CCATAAAAACCTCAAAAAACATAACCAAAACAAAACATCCAAACCAAACA	CCGTAAAAACCTCGAAAAACGTAACCAAAACAAAACATCCAAACCGAACG	I	C	Grn	NA	NA	NA	NA	NA	NA	chr11:107728949-107729586	S_Shore	TGTCTTTCAGTATTCAGTTGTCTCCGCCGTGCCAGGGAGAGAGACGGTGCCAACCCCCGG[CG]CTCGGCTTGGATGCCCTGCCCTGGCCACGCCTTCCGAGGCTTCCACGGGCTAAAGAGGGA	CCGTGGAAGCCTCGGAAGGCGTGGCCAGGGCAGGGCATCCAAGCCGAGCG	SLC35F2	NM_017515	TSS1500					11:107235617-107235817	11:107730423-107731042	Promoter_Associated	SLC35F2;SLC35F2;SLC35F2;SLC35F2	ENST00000375682.4;ENST00000265836.7;ENST00000525815.1;ENST00000525071.1	TSS1500;TSS1500;TSS1500;5'UTR
cg22581270	-7.2e-06	1.03e-06	-7.00952	2.39e-07	0.00711415	0.311249	0.0556745	5.59051	8.16e-06	0.15066	2.11e-06	9.47e-07	2.23256	0.0347715	0.999979	chr16	3193156	-	cg22581270	92601170		AAAAAAAACCCATAAACRCTACTTAATCAATAATAAAACCCTCTTACTAC		II			NA	NA	NA	NA	NA	NA	chr16:3192181-3192669	S_Shore	ACTGTGAAAGGAAGAAGGGCCCATAGACGCTGCTTGGTCAGTGGTGGGACCCTCTTGCTG[CG]TGTTGGGGATCTGGAACTCAAGGCTGCCCCAGGCTGAGTCCCTTGGAGGAGGGGCTGACA	CGCAGCAAGAGGGTCCCACCACTGACCAAGCAGCGTCTATGGGCCCTTCT	CASP16P	NR_132322	TSS1500								CASP16;CASP16	ENST00000571356.1;ENST00000428155.1	TSS1500;TSS1500
cg12368066	-1.37e-05	1.97e-06	-6.93276	2.88e-07	0.00820412	0.546664	0.107063	5.106	2.83e-05	0.289039	3.89e-06	1.82e-06	2.13795	0.0424818	0.999979	chr10	9449275	+	cg12368066	76603446	87675239	ATATATCAAATCCCACTAAAACACTCTATATATAAAATCCCACTAAAACA	ATATATCGAATCCCGCTAAAACGCTCTATATATAAAATCCCGCTAAAACG	I	C	Grn	NA	NA	NA	NA	NA	NA	chr10:9449138-9450209	Island	ACAGAGCGCCCCAGCGGGATCCTACACACAGAGCGCCCCAGCGGGATCCTACACACAGAG[CG]CCTCAGCGGGATCCTACACACAGAGCGCCCCAGCGGGATCCGACACACAGACCGCCTCAG	CGCCTCAGCGGGATCCTACACACAGAGCGCCCCAGCGGGATCCGACACAC								10:9489046-9490215
cg08086799	-1.2e-05	1.74e-06	-6.89974	3.12e-07	0.0085307	0.534364	0.094517	5.65362	6.94e-06	0.14379	4.57e-06	1.61e-06	2.84579	0.00871783	0.999979	chr11	62495467	-	cg08086799	78653264	19700930	TTAAACAACTTAAATCATCATTTACCATTCCAATTAATCATCCATAATCA	TTAAACAACTTAAATCGTCATTTACCGTTCCGATTAATCATCCGTAATCG	I	T	Red	NA	NA	NA	NA	NA	NA	chr11:62493994-62495127	S_Shore	CTTTTTCTCTTATTGGACAACTTGAATCGTCATTTGCCGTTCCGATTGGTCATCCGTGAT[CG]TCCGGATTTTTCCAATTGGCGAAGCTGCCAGGGGAATTTTTTTTTTTTTTTTTTCCCAGG	TTGGACAACTTGAATCGTCATTTGCCGTTCCGATTGGTCATCCGTGATCG	TTC9C;HNRNPUL2	NM_173810;NM_001079559	TSS1500;TSS1500					11:62251902-62252361	11:62494750-62496440	Promoter_Associated	TTC9C;TTC9C;HNRNPUL2;RP11-831H9.16;TTC9C	ENST00000316461.4;ENST00000532583.1;ENST00000301785.5;ENST00000403734.2;ENST00000513247.2	TSS1500;TSS1500;TSS1500;TSS1500;TSS200
cg07246050	8.44e-06	1.23e-06	6.8595	3.44e-07	0.0087774	-0.370773	0.0667635	-5.55353	8.97e-06	0.154343	-2.26e-06	1.14e-06	-1.98725	0.0579549	0.999979	chr17	76183123	+	cg07246050	9730923	9778505	AACACACCATAATTTAAAACAATCAACACAAAAACCAAAAACTTACTACA	AACACGCCGTAATTTAAAACGATCGACGCGAAAACCAAAAACTTACTACG	I	A	Red	NA	NA	NA	NA	NA	NA	chr17:76183077-76183449	Island	TAATGCAGCTCATTGCGCCTCCGGGAAGTTCACGAACCCGAGTACTCTCCAAGGCCGTCC[CG]CAGTAAGCCCCTGGTTCCCGCGCCGACCGCTTTAAACCACGGCGTGCTGGCCAATCACGA	AGCACGCCGTGGTTTAAAGCGGTCGGCGCGGGAACCAGGGGCTTACTGCG	AFMID;AFMID;AFMID;TK1;TK1	NM_001010982;NM_001145526;NR_027083;NM_003258;NM_003258	TSS1500;TSS1500;TSS1500;1stExon;5'UTR					17:73694526-73695026	17:76182344-76183759	Promoter_Associated	AFMID;AFMID;TK1;TK1;TK1	ENST00000409257.4;ENST00000327898.5;ENST00000301634.6;ENST00000301634.6;ENST00000405273.1	TSS1500;TSS1500;1stExon;5'UTR;TSS200
cg05325193	8.85e-06	1.29e-06	6.85621	3.47e-07	0.0087774	-0.416338	0.0700039	-5.94735	3.3e-06	0.112593	-5.21e-06	1.19e-06	-4.37783	0.000186896	0.999979	chr20	22558233	-	cg05325193	18648552		ATACAACTTTATAAAATTTCAAAAAACAACAACAAAACTACTATTTTTCC		II			NA	NA	NA	NA	NA	NA	chr20:22557517-22559240	Island	CACCTGGGGAAATACAACTTTATGAGGTTTCAAGGGGCAGCAGCAGAACTACTATTTTTC[CG]AGGTCCACGCCTTTCCGCAGGCGGCGGAAAGACGCGGCTGGTTCTGTTGGGTCCTACAAA	CGGAAAAATAGTAGTTCTGCTGCTGCCCCTTGAAACCTCATAAAGTTGTA	C20orf56	NR_001558	Body			DMR	TRUE	20:22505382-22507240			LINC00261	ENST00000564492.1	3'UTR
cg04932413	-1.54e-05	2.28e-06	-6.76478	4.33e-07	0.010571	0.669993	0.123543	5.42318	1.25e-05	0.190137	3.47e-06	2.1e-06	1.65127	0.111192	0.999979	chr14	103002828	-	cg04932413	82731212		AAACTCTTCRTACAATCACTACRAAAAATAACCAAAAACATCRATAAAAC		II			NA	NA	NA	NA	NA	NA		OpenSea	GTGCTCAGTGAAAGCTCTTCGTGCAATCACTGCGGAGGGTGACCAGGGACATCGATAGGA[CG]CTGGAGGGATTACCCTATGTCCCCCGACCCGCCCGACTACAACAGCCTTGCAGATAAGCC	AGCTCTTCGTGCAATCACTGCGGAGGGTGACCAGGGACATCGATAGGACG
cg01247535	1.03e-05	1.53e-06	6.71502	4.89e-07	0.011524	-0.472343	0.0829157	-5.69666	6.22e-06	0.143775	-6.12e-06	1.41e-06	-4.33737	0.000207531	0.999979	chr6	15418354	+	cg01247535	3750444		TTCTAAATCTCTCCCTAAAATAAAACAATAACTAATACATAAACAACCAC		II			NA	NA	NA	NA	NA	NA		OpenSea	GTGCGACCTAGTATTTGCCTGAATGGAGCAGGCAAGAGTGGTGGGGTGAGGAGATTCCAT[CG]TGGCTGCTCATGCATTAGTCATTGCTTCACCTTAGGGAGAGACCCAGAACCCTAATGTTT	CGTGGCTGCTCATGCATTAGTCATTGCTTCACCTTAGGGAGAGACCCAGA	JARID2;JARID2	NM_004973;NM_001267040	Body;5'UTR								JARID2	ENST00000397311.3	5'UTR
cg25619551	-9.25e-06	1.4e-06	-6.59124	6.62e-07	0.0150859	0.406025	0.0761223	5.33385	1.57e-05	0.213843	3.11e-06	1.29e-06	2.39976	0.024179	0.999979	chr1	193710042	+	cg25619551	80676303		AAAACAAATCTCCACTCAAACTCCCTTCTCCAACATTCTCTTAAAACTCC		II			NA	NA	NA	NA	NA	NA		OpenSea	AGGTCTAAGTTTGAAGGAGGAAGCATAAATATAAGAGGCTTGAAAGAGGTAAAGATACCC[CG]GAGTTCCAAGAGAATGTTGGAGAAGGGAGCCTGAGTGGAGACTTGTCTCTTTCTATAAAC	AGACAAGTCTCCACTCAGGCTCCCTTCTCCAACATTCTCTTGGAACTCCG							TRUE
ch.10.107354959F	-9.33e-06	1.43e-06	-6.53038	7.69e-07	0.0166661	0.376499	0.0774806	4.85926	5.37e-05	0.460192	4.37e-06	1.32e-06	3.31483	0.0028006	0.999979	chr10	107364969	+	ch.10.107354959F	18758141		TAAATATCCTAACCTCTCATACCACAAATAAATTTTACTTAATTTTAACT		II			NA	NA	NA	NA	NA	NA		OpenSea	TATCACATTGAGAGGAAAATACCAGACAGAGAGTACATATTGTATGGCTCCATTTACATA[CA]GTCAAAATCAAGTAAAACCCATTTGTGGTATGAGAGGTCAGGATATTCATAGTTGCCTTA	CAGTCAAAATCAAGTAAAACCCATTTGTGGTATGAGAGGTCAGGATATTC
cg27111704	-7.75e-06	1.19e-06	-6.51722	7.95e-07	0.0166661	0.310969	0.0645064	4.82075	5.93e-05	0.479539	1.57e-06	1.1e-06	1.42791	0.165693	0.999979	chr15	83847628	+	cg27111704	30810105		CTAATATCAAACTTTAAATCTTACACCACAATAAAAACCTAATCCATTTC		II			NA	NA	NA	NA	NA	NA		OpenSea	TCAGTGATTAATTCTTCTCTGATAACTCTTCCAATGTCACTGAGTTCACAGTATTCACTG[CG]AAATGGATCAGGCTTCTACTGTGGTGTAAGACCTAAAGCTTGATATTAGTGTTGTCTTGT	TAATATCAAGCTTTAGGTCTTACACCACAGTAGAAGCCTGATCCATTTCG	HDGFRP3	NM_016073	Body								RP11-382A20.4	ENST00000568634.1	TSS1500
cg17866778	-1.58e-05	2.42e-06	-6.51205	8.05e-07	0.0166661	0.520792	0.131317	3.9659	0.000540758	0.999988	2.06e-06	2.23e-06	0.921873	0.365406	0.999979	chr6	26233442	+	cg17866778	19765178	48687167	TAACCTCCTAACACTACCACCAAATAACACTAACATACTAATCCAACCCA	TAACCTCCTAACACTACCGCCAAATAACACTAACATACTAATCCAACCCG	I	C	Grn	NA	NA	NA	NA	NA	NA		OpenSea	GGCCTACAGTTGCCAGTAGGGCTAATACACCGCGTCCTCCGCAAATACAGCTACTCCGAG[CG]GGTTGGACCAGCATGCTAGTGTTACCTGGCGGCAGTGCTAGGAGGTTAAGAGTAGGCAGA	CGGGTTGGACCAGCATGCTAGTGTTACCTGGCGGCAGTGCTAGGAGGTTA						RDMR		6:26341329-26341422
cg05923369	-1.04e-05	1.61e-06	-6.46995	8.93e-07	0.0174377	0.440085	0.0875532	5.02649	3.48e-05	0.325812	2.43e-06	1.49e-06	1.63136	0.115349	0.999979	chr7	2251548	+	cg05923369	19670235		TACCRAAACRACCTCTTATTATATTTACTTATAAAATTTCAAAACTTCCC		II			NA	NA	NA	NA	NA	NA	chr7:2250016-2250275	S_Shore	TTTCAGAGAGTCTCAGTCTCAGCCTAGTTTCCAAGAACAGCAGGAAAGACAGGCAAGAAG[CG]GGAAGCCTTGAAATCTCACAAGCAAACACAATAAGAGGCCGCCTCGGCACCAGCACCTCG	CGGGAAGCCTTGAAATCTCACAAGCAAACACAATAAGAGGCCGCCTCGGC	MAD1L1;MAD1L1;MAD1L1;MAD1L1;MAD1L1	NM_001304524;NM_001304523;NM_001013837;NM_001013836;NM_003550	Body;Body;Body;Body;Body								MAD1L1	ENST00000486340.1	3'UTR
cg10565322	-8.49e-06	1.31e-06	-6.46009	9.15e-07	0.0174377	0.345519	0.0712615	4.84861	5.52e-05	0.460192	1.65e-06	1.21e-06	1.36124	0.185582	0.999979	chr2	43136493	-	cg10565322	80723293		ACAATCCAATTAAATACAAATACTCATTAAAAATCAAAACTCAACCAAAC		II			NA	NA	NA	NA	NA	NA		OpenSea	CCTGGGTATAGGCAGTCCAATTGGGTGCAGATGCTCATTAAGAATCAAGACTCAGCCAGG[CG]CAGTGGCTCATGCCTGTAATCCCAGTACTTTGGGAGGCCGAGGCAGGTGGATCACCTGAG	CGCCTGGCTGAGTCTTGATTCTTAATGAGCATCTGCACCCAATTGGACTG
cg13820475	-9.93e-06	1.54e-06	-6.45848	9.19e-07	0.0174377	0.443752	0.0833935	5.32118	1.63e-05	0.213843	3.37e-06	1.42e-06	2.37874	0.0253247	0.999979	chr10	44461659	-	cg13820475	24615198		CCCTAATAAAATTTCAACCAATAACAAAATAACAAAACTTACAACACTAC		II			NA	NA	NA	NA	NA	NA		OpenSea	GCCAGCTGTGCCCCTGGTAGGGTTTCAGCCAGTAGCAGGGTGGCAAAGCTTACAGCACTG[CG]CTACATGGTGTGAGCTGCTTTGGTTTCTCATGGGGTATCACCACAGGTCAAATACAATGT	CGCAGTGCTGTAAGCTTTGCCACCCTGCTACTGGCTGAAACCCTACCAGG	LINC00841	NR_033846	Body
cg03009196	9.97e-06	1.57e-06	6.35019	1.2e-06	0.0217992	-0.455806	0.0851192	-5.35491	1.49e-05	0.212416	-2.71e-06	1.45e-06	-1.87045	0.0731735	0.999979	chr1	60392511	+	cg03009196	67745165	83762307	CAACACCTAACATCTTCACAAAATACTACAAAAAAACAAACTAAAAAACA	CAACGCCTAACATCTTCGCAAAATACTACGAAAAAACGAACTAAAAAACG	I	A	Red	NA	NA	NA	NA	NA	NA	chr1:60392272-60392583	Island	AAGCAGGCGGCGGTCCCAGCAGGCGACGGTCCCCGCCCCGCCTCGCTCCCAGCCGTGCCC[CG]CCTCCCAGCCCGCCCCTTCGCAGCACCCTGCGAAGATGCCAGGCGCTGGATTCCCGGGAG	CAGCGCCTGGCATCTTCGCAGGGTGCTGCGAAGGGGCGGGCTGGGAGGCG	CYP2J2	NM_000775	TSS200				TRUE	1:60164861-60165171	1:60391980-60392867	NonGene_Associated_Cell_type_specific	CYP2J2	ENST00000371204.3	TSS200
cg02494004	-8.62e-06	1.36e-06	-6.34619	1.21e-06	0.0217992	0.37889	0.0736697	5.14309	2.57e-05	0.284191	1.66e-06	1.25e-06	1.32419	0.197421	0.999979	chr2	147162808	-	cg02494004	90734409		AAATAATTTAAACCACAATTAAATAATCACACCCTATTCACCAATCTCAC		II			NA	NA	NA	NA	NA	NA		OpenSea	CCTAATCATTTGGATAGTTTGAGCCACAATTAAATAGTCACACCCTGTTCACCAATCTCA[CG]TTCGTAGTCAGACAGCATTCTGCTAAAAGTTAGTTTCTCTCTTCAATGGACATCCACTCT	CGTGAGATTGGTGAACAGGGTGTGACTATTTAATTGTGGCTCAAACTATC
cg06342954	-8.24e-06	1.3e-06	-6.33613	1.24e-06	0.0217992	0.348907	0.0705556	4.94514	4.3e-05	0.386281	2.1e-06	1.2e-06	1.7543	0.0916304	0.999979	chr2	236757889	+	cg06342954	92792210		ACAACTTTTCCCAAAAAATTATATTCTAAATCCTTCACRAATTAAACCTC		II			NA	NA	NA	NA	NA	NA		OpenSea	TGCAGTCCTAATTATGCCAGTGAATACTAAAGACCGCCATCAAGTTTTCTCAGAAAAGGA[CG]AGGTCCAACTCGTGAAGGATTTAGAATATAATTTCCTGGGAAAAGTTGCAAGTGTCTTCC	CGAGGTCCAACTCGTGAAGGATTTAGAATATAATTTCCTGGGAAAAGTTG	AGAP1;AGAP1	NM_014914;NM_001037131	Body;Body				TRUE
cg02396891	-6.61e-06	1.05e-06	-6.30008	1.36e-06	0.023248	0.259366	0.0569139	4.55715	0.000117435	0.623987	1.19e-06	9.68e-07	1.23158	0.229564	0.999979	chr7	93222734	-	cg02396891	99656485		AACCTTTCTATCTTACCTCTAAACATTCTTATTCTTTATTTCTCTCTTAC		II			NA	NA	NA	NA	NA	NA		OpenSea	CTGCCTTGTAAAACCTTTCTATCTTGCCTCTGAACATTCTTGTTCTTTGTTTCTCTCTTA[CG]AGGAACATTGCATTATAACTATTTGAATATGTGTCTTATCACTCAAACTCAATTGTGAGG	ACCTTTCTATCTTGCCTCTGAACATTCTTGTTCTTTGTTTCTCTCTTACG							TRUE				GNGT1	ENST00000455502.1	5'UTR
cg16653901	-9.45e-06	1.51e-06	-6.26686	1.48e-06	0.0246378	0.418452	0.0817858	5.11644	2.76e-05	0.289039	4.23e-06	1.39e-06	3.04487	0.00541965	0.999979	chr5	133513511	-	cg16653901	77735160	62768855	ACTAAACATACTTTAAACCCAACATACAAAACATAATACTAAAAATTCCA	ACTAAACATACTTTAAACCCGACGTACGAAACGTAATACTAAAAATTCCG	I	C	Grn	NA	NA	NA	NA	NA	NA	chr5:133511971-133512902	S_Shore	ACCTACTCCTTCACTAAACATGCTTTGAGCCCGACGTGCGAGGCGTGGTGCTGGGGATTC[CG]CCGTGAACCAGGCAGCCAGGGCCCGGCCTGGACGTAACTCTTCTCTAGGGTGCTCCCAGG	ACTAAACATGCTTTGAGCCCGACGTGCGAGGCGTGGTGCTGGGGATTCCG	SKP1;SKP1	NM_170679;NM_006930	TSS1500;TSS1500					5:133541299-133541414			SKP1;SKP1;SKP1;SKP1;SKP1	ENST00000517625.1;ENST00000521216.1;ENST00000522855.1;ENST00000522552.1;ENST00000353411.5	TSS1500;TSS1500;TSS1500;TSS1500;TSS1500
cg23855920	-9.03e-06	1.45e-06	-6.23897	1.58e-06	0.0257841	0.405212	0.0784728	5.16373	2.44e-05	0.283869	2.14e-06	1.33e-06	1.60156	0.121815	0.999979	chr8	103764916	+	cg23855920	12613176		ACTTTCTTCCCAACTTTAATAATCACATACATAATTTTCTATTAAACCTC		II			NA	NA	NA	NA	NA	NA		OpenSea	TGGTGAGCAAGCCAACAAGGGCCTGCCCACTTGAAGCTTGCTGCCTAGGTGGGAGGAGAC[CG]AGGTTCAACAGAAAATCATGCATGTGATCATTAAAGTTGGGAAGAAAGTTAGGGAGGAAA	CTTTCTTCCCAACTTTAATGATCACATGCATGATTTTCTGTTGAACCTCG
cg26258423	-7.6e-06	1.22e-06	-6.21837	1.67e-06	0.0265136	0.36578	0.0663241	5.51504	9.89e-06	0.164906	2.83e-06	1.13e-06	2.5084	0.0189814	0.999979	chr18	75380233	-	cg26258423	96755289		TAACTAACCTATAAATCCTAAAAAACAAATACTCCTTCTATAAAATCCCC		II			NA	NA	NA	NA	NA	NA	chr18:75380232-75380568	Island	GCAGGGAGCACTGGCTGGCCTGTGAGTCCTGGGGAACAGATGCTCCTTCTGTGGGGTCCC[CG]GGCCGGCCGACCGACGGCACCGCAGGCCAGCACTGGGCACCCCGGGAGCGGCCTGGCCTG	GGCTGGCCTGTGAGTCCTGGGGAACAGATGCTCCTTCTGTGGGGTCCCCG								18:73509221-73509598
cg03660158	9.88e-06	1.6e-06	6.19387	1.77e-06	0.0271259	-0.408214	0.086517	-4.7183	7.73e-05	0.533757	-2.24e-06	1.47e-06	-1.52104	0.140799	0.999979	chr16	57769342	+	cg03660158	4795468		CCTAATTTATATCTAAAAACTTTTAAAAACCRCCCTCCAATAACRACTAC		II			NA	NA	NA	NA	NA	NA	chr16:57769596-57769973	N_Shore	GAGTTTTCCAATAATGCGGACGCTGATTGGTCAATCCAGGACGGTTGCTCAAGCCATTGG[CG]CAGCCGCCATTGGAGGGCGGCTCTCAAAAGTTTTCAGACACAAATTAGGTTCGAGGGAGG	CTAATTTGTGTCTGAAAACTTTTGAGAGCCGCCCTCCAATGGCGGCTGCG	KATNB1	NM_005886	TSS1500					16:56326319-56327757	16:57769035-57769840	Promoter_Associated	KATNB1	ENST00000379661.3	TSS1500
cg00762372	-6.16e-06	9.96e-07	-6.18987	1.79e-06	0.0271259	0.276098	0.054018	5.11121	2.8e-05	0.289039	1.1e-06	9.19e-07	1.20054	0.241182	0.999979	chr10	25618736	+	cg00762372	94756492		ACTCACTACAAATATAAACRCTTACRATAAAAATATTTAATAACRCCATC		II			NA	NA	NA	NA	NA	NA		OpenSea	CAACTAGTCAAACCAGTACTTCCAAACACTTGTTTTATTACATGTTTTGTCACTAGGTTA[CG]ATGGCGTCATCAAATATTTTTATCGTAAGCGTCTATACTTGCAGTGAGTCAAGACCGTGT	CGATGGCGTCATCAAATATTTTTATCGTAAGCGTCTATACTTGCAGTGAG	GPR158	NM_020752	Body
cg06400109	8.45e-06	1.37e-06	6.18226	1.83e-06	0.0271259	-0.349123	0.0740949	-4.71183	7.86e-05	0.533757	-1.86e-06	1.26e-06	-1.4756	0.152537	0.999979	chr17	76183118	+	cg06400109	25710933	28690196	ACCATAATTTAAAACAATCAACACAAAAACCAAAAACTTACTACAAAACA	GCCGTAATTTAAAACGATCGACGCGAAAACCAAAAACTTACTACGAAACG	I	A	Red	NA	NA	NA	NA	NA	NA	chr17:76183077-76183449	Island	CAGGTTAATGCAGCTCATTGCGCCTCCGGGAAGTTCACGAACCCGAGTACTCTCCAAGGC[CG]TCCCGCAGTAAGCCCCTGGTTCCCGCGCCGACCGCTTTAAACCACGGCGTGCTGGCCAAT	GCCGTGGTTTAAAGCGGTCGGCGCGGGAACCAGGGGCTTACTGCGGGACG	AFMID;AFMID;AFMID;TK1;TK1	NM_001010982;NM_001145526;NR_027083;NM_003258;NM_003258	TSS1500;TSS1500;TSS1500;1stExon;5'UTR					17:73694526-73695026	17:76182344-76183759	Promoter_Associated	AFMID;AFMID;TK1;TK1;TK1	ENST00000409257.4;ENST00000327898.5;ENST00000301634.6;ENST00000301634.6;ENST00000405273.1	TSS1500;TSS1500;1stExon;5'UTR;TSS200
cg04700648	-1.03e-05	1.67e-06	-6.14326	2.01e-06	0.0292717	0.435205	0.0907583	4.7952	6.33e-05	0.492898	1.23e-06	1.54e-06	0.799663	0.431439	0.999979	chr19	52888958	-	cg04700648	92634258		ACTACATACTACAAAAAAATCACAACTCCAAATACRTTAAATCTCATAAC		II			NA	NA	NA	NA	NA	NA		OpenSea	ATATTTATGATACTGCATGCTGCAGAAAAGTCACAGCTCCAAATACGTTGAATCTCATGA[CG]CGATGCATGTCGAAGGTCCAAGGGCATGTGGAAATGGTCAGTTATATTCAGGCAATTAAA	CTGCATGCTGCAGAAAAGTCACAGCTCCAAATACGTTGAATCTCATGACG	ZNF880	NM_001145434	3'UTR								ZNF880	ENST00000422689.2	3'UTR
cg04662961	-6.63e-06	1.09e-06	-6.10673	2.21e-06	0.031411	0.234132	0.0588614	3.97768	0.000524664	0.999988	2.63e-06	1e-06	2.63233	0.0143261	0.999979	chr15	44486562	+	cg04662961	84634451		TATTAAAAAAAACCCAATCCTCTAAATTTTAAAAATTTAAACCCCCTCCC		II			NA	NA	NA	NA	NA	NA	chr15:44486741-44487860	N_Shore	AAATCTTTACCTCACGTCCCCTAGAACCGCCCAACACAATAAAATTTGGGGATCAAAAGG[CG]GGAGGGGGCCTAAATCTCTAAAACCCAGAGGACTGGGCTTCCTTCAATAGGCCACTCCGC	CGGGAGGGGGCCTAAATCTCTAAAACCCAGAGGACTGGGCTTCCTTCAAT	FRMD5	NM_032892	Body					15:42273742-42273927			FRMD5;FRMD5	ENST00000484674.1;ENST00000484674.1	1stExon;5'UTR
cg06501109	-1.23e-05	2.03e-06	-6.0781	2.37e-06	0.0327565	0.506176	0.110044	4.59978	0.000105147	0.619244	3.58e-06	1.87e-06	1.91143	0.0674782	0.999979	chr6	30850309	-	cg06501109	21768589	20690119	TAACTAAAATTTCCCTCTCAAACCCCTAAAAATCTCAACTCCAAATCCCA	TAACTAAAATTTCCCTCTCAAACCCCTAAAAATCTCGACTCCGAATCCCG	I	C	Grn	NA	NA	NA	NA	NA	NA	chr6:30852102-30852676	N_Shore	TGGGCCCCAGGATGGCTGGGATTTCCCTCTCAGGCCCCTGGGAATCTCGGCTCCGAGTCC[CG]CATTCCAGCTGGCTCCAGCTCCCTTTCCGTTGTCACTTGACTCCACTGGGCCCCAGCCTT	CGGGACTCGGAGCCGAGATTCCCAGGGGCCTGAGAGGGAAATCCCAGCCA	DDR1	NM_001297652	TSS200								DDR1;DDR1;DDR1	ENST00000454612.2;ENST00000418800.2;ENST00000324771.8	TSS1500;TSS200;5'UTR
cg18788725	-7.34e-06	1.21e-06	-6.07377	2.4e-06	0.0327565	0.295101	0.0655223	4.50383	0.000134845	0.662976	2.39e-06	1.11e-06	2.14644	0.0417323	0.999979	chr19	45512122	-	cg18788725	87723346		AAACTCACTAACRACCTCTAAACTTCCCCTTATCCTATCTATAAAATAAC		II			NA	NA	NA	NA	NA	NA	chr19:45515163-45515560	N_Shelf	GTGTGATTCTAAGGCTCACTGGCGGCCTCTGGGCTTCCCCTTGTCCTGTCTATGGAATGA[CG]GGAGGTCGGTTTCGATTCCTCCACGATTCTGTGAAGGGCTGAGCTTTCCTGGGGAGGTGA	GGCTCACTGGCGGCCTCTGGGCTTCCCCTTGTCCTGTCTATGGAATGACG	RELB	NM_006509	Body
cg10993470	-1.05e-05	1.74e-06	-6.0326	2.66e-06	0.0356164	0.447977	0.0943936	4.74584	7.2e-05	0.529055	2.82e-06	1.61e-06	1.75628	0.0912851	0.999979	chr8	55533939	+	cg10993470	32688205	26720859	CCATAAAAAACAAAACATACCAAAAACAACAACAACTACAAAATAAAACA	CCGTAAAAAACGAAACATACCGAAAACAACGACGACTACGAAATAAAACG	I	A	Red	NA	NA	NA	NA	NA	NA	chr8:55533803-55534033	Island	ACAAAGCCCGTCGGCGCCCGCGGCCCTGGCTCAGCAGCCGGGCCATTAGCGCGCACTCAC[CG]CCCCACCCCGTAGCCGTCGCTGCTCCCGGCATGCCCCGCCCCCCACGGAGCCTAGTGGTC	CGCCCCACCCCGTAGCCGTCGCTGCTCCCGGCATGCCCCGCCCCCCACGG	RP1	NM_006269	Body					8:55696338-55696686			RP1;RP1	ENST00000427058.2;ENST00000427058.2	ExonBnd;5'UTR
cg06753918	-5.91e-06	9.85e-07	-5.99904	2.89e-06	0.0380121	0.251366	0.0534483	4.70298	8.05e-05	0.533757	2.88e-06	9.09e-07	3.17002	0.00399886	0.999979	chr5	6182215	+	cg06753918	29781550		CRAATATCTTCAAAAAACAACATCTACACTTCTCAAAACAAATTAATCAC		II			NA	NA	NA	NA	NA	NA		OpenSea	ACAGACAGAGCGAGGCTCGGAAAAGTGCAGAAGGTGACAGAAGCTGGGCTCAGGTGTGAG[CG]TGACCAACTTGTTTTGAGAAGTGCAGATGCTGTCCTCTGAAGACACCCGACCTAGACGGA	GGGTGTCTTCAGAGGACAGCATCTGCACTTCTCAAAACAAGTTGGTCACG								5:6235165-6235648
cg24648241	-9.54e-06	1.59e-06	-5.98279	3.01e-06	0.0388537	0.408084	0.0864991	4.71778	7.74e-05	0.533757	2.37e-06	1.47e-06	1.60924	0.120121	0.999979	chr7	38347775	-	cg24648241	35787861		TATCCACTTTTCCAAATAAAAATCCTCACTAATTTATCTAACCACCAAAC		II			NA	NA	NA	NA	NA	NA	chr7:38350920-38351331	N_Shelf	CTGAAGCCACCTGTCCACTTTTCCAGGTGAGAGTCCTCACTGGTTTATCTGGCCACCAAA[CG]CTCACGGCACAGACCCAACACTTCCATGACCCACACACAGGGCTCTGCTCTGGACCCATG	GTCCACTTTTCCAGGTGAGAGTCCTCACTGGTTTATCTGGCCACCAAACG
cg09865379	-7.61e-06	1.28e-06	-5.94071	3.35e-06	0.0424061	0.297975	0.0695113	4.28671	0.000236592	0.863844	1.1e-06	1.18e-06	0.933257	0.359614	0.999979	chr4	165708173	-	cg09865379	56670232		AAAACTACAAATAACACCAATAATTCTTTACATAAACTAAAAAACACTTC		II			NA	NA	NA	NA	NA	NA		OpenSea	AATAGAACCATGAGGCTACAGGTGGCACCAGTAATTCTTTGCATAAACTAAAGAACACTT[CG]CAGAAATGTTTAAGGACAGCAACTTAAGGAAGAGAAGTGACATTAAGTCCTACCCTCAGG	AGGCTACAGGTGGCACCAGTAATTCTTTGCATAAACTAAAGAACACTTCG	LINC01207	NR_038834	Body								RP11-294O2.2;RP11-294O2.2;U6	ENST00000515485.1;ENST00000507311.1;ENST00000364180.1	5'UTR;5'UTR;TSS1500
cg10333170	-9.21e-06	1.56e-06	-5.90552	3.66e-06	0.0455067	0.33377	0.0845748	3.94644	0.000568431	0.999988	1.11e-06	1.44e-06	0.772981	0.446781	0.999979	chr7	134521311	-	cg10333170	28756524		ACTACCTTTTCACAAACTTTAAACTTTTTATTATCTACACTAAATCTTTC		II			NA	NA	NA	NA	NA	NA		OpenSea	AAACAACTGCCACTACCTTTTCACAAACTTTGGACTTTTTATTATCTACACTAGGTCTTT[CG]TGATGAGTGGTAGTTATACCCAGCTCAAACTTCAGGTACACTATGACTCTGTGAAGAGAA	CTACCTTTTCACAAACTTTGGACTTTTTATTATCTACACTAGGTCTTTCG	CALD1;CALD1;CALD1	NM_004342;NM_033157;NM_033138	5'UTR;5'UTR;5'UTR		chr7:134521262-134521262						CALD1;CALD1;CALD1;CALD1;CALD1;CALD1	ENST00000417172.1;ENST00000361388.2;ENST00000422748.1;ENST00000432646.1;ENST00000361675.2;ENST00000361901.2	5'UTR;5'UTR;5'UTR;5'UTR;5'UTR;5'UTR
cg13396858	-1.05e-05	1.78e-06	-5.88612	3.85e-06	0.0467005	0.0558397	0.0965626	0.578275	0.568252	0.999988	3.41e-06	1.64e-06	2.07702	0.048228	0.999979	chr9	134249466	+	cg13396858	35778872		TAACTAAAATATCCATTACCTCAAACRTTACCTTTTCTTTATAAACRAAC		II			NA	NA	NA	NA	NA	NA	chr9:134248688-134249160	S_Shore	ACTGCACTCCAGCCTGGGCGACAGAGCGAGACTCCGTCTCAAAAAAAAAAAAAAAAAAAT[CG]CTCGTCTACAAAGAAAAGGTAACGTTTGAGGTAATGGATATTTCAGTCACCCTGATTCGT	CGCTCGTCTACAAAGAAAAGGTAACGTTTGAGGTAATGGATATTTCAGTC
cg15073625	-5.6e-06	9.53e-07	-5.88117	3.9e-06	0.0467005	0.205395	0.0516855	3.97394	0.000529724	0.999988	1.86e-06	8.79e-07	2.11947	0.0441565	0.999979	chr2	23862014	+	cg15073625	31727969		CRAATACTAATCRCCAATCCCTAAAACTAACTATCCCCTTTAAAAATACC		II			NA	NA	NA	NA	NA	NA	chr2:23865573-23865776	N_Shelf	TCTGGAGGCTGGTCTCTGGCCAGGCTATGCTCACCTCCTCATCTGCTTCCCACAGGCTCC[CG]GCATCTCCAAAGGGGACAGTCAGTCCCAGGGACTGGCGACCAGCATCCGGTGGGGGCAGA	GGATGCTGGTCGCCAGTCCCTGGGACTGACTGTCCCCTTTGGAGATGCCG	KLHL29	NM_052920	Body								KLHL29	ENST00000486442.1	ExonBnd
cg16362027	-7.71e-06	1.32e-06	-5.86056	4.1e-06	0.048353	0.326581	0.0713259	4.57872	0.000111048	0.623987	1.99e-06	1.21e-06	1.63785	0.113979	0.999979	chr15	88856288	+	cg16362027	61726966		ATATACCAAACATATATAAACAAAACATCTATCTTCTATTACCCTCAAAC		II			NA	NA	NA	NA	NA	NA		OpenSea	AAGCTCTTCCTTAGGGCCAGAGCCCCATTTTCCTTGGGATAAGAATGGAGGTTCTCTGGG[CG]CCTGAGGGTAATAGAAGACAGATGCTTTGCCCACATATGTCTGGTACATTTTTGCAGCGT	TGTACCAGACATATGTGGGCAAAGCATCTGTCTTCTATTACCCTCAGGCG
cg20093868	-8.86e-06	1.52e-06	-5.84518	4.27e-06	0.0494218	0.399593	0.0822273	4.85962	5.36e-05	0.460192	2.33e-06	1.4e-06	1.66681	0.108034	0.999979	chr4	152646689	-	cg20093868	6612148		TATCCAATCAACTTAAAACTAAACATTTTATAAACACCCTTTTCACATAC		II			NA	NA	NA	NA	NA	NA		OpenSea	ACTCTCTAGTCTGTCCAATCAACTTAAAACTGAACATTTTGTGGACACCCTTTTCACATG[CG]TGGAGCCAAGAATTATGAAATCCAACTAATTTATAAGGAACATTTGTGATAACTCATCTG	CGCATGTGAAAAGGGTGTCCACAAAATGTTCAGTTTTAAGTTGATTGGAC	GATB	NM_004564	Body
cg00422572	9.1e-06	1.57e-06	5.80529	4.72e-06	0.0530238	-0.386651	0.0849938	-4.54916	0.000119894	0.623987	-1.87e-06	1.45e-06	-1.29335	0.207713	0.999979	chr17	76183152	+	cg00422572	60718848	9753942	ATAACAACAAAACCAACTCATAATTAACCAACACACCATAATTTAAAACA	ATAACGACGAAACCGACTCGTAATTAACCAACACGCCGTAATTTAAAACG	I	A	Red	NA	NA	NA	NA	NA	NA	chr17:76183077-76183449	Island	TCACGAACCCGAGTACTCTCCAAGGCCGTCCCGCAGTAAGCCCCTGGTTCCCGCGCCGAC[CG]CTTTAAACCACGGCGTGCTGGCCAATCACGAGCCGGCCCCGCCGCCATGGGGCCAATCAG	ATGGCGGCGGGGCCGGCTCGTGATTGGCCAGCACGCCGTGGTTTAAAGCG	AFMID;AFMID;AFMID;TK1;TK1	NM_001010982;NM_001145526;NR_027083;NM_003258;NM_003258	TSS1500;TSS1500;TSS1500;1stExon;5'UTR	high-CpG:73694726-73694760				17:73694526-73695026	17:76182344-76183759	Promoter_Associated	AFMID;AFMID;TK1;TK1;TK1	ENST00000409257.4;ENST00000327898.5;ENST00000301634.6;ENST00000301634.6;ENST00000405273.1	TSS1500;TSS1500;1stExon;5'UTR;TSS200
cg06147728	-1.01e-05	1.73e-06	-5.79987	4.79e-06	0.0530238	0.450519	0.094052	4.79011	6.42e-05	0.492898	2.77e-06	1.6e-06	1.73422	0.0951947	0.999979	chr3	43934530	+	cg06147728	76637590		ATTCAATTTATTCAAATACTCCCAAAACTACACAAAACTCAACAAAAAAC		II			NA	NA	NA	NA	NA	NA		OpenSea	AAAAAAATGGCTTGAGAATTCTTTCCTAGTTCCTTTTTCCAAAGTGCCCTTATTTTACCA[CG]TCCTTTGCTGAGTCTTGTGCAGTCCTGGGAGCATCTGAATAAACTGAATTTCCCAAATGT	CGTCCTTTGCTGAGTCTTGTGCAGTCCTGGGAGCATCTGAATAAACTGAA
cg00484695	-5.38e-06	9.29e-07	-5.79481	4.85e-06	0.0530238	0.253893	0.0503895	5.03862	3.37e-05	0.320138	1.16e-06	8.57e-07	1.35696	0.186921	0.999979	chr17	26292504	+	cg00484695	1666343		AATAAACACACTTCTAAACATACCATTTAAAATCCAAAATCCTTTAACAC		II			NA	NA	NA	NA	NA	NA		OpenSea	AGCCTTTCAGTGGCCAGGATCCCTCCCCTGGCCCCCAGCCTGGTTGTAGAACCACCCTGG[CG]TGTCAAAGGACTCTGGATTCCAAATGGCATGTTTAGAAGTGTGTTTACTGCCTGTGTTCG	GTAAACACACTTCTAAACATGCCATTTGGAATCCAGAGTCCTTTGACACG											RP11-218F4.1	ENST00000567574.1	3'UTR
cg24129947	-9.07e-06	1.57e-06	-5.79158	4.89e-06	0.0530238	0.379213	0.0848971	4.46674	0.000148452	0.686958	2.49e-06	1.44e-06	1.72657	0.0965835	0.999979	chr15	43213015	+	cg24129947	14630872	9793461	ATAAACATACACACTAACAAAACAAATAAACTAAACTATATCAAATTACA	ATAAACGTACGCGCTAACAAAACAAATAAACTAAACTATATCGAATTACG	I	A	Red	NA	NA	NA	NA	NA	NA	chr15:43212416-43213601	Island	TCGCCGCTGCGGCGACTACTGCAGAGCCCGCTGACCCGACCCGACGTTATTCTCCCCCCT[CG]TAACCCGACACAGCCTAGCCCACCTGCCCTGCCAGCGCGCACGCCCACCTCTCCGCTACA	GTGGGCGTGCGCGCTGGCAGGGCAGGTGGGCTAGGCTGTGTCGGGTTACG	TTBK2	NM_173500	TSS200	high-CpG:41000264-41000345				15:40999416-41001164	15:43211847-43213915	Promoter_Associated	TTBK2;TTBK2;TTBK2;TTBK2;TTBK2	ENST00000567485.1;ENST00000267890.6;ENST00000263802.6;ENST00000567274.1;ENST00000567840.1	TSS1500;TSS1500;TSS200;TSS200;TSS200
cg13722505	-7.1e-06	1.23e-06	-5.75646	5.34e-06	0.0570644	0.262411	0.0669135	3.92164	0.00060573	0.999988	1.19e-06	1.14e-06	1.04179	0.307481	0.999979	chr2	120332060	+	cg13722505	95655298		AAAACCATCCACAACTATCACCTTTACTCCTTCCAAAAATATACTATAAC		II			NA	NA	NA	NA	NA	NA		OpenSea	TGTTCATGGATGAATTCCCACGAATATTTAAGAATATAACATAGGGAATTTCAGAGTCTG[CG]CCACAGTACATTCCTGGAAGGAGCAAAGGTGACAGTTGTGGATGGTTTTTGGCCCTGGAG	CGCCACAGTACATTCCTGGAAGGAGCAAAGGTGACAGTTGTGGATGGTTT	CFAP221;CFAP221;CFAP221	NR_073133;NR_073132;NM_001271049	Body;Body;Body								AC069154.2	ENST00000295220.6	5'UTR
cg13481192	-9.31e-06	1.63e-06	-5.72548	5.78e-06	0.0607912	0.399612	0.0881849	4.53153	0.000125503	0.626053	9.72e-07	1.5e-06	0.648018	0.522881	0.999979	chr1	17180456	+	cg13481192	35654522		TAAAATCCCCTCCAACAAACTACCACTAAATTCCTATCCTTAAAATCTCC		II			NA	NA	NA	NA	NA	NA		OpenSea	GCAATTCCCTGGAGAGAGGTGTCAGGATCTGGGACAAGAGCAGCATCTGGTTGCCATCCA[CG]GAGACCCCAAGGACAGGAATCCAGTGGTAGCCTGTTGGAGGGGATCCCATGACAATAAAA	CGGAGACCCCAAGGACAGGAATCCAGTGGTAGCCTGTTGGAGGGGATCCC											RP11-108M9.1;RP11-108M9.1;RP11-108M9.2	ENST00000414340.1;ENST00000422345.1;ENST00000414128.1	TSS1500;TSS1500;TSS1500
cg14785224	-7.39e-06	1.29e-06	-5.71156	5.99e-06	0.0618058	0.30865	0.0701426	4.40032	0.000176323	0.744317	1.58e-06	1.19e-06	1.32828	0.196083	0.999979	chr12	12599146	+	cg14785224	69731227		TTTATTCTTATATTTACCATCTTACATACCATCTATCTTATTTTTTTACC		II			NA	NA	NA	NA	NA	NA		OpenSea	ACAGACAAGAATCCCTCCTTCAGAGACCTTACATTCCATTGTGGACACAGACAATAAACA[CG]GTAAAAAAATAAGATAGATGGCATGTAAGATGGTAAATACAAGAATAAAAAAAAAAAGTA	CGGTAAAAAAATAAGATAGATGGCATGTAAGATGGTAAATACAAGAATAA	LOH12CR1;LOH12CR1	NM_001300742;NM_058169	Body;Body
cg12464216	-5.13e-06	8.99e-07	-5.70574	6.08e-06	0.0618058	0.212581	0.0487695	4.35889	0.000196288	0.789083	3.3e-07	8.29e-07	0.397764	0.69418	0.999979	chrX	102469889	+	cg12464216	86612597		ATCAACCCCTATCCTCATCCRAAATCTCTTTTAATATCTCCAAACTAACC		II			NA	NA	NA	NA	NA	NA	chrX:102469940-102470419	N_Shore	TCCCTCTTGGGGAGGCAGAGGAAGTCCCAAGAATACACAAAGACAGGAGAGTGGAAGGGC[CG]GCCAGTCTGGAGATACTAAAAGAGACTCCGGATGAGGATAGGGGCTGACCCGAAAGCCCC	TCAGCCCCTATCCTCATCCGGAGTCTCTTTTAGTATCTCCAGACTGGCCG	BEX4;BEX4	NM_001080425;NM_001127688	TSS200;TSS200						X:102469577-102471329	Promoter_Associated_Cell_type_specific	BEX4;BEX4	ENST00000372695.5;ENST00000372691.3	TSS200;TSS200
cg08948833	4.59e-06	8.04e-07	5.70125	6.15e-06	0.0618058	-0.188749	0.0436177	-4.32734	0.000212987	0.831753	-1.35e-06	7.42e-07	-1.81683	0.0812517	0.999979	chr2	38918538	-	cg08948833	57709591		ACACAATAAACTTAACATACACTCTAATAAACTACATAAAACTTACRTTC		II			NA	NA	NA	NA	NA	NA		OpenSea	ATTGTGGCAAAGCACAGTAGGCTTAACATGCACTCTAATGGACTGCATAAAACTTGCGTT[CG]CTGGGTATGGTGGCTCACACCTGTAATCCCAGCACTTTGGGAGGCTGAGGCAGAGGAGGA	CACAGTAGGCTTAACATGCACTCTAATGGACTGCATAAAACTTGCGTTCG	GALM	NM_138801	Body
cg07728373	-1.63e-05	2.86e-06	-5.69342	6.27e-06	0.0621377	0.750902	0.154899	4.84768	5.53e-05	0.460192	6.07e-06	2.63e-06	2.30589	0.0296921	0.999979	chr2	229266790	-	cg07728373	81658262		AATATCTACTAAAATCCTAAAATCTTTTATAACTAAAATCCCAAAAACCC		II			NA	NA	NA	NA	NA	NA		OpenSea	CTGCCAATTCAAATGTCTACTGGGGTCCTGGGATCTTTTGTAGCTAAGATCCCAGAGGCC[CG]TGGCAAGAGTGGGCTGCCCCACCTGCACTTCACTCACACTTCCCTAGGAGTCGTCCTAAG	CGGGCCTCTGGGATCTTAGCTACAAAAGATCCCAGGACCCCAGTAGACAT
cg14311481	-9.02e-06	1.59e-06	-5.67888	6.51e-06	0.0635598	0.407556	0.0861486	4.73085	7.49e-05	0.533621	2.65e-06	1.47e-06	1.81192	0.0820292	0.999979	chr12	108920534	+	cg14311481	59649100		AACAATAAAAATTTATATTATTACTTCCACTTAATTAAACCCACTTACCC		II			NA	NA	NA	NA	NA	NA		OpenSea	CGAGAAGTCTTTTGTGATCCGCCTGACCTGTCCCACGACTTTCTGTGCCCCAATTACACT[CG]GGTAAGTGGGCTCAATCAAGTGGAAGTAATAACATAAATCCCCATTGTCCACTCTTAATT	CGGGTAAGTGGGCTCAATCAAGTGGAAGTAATAACATAAATCCCCATTGT	SART3	NM_014706	Body				TRUE		12:108920296-108921406	Gene_Associated_Cell_type_specific
cg06787544	-9.33e-06	1.65e-06	-5.66663	6.72e-06	0.0646519	0.374696	0.0893443	4.19384	0.000300746	0.955962	2.07e-06	1.52e-06	1.3616	0.18547	0.999979	chr9	124587693	-	cg06787544	94615338		CAATACCAAACCCATAAACTATATATCCCTAATCCCTAACAAAATAAAAC		II			NA	NA	NA	NA	NA	NA		OpenSea	TGGCTGGCTGACAGTGCCAAGCCCATGAACTGTGTGTCCCTGGTCCCTGACAAGATAAGG[CG]CTTGGGCCAGAATGTTAATCATGGTCCTCATCAATCACATTGTTTAGTGCTGTTGACAGT	CGCCTTATCTTGTCAGGGACCAGGGACACACAGTTCATGGGCTTGGCACT	TTLL11	NM_001139442	Body				TRUE				TTLL11	ENST00000474723.1	3'UTR
cg12846837	-5.19e-06	9.16e-07	-5.65771	6.87e-06	0.0650329	0.193283	0.0497055	3.88856	0.000659261	0.999988	9.29e-07	8.45e-07	1.09856	0.28243	0.999979	chr8	48172889	+	cg12846837	50673160	59810171	CAAAATACCAAAATCTAAAAAAACAAAAAATTACATTCCTATCACATTCA	CGAAATACCAAAATCTAAAAAAACGAAAAATTACATTCCTATCACGTTCG	I	C	Grn	NA	NA	NA	NA	NA	NA	chr8:48172791-48172993	Island	GTCTCAGGCCCACTTCTCCTGCGGGAGCGGCGGCCCCAGCGGAGCCCCTGTGCGCCACGG[CG]AACGTGATAGGAATGCAATCTTCCGCCCCTTCAGACTCTGGCACCCCGTAGCCTTTCCTC	CGGGGTGCCAGAGTCTGAAGGGGCGGAAGATTGCATTCCTATCACGTTCG	KIAA0146	NM_001080394	TSS1500					8:48335202-48335589	8:48172877-48174753	Promoter_Associated	KIAA0146;KIAA0146;KIAA0146	ENST00000297423.4;ENST00000518074.1;ENST00000524033.1	TSS1500;TSS1500;TSS1500
cg09953945	-6.41e-06	1.13e-06	-5.65343	6.95e-06	0.0650329	0.273973	0.061511	4.45406	0.000153411	0.689749	1.01e-06	1.05e-06	0.96159	0.345465	0.999979	chrX	150345040	-	cg09953945	52766919		AAAAAATTTAAAATAAAACTAACCRCCTCTTAAAACTTTAAAAACTCATC		II			NA	NA	NA	NA	NA	NA	chrX:150345615-150346577	N_Shore	TTGGTCGGGGGGAGGGATTTGGGGTGGGGCTAGCCGCCTCTTGAGGCTTTAAAAGCTCAT[CG]GAGAGGGGCGGGATGCTGTCATTTGCTCTCTGACTCTCAGAGAGGGAGGCACGCTTTCCT	AGGGATTTGGGGTGGGGCTAGCCGCCTCTTGAGGCTTTAAAAGCTCATCG	GPR50	NM_004224	TSS200								GPR50-AS1;GPR50;GPR50	ENST00000454196.1;ENST00000535473.1;ENST00000218316.3	3'UTR;TSS200;TSS200
cg17842024	-5.92e-06	1.05e-06	-5.62061	7.55e-06	0.0697561	0.245388	0.0571689	4.29234	0.000233174	0.861364	5.35e-07	9.72e-07	0.549816	0.587325	0.999979	chr16	21608352	-	cg17842024	14749101		TTATATATCTTTTAAATATTACTAACTACATCTCAAAATCATATTAAAAC		II			NA	NA	NA	NA	NA	NA	chr16:21610692-21611694	N_Shelf	CAGAGGGTCATTTGTGTATCTTTTGAATATTACTAACTGCATCTCAAGATCATGTTAGAA[CG]AGTATTGGCTATTTGGCTTTTTGTGTCATCTTGCCCCTTCCCGTCTCCATTATGGAGAAT	TGTGTATCTTTTGAATATTACTAACTGCATCTCAAGATCATGTTAGAACG	METTL9;METTL9;LOC101927814	NM_001288660;NM_001288659;NR_110930	TSS200;TSS200;Body								METTL9	ENST00000563026.1	TSS200
cg27287305	-6.21e-06	1.11e-06	-5.59314	8.1e-06	0.0738269	0.242821	0.0602561	4.02982	0.000458903	0.999988	1.14e-06	1.02e-06	1.11634	0.274892	0.999979	chr4	100576985	-	cg27287305	98708553		CTACCAAACCCAATTCCACCACTATACATAATCTATATATCACTTATACC		II			NA	NA	NA	NA	NA	NA	chr4:100573059-100573578	S_Shelf	ACCCTTGTCACCTGCCAGGCCCAGTTCCACCACTATACATAGTCTATGTGTCACTTATGC[CG]ATTGAATAAAGCACTATTTTAAACAACCACATTTGCAGGGAACAAAAATAACACCATCAA	CGGCATAAGTGACACATAGACTATGTATAGTGGTGGAACTGGGCCTGGCA						RDMR					RP11-766F14.2	ENST00000511828.1	TSS1500
cg13981054	2.46e-05	4.42e-06	5.56587	8.69e-06	0.0781139	-1.04141	0.23965	-4.34554	0.000203192	0.807213	-8.21e-06	4.08e-06	-2.01362	0.0549319	0.999979	chr6	18020115	+	cg13981054	6684105	79619850	AAAAAACACAAAAAACAAAAACTAAAAAAACTACCAACACACTATCACCA	AAAAAACACGAAAAACAAAAACTAAAAAAACTACCAACACGCTATCACCG	I	C	Grn	NA	NA	NA	NA	NA	NA		OpenSea	GGGAGGCGGTTGAGGCCCGGCCAAAATTCGAGGCAGCGCCGGCGGGCCGGCACTGCTGAG[CG]GTGACAGCGTGCTGGCAGCTTTCTCAGCCCTTGCTCTCCGTGCCTCCTCTGCCTCAGCGC	AGGAGGCACGGAGAGCAAGGGCTGAGAAAGCTGCCAGCACGCTGTCACCG								6:18127862-18128624
cg06527535	-4.63e-06	8.34e-07	-5.55519	8.93e-06	0.0792344	0.202135	0.0452376	4.46831	0.000147849	0.686958	1.47e-06	7.69e-07	1.91171	0.0674408	0.999979	chr7	157633771	+	cg06527535	79722952		TAAAAATAAATCATACAACTCTACRACCRCCTCTACCCTATACTAAAAAC		II			NA	NA	NA	NA	NA	NA	chr7:157631319-157631615	S_Shelf	CTGGCCTGGGAGCTCTGCAGTGCCTTCTGCTGGAAGTGCCAGCCGTGTCCGCCCTGCACT[CG]CTCCCAGCACAGGGCAGAGGCGGTCGCAGAGCTGCATGATCTACTTTTAAGTTCTGTGAA	CGCTCCCAGCACAGGGCAGAGGCGGTCGCAGAGCTGCATGATCTACTTTT	PTPRN2;PTPRN2;PTPRN2	NM_002847;NM_130842;NM_130843	Body;Body;Body					7:157326515-157326747
cg27362718	-5.63e-06	1.02e-06	-5.5496	9.06e-06	0.0793444	0.232002	0.055066	4.21315	0.000286122	0.935585	1.07e-06	9.36e-07	1.14613	0.262594	0.999979	chr16	88549074	+	cg27362718	52666137		ATAACCTACTCTAACAAATAAACTAAAAACCACCTACCTTCAAAAACTTC		II			NA	NA	NA	NA	NA	NA		OpenSea	TGCAGCAGGTATGCACAGGGCTGTGTCTCCTGTGGGCCCCAGCCCCAGTGCTCTGGTCCC[CG]AAGTCCCTGAAGGCAGGTGGCCTCCAGCCCATTTGCCAGAGCAGGTCACTGAGGCCCTGA	TGACCTGCTCTGGCAAATGGGCTGGAGGCCACCTGCCTTCAGGGACTTCG	ZFPM1	NM_153813	Body				TRUE				ZFPM1	ENST00000569086.1	5'UTR
cg11525284	-6.52e-06	1.18e-06	-5.52365	9.68e-06	0.0837184	0.286703	0.0640182	4.47845	0.000144011	0.686958	1.65e-06	1.09e-06	1.51731	0.141732	0.999979	chr4	41612979	+	cg11525284	48739296		AAAAATCCAAAATCCAAAATATTCCAATAAACACTTCCTTTCAAAATTAC		II			NA	NA	NA	NA	NA	NA		OpenSea	TCCCTAATCTGAAAATCTGAAATCCGAAATGCTCCAAAATCCAAAACTTTTGAGCAAAGA[CG]TAACTCTGAAAGGAAGTGCTCACTGGAACATTTTGGATTTTGGATTTTCAGTTTTGGGAT	AAAATCCAAAATCCAAAATGTTCCAGTGAGCACTTCCTTTCAGAGTTACG	LIMCH1;LIMCH1;LIMCH1;LIMCH1;LIMCH1	NM_001112718;NM_001112717;NM_014988;NM_001289122;NM_001289124	Body;Body;Body;Body;Body								LIMCH1	ENST00000514096.1	TSS1500
cg00746336	-5.21e-06	9.47e-07	-5.50265	1.02e-05	0.0852981	0.244298	0.051337	4.75871	6.96e-05	0.520972	3.97e-06	8.73e-07	4.54834	0.000120151	0.999979	chr17	28803558	+	cg00746336	56603153		ATATTTTACTCTTCTTCRTTCCTAATATCCCAAAATTCCTTTTTCTAATC		II			NA	NA	NA	NA	NA	NA	chr17:28804336-28804693	N_Shore	CAGCTGATCTACTCTTTAAAAAAAAAATGGCTGAGGGAAATTCTTGAAACAGAAAGGAAA[CG]ATTAGAAAAAGGAATCTTGGGACACTAGGAACGAAGAAGAGTAAAATATGCATAAATCAA	TATTTTACTCTTCTTCGTTCCTAGTGTCCCAAGATTCCTTTTTCTAATCG	GOSR1;GOSR1;GOSR1	NM_004871;NM_001007025;NM_001007024	TSS1500;TSS1500;TSS1500								GOSR1;GOSR1;GOSR1	ENST00000451249.1;ENST00000427274.2;ENST00000537788.1	TSS1500;TSS1500;TSS1500
cg19968403	8.35e-06	1.52e-06	5.4918	1.05e-05	0.0854252	-0.362756	0.0824432	-4.40007	0.000176439	0.744317	-3.25e-06	1.4e-06	-2.3195	0.0288271	0.999979	chr3	99357437	+	cg19968403	54717230	62666962	AAAAAACTCACTAACTCCCACAAAAAAAATCAAAAAAAAACTATAATCCA	AAAAAACTCGCTAACTCCCACGAAAAAAATCGAAAAAAAACTATAATCCG	I	C	Grn	NA	NA	NA	NA	NA	NA		OpenSea	CTACTATGAGGAGCAGCTCCTCCCACCTGCCCATAAAAGCCAAGTGCATGTTACCAGCAG[CG]GATCACAGCCCTTCCCCGATCCTCTCCGTGGGAGCCAGCGAGCCTCTCTCCCTGATCTTA	GAGAGGCTCGCTGGCTCCCACGGAGAGGATCGGGGAAGGGCTGTGATCCG	MIR548G;COL8A1;COL8A1	NR_031662;NM_020351;NM_001850	Body;TSS200;TSS200					3:100839928-100840304			COL8A1;COL8A1;COL8A1;COL8A1	ENST00000273342.4;ENST00000463753.1;ENST00000463753.1;ENST00000261037.3	TSS200;1stExon;5'UTR;5'UTR
cg02048812	-4.51e-06	8.3e-07	-5.42773	1.24e-05	0.0944351	0.201131	0.045035	4.46609	0.0001487	0.686958	1.96e-06	7.66e-07	2.55885	0.0169383	0.999979	chr14	100448920	+	cg02048812	12608166		AATAAACAAACAAAACTACACCATTTCAAAATACAATATTTTTTCCCCCC		II			NA	NA	NA	NA	NA	NA		OpenSea	CAAAGGAAGGACTTTGGAAAGGAATCAGGAGAGAGAAGTAAATGGGGTTAAGAGGGAGAG[CG]GGGGGAAAAAATACTGTACTTTGAAATGGTGTAGTTCTGTCTGCTCACCAGGGGAGGGAG	CGGGGGGAAAAAATACTGTACTTTGAAATGGTGTAGTTCTGTCTGCTCAC							TRUE		14:100448770-100449234	Unclassified_Cell_type_specific
cg24489403	5.09e-06	9.4e-07	5.41126	1.29e-05	0.0958902	-0.229049	0.0509913	-4.49193	0.000139067	0.678852	-1.79e-06	8.67e-07	-2.06863	0.0490713	0.999979	chr12	122765592	+	cg24489403	53767552		ATAAAATTTCAATTTACCATAAATCATAAAATTTCTATAACTTATATACC		II			NA	NA	NA	NA	NA	NA		OpenSea	AACTGAGGCCCAGGTTAGAAACGGCAGAATGTATGTCTGGTTAGTGAGACCCAAGATATC[CG]GCACACAAGTTACAGAAATCTCATGACTTATGGCAAATTGAAACTCTACACAAAGATGAA	CGGCACACAAGTTACAGAAATCTCATGACTTATGGCAAATTGAAACTCTA	CLIP1;CLIP1;CLIP1	NM_001247997;NM_002956;NM_198240	Body;Body;Body
cg27009815	4.51e-06	8.35e-07	5.4041	1.31e-05	0.0966205	-0.205617	0.0452883	-4.54017	0.000122721	0.623987	-2.27e-06	7.7e-07	-2.95069	0.00679542	0.999979	chr10	69988445	+	cg27009815	51719840		AATTTAATTAAAATAATAAAATTCTAATCTCATACTTCTTCCCTAACRTC		II			NA	NA	NA	NA	NA	NA	chr10:69990893-69991523	N_Shelf	CAGAAGCAGAAAGCTAAAGGCTTAGTATTTAAAAGACAGACTCCCATTCTTTTGGAGGAG[CG]ACGTCAGGGAAGAAGTATGAGATTAGAATCCCATCATTTTAATTAAATTGTCTTATTTCA	ATTTAATTAAAATGATGGGATTCTAATCTCATACTTCTTCCCTGACGTCG
cg00803358	-6.18e-06	1.15e-06	-5.39329	1.35e-05	0.0982808	0.308349	0.0621485	4.96149	4.12e-05	0.375209	3.02e-06	1.06e-06	2.85953	0.00843964	0.999979	chr8	130876910	+	cg00803358	20723286		AAAACAAACTACCCATACATTACACCCTTAAAAACTAAACATTTTCAACC		II			NA	NA	NA	NA	NA	NA		OpenSea	AAAGTGTGCAGACTAGGCCACACAAGGTTATGTCATATATAGGATTTGTGTGTACTGTGG[CG]GCTGAAAATGCCCAGTTCCTAAGGGTGCAATGTATGGGTAGCCTGTCCTTTATGGTGGTA	GGACAGGCTACCCATACATTGCACCCTTAGGAACTGGGCATTTTCAGCCG	FAM49B;FAM49B;FAM49B;FAM49B;FAM49B	NM_001256763;NM_016623;NR_046359;NR_046361;NR_046360	Body;Body;Body;Body;Body								FAM49B;FAM49B;FAM49B	ENST00000522250.1;ENST00000522941.1;ENST00000518879.1	5'UTR;5'UTR;3'UTR
cg16521633	-8.47e-06	1.58e-06	-5.35414	1.49e-05	0.105321	0.362305	0.085845	4.22046	0.00028077	0.926955	3.27e-06	1.46e-06	2.24045	0.0341889	0.999979	chr19	11142255	-	cg16521633	69781866		AACCCATCTACCTTCRCACATATATATACTAAAATTAACACAAATACRAC		II			NA	NA	NA	NA	NA	NA	chr19:11143975-11144249	N_Shore	GAGCCTCTGCCAGCCCATCTGCCTTCGCACATGTATGTACTGAGATTAACACAGATGCGG[CG]TGGCCTAGCATGTGCCTCTTCCACCAAGCAGTGGGTGTCAACCGCCGAGTGCACATCGGA	CGCCGCATCTGTGTTAATCTCAGTACATACATGTGCGAAGGCAGATGGGC	SMARCA4;SMARCA4;SMARCA4;SMARCA4;SMARCA4;SMARCA4;SMARCA4	NM_001128846;NM_001128848;NM_001128844;NM_003072;NM_001128847;NM_001128849;NM_001128845	Body;Body;Body;Body;Body;Body;Body					19:11003182-11003374
cg07531221	4.61e-06	8.63e-07	5.34131	1.55e-05	0.107744	-0.286999	0.0467948	-6.13315	2.06e-06	0.0881924	-3.37e-06	7.96e-07	-4.23097	0.000273251	0.999979	chr6	168228374	+	cg07531221	71688558		ATAATACTAACTTTCCCCTCCCAACTAACAACCTACAAATTTATAAACCC		II			NA	NA	NA	NA	NA	NA	chr6:168226063-168228559	Island	TGTGGCTCGCGGCGCCCCTTCGCCGTGGCCGGGATGGAGCCTGTGACGCGCGCTGTGCTT[CG]GGTTCATAAACTTGCAGGCTGCCAGCTGGGAGGGGAAAGTCAGTATCACAAAGTTCGGGA	CGGGTTCATAAACTTGCAGGCTGCCAGCTGGGAGGGGAAAGTCAGTATCA	C6orf124;MLLT4;MLLT4;MLLT4	NR_027906;NM_001040000;NM_001040001;NM_005936	TSS1500;Body;Body;Body					6:167968946-167971625	6:168227013-168228854	Unclassified	MLLT4-AS1	ENST00000359760.5	TSS1500
cg04916551	-3.74e-06	7e-07	-5.33567	1.57e-05	0.108213	0.162938	0.0379915	4.28881	0.000235309	0.863844	1.85e-06	6.46e-07	2.86221	0.00838631	0.999979	chr1	37324810	-	cg04916551	81755326		TAACACTACAAAAAATTCACRATCATCTATAATACCCRCTAATAACACAC		II			NA	NA	NA	NA	NA	NA		OpenSea	CCTTGTGCCGATGGCACTGCAGGGAGTTCACGGTCATCTGTGGTGCCCGCTGGTAGCACA[CG]GACACGATATGGACGGCGTCGTACAGTAAGGCTGCATCAGTCTGCAGGGAAGGGCCTGCC	GGCACTGCAGGGAGTTCACGGTCATCTGTGGTGCCCGCTGGTAGCACACG	GRIK3	NM_000831	Body								GRIK3	ENST00000462621.1	TSS200
cg00186181	-4.26e-06	8e-07	-5.32883	1.6e-05	0.109033	0.18221	0.0433954	4.19884	0.000296893	0.951418	1.79e-06	7.38e-07	2.42323	0.0229563	0.999979	chr1	203498197	-	cg00186181	76646382		CRAAAACCTAAATTTTCAATCTATCTCTATATTCAATTAACTATTCTACC		II			NA	NA	NA	NA	NA	NA		OpenSea	AGTCTGGAATCCGAAGGCCTGGGTTTTCAGTCTGTCTCTATGTTCAGTTGGCTGTTCTAC[CG]TGGAACCCCAAGTCCTCTTTTTGGCCCCACTGGTTCCTCTGTTCTTCTCAGGTCTCCTTT	CGGTAGAACAGCCAACTGAACATAGAGACAGACTGAAAACCCAGGCCTTC
cg22224989	5.91e-06	1.11e-06	5.30149	1.71e-05	0.111814	-0.291233	0.0604411	-4.81845	5.96e-05	0.479539	-2.8e-06	1.03e-06	-2.72444	0.0115829	0.999979	chr1	27986522	+	cg22224989	97784426	63761111	ACATTCACACAAACAACAATAAAACAATAAAACAATAAAACAATAAAACA	ACGTTCGCGCAAACGACGATAAAACGATAAAACGATAAAACGATAAAACG	I	A	Red	NA	NA	NA	NA	NA	NA	chr1:27986305-27986808	Island	CACCTCGCCGGCTTCATGAACGTGCCCCGGGAGACCCCGACGCCCTGAAGCCGGCGCGGC[CG]CCCCACCGCCCCACCGCCCCACCGCCCCACCGCCGTCTGCGCGAACGCCGGGCCTCCCCC	GCGTTCGCGCAGACGGCGGTGGGGCGGTGGGGCGGTGGGGCGGTGGGGCG								1:27858819-27859354	1:27986078-27986810	Promoter_Associated
cg11318941	-3.33e-06	6.29e-07	-5.29641	1.73e-05	0.111814	0.151224	0.0341069	4.43383	0.000161663	0.717413	1.66e-06	5.8e-07	2.85767	0.00847682	0.999979	chrX	70760961	+	cg11318941	82779501		ACCTATAAATTCAAAAACAAACCTATTTAAAACAACTCAAAATTATAACC		II			NA	NA	NA	NA	NA	NA		OpenSea	GAGTTGCCTATACCTGGCAATTCCTTTTGCAAATTATGTATAAAATTGTCCTTTCTGTAA[CG]GCTATAACCCTGAGTTGTTTTAAACAGGTCTGTTTCTGAATCTATAGGTTGTTGAATTGT	CGGCTATAACCCTGAGTTGTTTTAAACAGGTCTGTTTCTGAATCTATAGG	BCYRN1;OGT;OGT	NR_001568;NM_181673;NM_181672	Body;Body;Body								OGT	ENST00000498566.1	5'UTR
cg11269735	-3.85e-06	7.28e-07	-5.28903	1.77e-05	0.112886	0.168666	0.0394631	4.27401	0.000244488	0.863844	2.03e-06	6.71e-07	3.02583	0.00567441	0.999979	chr3	102231494	+	cg11269735	42608204		ATTAATCATTTACCATAACTATAAAAACTACCACATCAACATACTAAAAC		II			NA	NA	NA	NA	NA	NA		OpenSea	ATTAGAGAAGAAAGGAAGACATTTATAAAGATAGGCAACTGAAAGGATTGGCTCAAAGAA[CG]CTTTAGCATGTTGATGTGGCAGTTTTTACAGTCATGGCAAATGATTAATTTCAGGTTCTG	CGCTTTAGCATGTTGATGTGGCAGTTTTTACAGTCATGGCAAATGATTAA
cg18683618	-3.28e-06	6.22e-07	-5.27833	1.82e-05	0.114965	0.170561	0.0337409	5.05503	3.23e-05	0.315728	2.95e-06	5.74e-07	5.13618	2.62e-05	0.999979	chr1	42472407	-	cg18683618	46725198		ATTACAATATCATAAATCCTATAACCTCTATAAAACTTCACTATACACCC		II			NA	NA	NA	NA	NA	NA		OpenSea	GCATTAAGTTTGTTGCAATGTCATAGGTCCTGTGACCTCTGTAAAGCTTCACTGTACACC[CG]TGAGAATGAAAATGGAAAAGGCAAATTGCATCTTAGTATTATTATAAAAGTATTTTTGAC	CGGGTGTACAGTGAAGCTTTACAGAGGTCACAGGACCTATGACATTGCAA	HIVEP3	NR_038261	Body
cg19866622	-6.89e-06	1.31e-06	-5.25667	1.92e-05	0.120448	0.282806	0.0710704	3.97923	0.000522579	0.999988	3.97e-06	1.21e-06	3.28356	0.00302565	0.999979	chr12	130422754	+	cg19866622	75606408		AAAAAAACACACRCTACACTCACCAACTCTAATAAACCAACTAAAAAATC		II			NA	NA	NA	NA	NA	NA		OpenSea	AACGCAAGCAGAGCTGGAAATGCTTCTGGACCCTGCATCTTAGGGGAATGGCATTGGAAG[CG]ATCTTCCAGCTGGCTCACCAGAGCTGGTGAGTGCAGCGTGTGCCTCTCTGGGCTGATTGT	GAGAGGCACACGCTGCACTCACCAGCTCTGGTGAGCCAGCTGGAAGATCG							TRUE
cg18861827	6.65e-06	1.27e-06	5.22499	2.08e-05	0.127192	-0.334678	0.069062	-4.84606	5.55e-05	0.460192	-2.95e-06	1.17e-06	-2.51018	0.0189056	0.999979	chr3	121469168	-	cg18861827	98636140		CCACAAAAATAACTTACCCAAAATCAAACAACRACTTAATAATAAAACTC		II			NA	NA	NA	NA	NA	NA	chr3:121468092-121468578	S_Shore	AAAATAATTAACCACAGAAGTAACTTGCCCAAAGTCAAACAGCGACTTAGTGATGGAACT[CG]GACTAGAACCCGGTGTCAGTATGAAAGAGGATCAGCAATGTCTGTAAGGACATGATTGTG	CACAGAAGTAACTTGCCCAAAGTCAAACAGCGACTTAGTGATGGAACTCG	GOLGB1	NM_004487	TSS1500						3:121467886-121469337	Promoter_Associated	GOLGB1;GOLGB1;GOLGB1	ENST00000393667.3;ENST00000426235.1;ENST00000340645.5	TSS1500;TSS1500;TSS1500
cg13277983	-5.13e-06	9.87e-07	-5.19768	2.24e-05	0.132913	0.189438	0.0535485	3.53769	0.00160608	0.999988	3.21e-06	9.11e-07	3.52318	0.0016657	0.999979	chr7	73097916	-	cg13277983	99627402	5772347	TACATATTACTAAACAATCACCAAACTAATAACATAAAAACCAAATACCA	TACGTATTACTAAACGATCGCCGAACTAATAACATAAAAACCGAATACCG	I	A	Red	NA	NA	NA	NA	NA	NA	chr7:73097126-73098263	Island	GGGGGTGGAACATGCGTATTACTAAGCGGTCGCCGGGCTGATGACATAAAAACCGGGTGC[CG]GCAGGCGCCAGTCGCAGGTGTGCTGCTGAGGCGTGAGAATGGCGTCCCGCGGCCGGCGTC	TGCGTATTACTAAGCGGTCGCCGGGCTGATGACATAAAAACCGGGTGCCG	DNAJC30;WBSCR22;WBSCR22	NM_032317;NM_017528;NM_017528	TSS200;5'UTR;1stExon	high-CpG:72735845-72735909				7:72735063-72736370	7:73096879-73098517	Promoter_Associated	WBSCR22;WBSCR22;DNAJC30;WBSCR22;DNAJC30;WBSCR22;WBSCR22	ENST00000464615.1;ENST00000423166.2;ENST00000539255.1;ENST00000423497.1;ENST00000395176.1;ENST00000265758.2;ENST00000265758.2	5'UTR;TSS200;TSS200;TSS200;TSS200;5'UTR;1stExon
ch.11.1443191R	-6.61e-06	1.28e-06	-5.17584	2.37e-05	0.139242	0.309682	0.0692861	4.46961	0.000147351	0.686958	2.79e-06	1.18e-06	2.36723	0.0259732	0.999979	chr11	68859610	+	ch.11.1443191R	72744829		TTCTAACCACCACAATTTTTCTATCTTCATAATCAAAAAAAATTAATATT		II			NA	NA	NA	NA	NA	NA		OpenSea	GCATTATGTTTAGAATTATAATGAATGTATGGATGAAATTGGAGAAGGCTGACATTTTTA[CA]ATATCAATTCTTTTTGACCATGAAGATAGAAAAACTGTGGTGGCCAGAATTCCAAGATGA	CAATATCAATTCTTTTTGACCATGAAGATAGAAAAACTGTGGTGGCCAGA											RP11-554A11.3	ENST00000501574.3	TSS1500
cg24997298	4.67e-06	9.03e-07	5.17296	2.38e-05	0.139242	-0.233187	0.0489808	-4.76079	6.93e-05	0.520972	-2.96e-06	8.33e-07	-3.54882	0.00156173	0.999979	chr17	15166062	-	cg24997298	5613264	27767279	TCACTTAACCTTAAATACACCTCAAAAAAAAATCAATCCCTACAAAACCA	TCACTTAACCTTAAATACGCCTCAAAAAAAAATCGATCCCTACAAAACCG	I	C	Grn	NA	NA	NA	NA	NA	NA	chr17:15165796-15166506	Island	GGCAGGAGACAGTCACTTGGCCTTAAATGCGCCTCAAGAAAAAGTCGGTCCCTGCAAAAC[CG]CGGCGACTTTTACTCGAAACCAGAGGCGGCTGAGCTTTCTCACCTCCCACCTCCCTTCTC	TCACTTGGCCTTAAATGCGCCTCAAGAAAAAGTCGGTCCCTGCAAAACCG	PMP22;PMP22	NM_153321;NM_000304	TSS200;5'UTR					17:15106382-15107625	17:15165781-15166098	Unclassified	PMP22;PMP22;PMP22;PMP22;PMP22	ENST00000312280.2;ENST00000395938.2;ENST00000426385.2;ENST00000395936.1;ENST00000494511.1	5'UTR;TSS200;TSS1500;TSS1500;3'UTR
cg17111795	-4.45e-06	8.6e-07	-5.16806	2.41e-05	0.139819	0.188338	0.0466652	4.03594	0.000451733	0.999988	1.68e-06	7.94e-07	2.11203	0.0448473	0.999979	chr17	28618907	-	cg17111795	22658984	77797380	AATAACAATAACTTCCAAAATCCTTAAACAAACACCAAAATTACACTACA	AATAACGATAACTTCCAAAATCCTTAAACGAACGCCGAAATTACGCTACG	I	A	Red	NA	NA	NA	NA	NA	NA	chr17:28618370-28619273	Island	GCTGCCCGGCGGGGTAACGGTAGCTTCCAGGGTCCTTGGGCGAGCGCCGGGATTGCGCTG[CG]GCTCGCTGCCTAGGGGGCCCGACCTGTCTCTCGCACCCGGAGCGCCGGAAAAAGGAAACC	GGTAACGGTAGCTTCCAGGGTCCTTGGGCGAGCGCCGGGATTGCGCTGCG	BLMH;BLMH	NM_000386;NM_000386	1stExon;5'UTR					17:25642497-25643586	17:28617754-28619706	Promoter_Associated	BLMH;BLMH;BLMH	ENST00000261714.5;ENST00000261714.5;ENST00000394819.3	1stExon;5'UTR;TSS200
cg01306510	-8.45e-06	1.65e-06	-5.10779	2.82e-05	0.157721	0.274806	0.0896741	3.0645	0.00516861	0.999988	3.25e-06	1.52e-06	2.13043	0.043157	0.999979	chr6	36646540	-	cg01306510	43758238		AAAATATAAACAACTACCRAAATCAATTCCTTATAAAACCRAAACTAAAC		II			NA	NA	NA	NA	NA	NA	chr6:36646244-36648465	Island	CTGCGCCAGCTGAGGTGTGAGCAGCTGCCGAAGTCAGTTCCTTGTGGAGCCGGAGCTGGG[CG]CGGATTCGCCGAGGCACCGAGGCACTCAGAGGAGGTGAGAGAGCGGCGGCAGACAACAGG	CGCCCAGCTCCGGCTCCACAAGGAACTGACTTCGGCAGCTGCTCACACCT	CDKN1A;CDKN1A;CDKN1A;CDKN1A	NM_000389;NM_000389;NM_078467;NM_078467	5'UTR;1stExon;1stExon;5'UTR	high-CpG:36754461-36754520				6:36754276-36756443	6:36646229-36646600	Unclassified	CDKN1A;CDKN1A;CDKN1A;CDKN1A;CDKN1A;CDKN1A;CDKN1A;CDKN1A;PI16	ENST00000244741.5;ENST00000405375.1;ENST00000373711.1;ENST00000478800.1;ENST00000244741.5;ENST00000405375.1;ENST00000373711.1;ENST00000478800.1;ENST00000536757.1	1stExon;1stExon;1stExon;1stExon;5'UTR;5'UTR;5'UTR;5'UTR;5'UTR
cg08846592	4.88e-06	9.66e-07	5.0492	3.28e-05	0.177999	-0.286944	0.0523883	-5.47727	1.09e-05	0.177333	-3.68e-06	8.91e-07	-4.13588	0.000349247	0.999979	chr21	46439342	+	cg08846592	79664184		AACRTAACAAAAACAATAACATCTTTCCCAAATCCACCTACCCAAACACC		II			NA	NA	NA	NA	NA	NA	chr21:46438140-46439343	Island	TGAGCGTGGGCCGCACCCGCCGACCTGGGGGGCCCTGGAGGGAGCGGCTCGGAGGGGCGC[CG]GTGCCTGGGCAGGTGGATCTGGGAAAGATGCCACTGTTCCTGCCACGTCACTGCTGGCTG	ACGTGGCAGGAACAGTGGCATCTTTCCCAGATCCACCTGCCCAGGCACCG								21:45262428-45264288
cg10259966	3.97e-06	7.86e-07	5.04364	3.33e-05	0.178816	-0.167928	0.0426562	-3.93678	0.000582684	0.999988	-1.57e-06	7.25e-07	-2.16651	0.0400067	0.999979	chr12	51194162	+	cg10259966	87683231		ATTTACCCAAATATTTCTATTACTATTTCTTCATTCCTTAACTTTCTTTC		II			NA	NA	NA	NA	NA	NA		OpenSea	CTAAGGGAAATAATTGCCAGCAGACCTGCTGTAAAACAACTGCTAAGAAAATTCTTAAGA[CG]AAAGAAAGTTAAGGAATGAAGAAACAGCAACAGAAATATCTGGGCAAATATAATGGACAG	TTTGCCCAGATATTTCTGTTGCTGTTTCTTCATTCCTTAACTTTCTTTCG	ATF1	NM_005171	Body								ATF1	ENST00000539132.1	5'UTR
cg20168779	3.07e-06	6.09e-07	5.03833	3.38e-05	0.178816	-0.145057	0.0330291	-4.39179	0.000180261	0.746615	-1.31e-06	5.62e-07	-2.3247	0.0285031	0.999979	chr8	10558807	+	cg20168779	9701281		CAAACCAACAACTCCAAAACRTATACCRCTATTTACATAAAAAACATAAC		II			NA	NA	NA	NA	NA	NA		OpenSea	CTACTCGAAGTCACACAGCAGAGAGCAGAAGCCTCCTGCTTCCGTGCTGTTTCCCAGGGG[CG]TCATGCCTCTCATGCAAATAGCGGCACACGTCCTGGAGCTGTTGGTTTGACAGGTGACTG	AAACCAACAGCTCCAGGACGTGTGCCGCTATTTGCATGAGAGGCATGACG											RP1L1	ENST00000329335.3	3'UTR
cg12681948	-4.23e-06	8.41e-07	-5.03358	3.42e-05	0.17963	0.214394	0.0456225	4.69932	8.12e-05	0.533757	3.07e-06	7.76e-07	3.95893	0.000550525	0.999979	chr3	194208784	+	cg12681948	45780851		AACAAAAATACTAACCTCACACAATCTAAAAAACCAAAAATAACTATAAC		II			NA	NA	NA	NA	NA	NA	chr3:194207385-194208785	Island	CCAGGGGCAGCACACCGCCCGAGTCCGCGACACTGATAACACCTCCTGCGGGCAGGAGGG[CG]CCACAGCCACCCCTGGTCCCCTAGATTGTGTGAGGCTAGCATTTCTGCCCGCCTCTTGGC	GCAGAAATGCTAGCCTCACACAATCTAGGGGACCAGGGGTGGCTGTGGCG							TRUE	3:195689481-195690074			AC046143.7;ATP13A3;AC046143.7	ENST00000448892.1;ENST00000439040.1;ENST00000448892.1	1stExon;5'UTR;5'UTR
cg12935111	5.68e-06	1.13e-06	5.0231	3.51e-05	0.181772	-0.245167	0.0613495	-3.99623	0.000500258	0.999988	-2.9e-06	1.04e-06	-2.77756	0.0102338	0.999979	chr9	99822916	-	cg12935111	43670279		TTCCTTCACTTAACACAATACTTCTAAAATTCAAATTTAATCATTAATAC		II			NA	NA	NA	NA	NA	NA		OpenSea	CTGTGTCTGGCTTCCTTCACTTAGCACAATGCTTCTGAGATTCAGGTTTGATCATTAGTG[CG]TTTTGTTCTAATTTCACACTGGCTATTTGTATATCTTCTAAAATAGACAGTTTATATCCT	CGCACTAATGATCAAACCTGAATCTCAGAAGCATTGTGCTAAGTGAAGGA
cg25281186	4.86e-06	9.71e-07	5.00833	3.65e-05	0.186032	-0.199318	0.0526603	-3.78497	0.000858826	0.999988	-3.22e-06	8.96e-07	-3.59299	0.00139731	0.999979	chr1	50893830	-	cg25281186	2612381		CRCATAAAAAACRATATTCACCRCCCCACTATTTATTTCTATTTATAAAC		II			NA	NA	NA	NA	NA	NA	chr1:50892437-50893243	S_Shore	CCTGAGACAAACGCATGGAGAGCGGTGTTCACCGCCCCACTATTTGTTTCTATTTGTGAG[CG]TCTACTGAGTACAGCCACTCTGATAAACACTCGGTGTGTGCTCTCTTGCTTGGCACGCAG	CGCTCACAAATAGAAACAAATAGTGGGGCGGTGAACACCGCTCTCCATGC								1:50666012-50666580
cg19619192	-4.58e-06	9.18e-07	-4.99141	3.81e-05	0.192914	0.141858	0.0497947	2.84885	0.00865518	0.999988	1.96e-06	8.47e-07	2.31793	0.0289256	0.999979	chr14	87401690	-	cg19619192	42744150		TCAAACATCATTACTTCATAATCTACCCTTTATTTCAAAATTCCTCAAAC		II			NA	NA	NA	NA	NA	NA		OpenSea	AATTATAAATATCAAGCATCATTGCTTCATAATCTGCCCTTTATTTCAGGATTCCTCAGG[CG]CACTCTTTGTATTAAAAACCACAGACCGGTTCATCGCAAAACTATTCTGGTTAAAGAGAC	CGCCTGAGGAATCCTGAAATAAAGGGCAGATTATGAAGCAATGATGCTTG											RP11-736P16.1	ENST00000554181.1	TSS1500
cg14409958	-1.15e-05	2.32e-06	-4.9639	4.09e-05	0.204594	0.414428	0.125626	3.29891	0.00291305	0.999988	8.2e-06	2.14e-06	3.83856	0.000749126	0.999979	chr8	120651652	-	cg14409958	40625162		ACATTCTCAACTACTTCTACCTCCTTAAAAATTTCTCATAATAAAATTTC		II			NA	NA	NA	NA	NA	NA		OpenSea	TCCCTAGTATCACATTCTCAGCTACTTCTGCCTCCTTGAAAGTTTCTCATGATGAAATTT[CG]CAAAATTGTAACTAACATAAAAGATAACATTATTTTCCCCATGCTGTGGTTCAAGTTTAG	CATTCTCAGCTACTTCTGCCTCCTTGAAAGTTTCTCATGATGAAATTTCG	ENPP2;ENPP2;ENPP2	NM_001040092;NM_006209;NM_001130863	TSS1500;TSS1500;TSS1500				TRUE				ENPP2;ENPP2;ENPP2	ENST00000522826.1;ENST00000259486.6;ENST00000075322.6	TSS1500;TSS1500;TSS1500
cg00477378	-5.65e-06	1.14e-06	-4.96302	4.1e-05	0.204594	0.237457	0.0617327	3.84654	0.000734022	0.999988	2.65e-06	1.05e-06	2.52737	0.0181879	0.999979	chr13	50160095	-	cg00477378	84720893	78670918	AAACAAAAAAACAACCAAAAAACTTAACTCCCTACCCACTCTAAAACACA	AAACGAAAAAACGACCGAAAAACTTAACTCCCTACCCACTCTAAAACGCG	I	T	Red	NA	NA	NA	NA	NA	NA	chr13:50159386-50160106	Island	CCCAGAGACCTAGGACGGAAAAGCGACCGAGAAACTTGGCTCCCTGCCCACTCTAGAGCG[CG]TCTGGCCCCGGGGCACCACCCAGGTGGTGCTGCCTGGGAGGAAAGGCGGCGGAGCTGGGA	CGCGCTCTAGAGTGGGCAGGGAGCCAAGTTTCTCGGTCGCTTTTCCGTCC	RCBTB1	NM_018191	TSS1500					13:49057058-49058182			RCBTB1;RCBTB1	ENST00000546015.1;ENST00000378302.2	TSS1500;TSS1500
cg17827148	-2.98e-06	6.02e-07	-4.9455	4.29e-05	0.212534	0.144623	0.032651	4.42936	0.000163546	0.721087	2.02e-06	5.55e-07	3.64479	0.00122594	0.999979	chr1	2820665	+	cg17827148	47792835		ATTAAAATTAAACTCCCTCRATAAAAACACCCAAAATAATTTCCAATCCC		II			NA	NA	NA	NA	NA	NA		OpenSea	CCGCTGCAATGGCTGCTTCCGGGGACTGCTCCCAGGACAAGTATCAGCCAGCATCCAGCC[CG]GGACTGGAAACCACCTTGGGTGCTTCCACCGAGGGAGCCCAACCCCAACCCGGAACGGCT	TTGGGGTTGGGCTCCCTCGGTGGAAGCACCCAAGGTGGTTTCCAGTCCCG								1:2809742-2810526
cg11233828	-4.79e-06	9.73e-07	-4.92283	4.55e-05	0.22337	0.217869	0.0527701	4.12865	0.000355817	0.999988	3.23e-06	8.97e-07	3.60292	0.00136273	0.999979	chr9	101704325	+	cg11233828	42608926		AAACCAAATTAACCTCATATAAAACTAACACATAAAACRAACTACATCCC		II			NA	NA	NA	NA	NA	NA	chr9:101705907-101706682	N_Shore	ATTTACATTCACAGGGAATGTGAACAGATTAGGAAAGAGGCCTCAAGTGGACAATTTTGT[CG]GGATGCAGTTCGCCTTATGTGTTAGCTCCACATGAGGCCAACCTGGTTCTCGAGCTGCTT	CGGGATGCAGTTCGCCTTATGTGTTAGCTCCACATGAGGCCAACCTGGTT											COL15A1	ENST00000467052.1	TSS1500
cg22903468	-3.28e-06	6.67e-07	-4.91664	4.62e-05	0.22337	0.127061	0.036172	3.51269	0.00171017	0.999988	2.12e-06	6.15e-07	3.44151	0.00204387	0.999979	chr6	1408610	+	cg22903468	93665950		CRTTAATAAAAAACTATACRTTTACACRATTCAATCTCCTTTAACRACAC		II			NA	NA	NA	NA	NA	NA		OpenSea	ACAGTGATTCACTGGTAGGGGGTGGGCTTTGTACAGGCAAAAGACTGAGCAGGGCAAGGG[CG]TGCCGTCAAAGGAGATTGAACCGTGTAAACGCACAGCTCCCCATCAACGCTTCCTGCGTC	GTTGATGGGGAGCTGTGCGTTTACACGGTTCAATCTCCTTTGACGGCACG								6:1353609-1353685
cg02926266	-4.83e-06	9.83e-07	-4.91353	4.66e-05	0.22337	0.194602	0.0533243	3.64939	0.00121173	0.999988	2.8e-06	9.07e-07	3.08882	0.00487296	0.999979	chr2	205847300	-	cg02926266	20625885		ACCCCACTAATCCACATAACAATATATTATCCATATTACTTTACAACATC		II			NA	NA	NA	NA	NA	NA		OpenSea	CTCTCTTTCTTGCCCCACTAATCCACATAACAATATGTTGTCCATATTGCTTTGCAGCAT[CG]TGAAAGTGCTGACTCATGTTTCACACCAGTACCAACTCACTCTAACACTCACAATCTTTC	CCCCACTAATCCACATAACAATATGTTGTCCATATTGCTTTGCAGCATCG	PARD3B;PARD3B;PARD3B	NM_152526;NM_057177;NM_205863	Body;Body;Body				TRUE				PARD3B	ENST00000462231.1	5'UTR
cg21909343	-7.31e-06	1.49e-06	-4.91255	4.67e-05	0.22337	0.323629	0.0806958	4.01048	0.000482283	0.999988	2.96e-06	1.37e-06	2.15498	0.0409902	0.999979	chr11	65338264	-	cg21909343	43623583	67769179	CAAACTACAAAATAAAACAAAACTCAAACAAATAACCAAAAATAAATCCA	CGAACTACGAAATAAAACGAAACTCGAACGAATAACCGAAAATAAATCCG	I	C	Grn	NA	NA	NA	NA	NA	NA	chr11:65337213-65338474	Island	GCGAGACGTGTGCGGACTGCGGGGTGAGGCGAGACTCGGGCGAGTGACCGGGGATGGGTC[CG]CGGGCCAGGCCACTCAGCCCTTCCCCGGCCCTCCCCTCTGGACCCCATTGCCGGCGTCTC	CGGACTGCGGGGTGAGGCGAGACTCGGGCGAGTGACCGGGGATGGGTCCG	SSSCA1;SSSCA1-AS1;SSSCA1	NM_006396;NR_038923;NM_001303024	Body;TSS1500;Body					11:65093790-65095017			RP11-856B14.1	ENST00000567594.1	TSS1500
cg16148959	-6.82e-06	1.39e-06	-4.89574	4.88e-05	0.230007	0.274605	0.0755648	3.63403	0.00125973	0.999988	3.76e-06	1.29e-06	2.92896	0.00715722	0.999979	chr17	29648466	-	cg16148959	12607938		AAATTCTTACACACTTTAATAACATTTCCTCRAACACTAATCTATCAAAC		II			NA	NA	NA	NA	NA	NA		OpenSea	GTTTGTTAGTGAGATTCTTACACACTTTGATAGCATTTCCTCGAACACTAATCTGTCAGA[CG]TTAGAAGTGAAAAGGCATAAGAAAAGCCGTATATATATGACCTACCTTACAAAATGCTTG	CGTCTGACAGATTAGTGTTCGAGGAAATGCTATCAAAGTGTGTAAGAATC	EVI2A;EVI2A;NF1;NF1	NM_014210;NM_001003927;NM_001042492;NM_000267	5'UTR;5'UTR;Body;Body						17:29648353-29649068	Promoter_Associated_Cell_type_specific	EVI2A;EVI2A;EVI2A;EVI2A	ENST00000462804.1;ENST00000394755.2;ENST00000247270.3;ENST00000461237.1	5'UTR;5'UTR;5'UTR;TSS1500
cg09102409	-6.47e-06	1.32e-06	-4.88599	5.01e-05	0.232769	0.240817	0.0718096	3.35355	0.00254433	0.999988	3.21e-06	1.22e-06	2.62581	0.0145415	0.999979	chr8	134308734	+	cg09102409	41648584		RCTTCAATCCCRTAACACACACAAAACRATATACATATATAAATATAAAC		II			NA	NA	NA	NA	NA	NA	chr8:134308328-134310145	Island	ACACTTGCTCCGGCTCGCGTGTTGCACTGTGACACACCCTGGACCCTCCCCCCACACACA[CG]CTTACACTCACACATGCACACCGCCCTGTGTGTGCTACGGGACTGAAGCGCCACCAGCCT	CGCTTACACTCACACATGCACACCGCCCTGTGTGTGCTACGGGACTGAAG	NDRG1;NDRG1	NM_001135242;NM_006096	5'UTR;5'UTR					8:134377560-134379301	8:134308276-134309227	Promoter_Associated	NDRG1;NDRG1;NDRG1;NDRG1;NDRG1;NDRG1;NDRG1	ENST00000535532.1;ENST00000537882.1;ENST00000522476.1;ENST00000323851.7;ENST00000354944.5;ENST00000537144.1;ENST00000414097.2	5'UTR;5'UTR;5'UTR;5'UTR;5'UTR;5'UTR;5'UTR
cg02065637	5.61e-06	1.15e-06	4.8832	5.04e-05	0.232873	-0.270535	0.0622871	-4.34336	0.000204341	0.807213	-2.48e-06	1.06e-06	-2.34556	0.0272355	0.999979	chr20	61809035	-	cg02065637	27645526	63757983	CAATTACATCAAAACCAAACCAAACTAACAAAAACTAAACACCTACAACA	CAATTACATCGAAACCGAACCGAACTAACAAAAACTAAACGCCTACAACG	I	T	Red	NA	NA	NA	NA	NA	NA	chr20:61806254-61810867	Island	CGGGCGCGGGGACAGTTGCATCGGGGCCGGGCCGGGCTAGCAGGAGCTGGGCGCCTGCAG[CG]TGGACCCCGTGGACACTCGGCTCGCAGCCGGCCTGCGGCGCTCGGGGACTTGCCTGGCTC	CGCTGCAGGCGCCCAGCTCCTGCTAGCCCGGCCCGGCCCCGATGCAACTG	MIR124-3	NR_029670	TSS1500			DMR		20:61276758-61281296			MIR124-3;RP5-963E22.4	ENST00000384866.1;ENST00000423020.1	TSS1500;3'UTR
cg11210343	-4.4e-06	9.02e-07	-4.88026	5.08e-05	0.233075	0.225782	0.0489035	4.61688	0.000100586	0.602995	3.07e-06	8.32e-07	3.68967	0.00109419	0.999979	chr12	95869153	+	cg11210343	9632103		CAATCAACTTAACACCTTACAAAACAAACAACAATATTTAAATTTCACTC		II			NA	NA	NA	NA	NA	NA	chr12:95867584-95868019	S_Shore	TAGCGTTGCTGGAACTCTTCCAGAGCAAAATTTGTTACTCTGGTGGCTGTTCCTGGATTT[CG]AGTGAAATTCAAACACTGCTGTTTGTCTTGTAAGGTGTTAAGCTGACTGATCCTAATGTA	CGAGTGAAATTCAAACACTGCTGTTTGTCTTGTAAGGTGTTAAGCTGACT	METAP2	NM_006838	Body			RDMR
cg00084205	6.96e-06	1.43e-06	4.86671	5.26e-05	0.236783	-0.339969	0.0775889	-4.38167	0.000185048	0.752757	-4.51e-06	1.32e-06	-3.41899	0.00216203	0.999979	chr19	9485501	-	cg00084205	9746377		TAAATACAATATCATATCATCTACAAACATAATTTTACTTCTTTTCCAAC		II			NA	NA	NA	NA	NA	NA		OpenSea	TTAGGGTTTTCTAGATACAATATCATGTCATCTACAAACATAATTTTACTTCTTTTCCAA[CG]TAGACGCCTTTTGTTTTCTTGCGTAATTGTTCTGGCTAGAACTTCAGTTGTATGTTGAAT	CGTTGGAAAAGAAGTAAAATTATGTTTGTAGATGACATGATATTGTATCT	ZNF177;ZNF177;ZNF559-ZNF177;ZNF559-ZNF177	NM_003451;NM_001172651;NM_001172650;NM_001202425	5'UTR;TSS1500;5'UTR;5'UTR								ZNF177;ZNF177;ZNF177	ENST00000343499.3;ENST00000541595.1;ENST00000446085.2	5'UTR;5'UTR;5'UTR
cg24612772	-1.01e-05	2.08e-06	-4.86386	5.3e-05	0.236783	0.457542	0.112821	4.05548	0.000429602	0.999988	4.47e-06	1.92e-06	2.33208	0.0280483	0.999979	chr11	44117021	-	cg24612772	51709982		ATTACCCTCCAAAAATATTATACRCTCACCAAAACTAATTATAATAAAAC		II			NA	NA	NA	NA	NA	NA	chr11:44117117-44117994	N_Shore	GATAGTACCAAATTGCCCTCCAGGAATGTTATACGCTCACCAGAACTGATTATAATAAAA[CG]TCTACATATTTGTTAGTTTTATAAGCAACGCGTGGTGTCTCGTTTGGGTTTAAGGATTCT	TTGCCCTCCAGGAATGTTATACGCTCACCAGAACTGATTATAATAAAACG	EXT2;EXT2	NM_000401;NM_207122	TSS200;TSS200						11:44115748-44118167	Promoter_Associated	EXT2;EXT2;EXT2;EXT2	ENST00000358681.4;ENST00000395673.3;ENST00000343631.3;ENST00000533608.1	TSS1500;TSS1500;TSS1500;TSS200
cg00811436	-9.99e-06	2.05e-06	-4.86143	5.34e-05	0.236783	0.506402	0.111438	4.54423	0.000121436	0.623987	4.17e-06	1.9e-06	2.20191	0.037118	0.999979	chr5	142962690	-	cg00811436	2659367		ATCCTATAATAATAAACCAAAATCTCACCTCTTCATATAACAAATAACAC		II			NA	NA	NA	NA	NA	NA		OpenSea	AGGAAATGCATATCCTATAATAGTGGGCCAGAGTCTCACCTCTTCATGTGACAAATGACA[CG]TGCTCAGTCTAAATAAAGCTCTTTACTTTATGAAATACAACGGCACCAAAGCCTTATGCA	TCCTATAATAGTGGGCCAGAGTCTCACCTCTTCATGTGACAAATGACACG					chr5:142962532-142962532
cg06480877	-4.02e-06	8.29e-07	-4.85227	5.46e-05	0.238689	0.217782	0.0449636	4.84353	5.59e-05	0.460192	1.86e-06	7.65e-07	2.43111	0.0225587	0.999979	chr11	134383539	-	cg06480877	1799549		AACTACCTTAACATCRATTTTCACCTACTTTTATTAATAAAACTACATTC		II			NA	NA	NA	NA	NA	NA		OpenSea	GCAGCTCACTTAGCTGCCTTGACATCGATTTTCACCTGCTTTTGTTGATGAAGCTGCATT[CG]TAAGAGTGATAAATCCATTAGACAAACATGGCGCTCCGTTATTGACAGTGTCTGCCACGC	CGAATGCAGCTTCATCAACAAAAGCAGGTGAAAATCGATGTCAAGGCAGC
cg24631800	5.59e-06	1.15e-06	4.84777	5.53e-05	0.238689	-0.240197	0.0625228	-3.84176	0.000743032	0.999988	-2.69e-06	1.06e-06	-2.53104	0.0180377	0.999979	chr10	60123859	-	cg24631800	93662564		CAATAAACATTCACCRAATACCTACTATATTCTTCTACACTAAAAAATCC		II			NA	NA	NA	NA	NA	NA		OpenSea	TTTTAAGTATTCAATAAACATTCACCGAGTACCTACTGTGTTCTTCTACACTGGGGAATC[CG]AAAGTAAATATGAAGCAGTCCCTTAATTTAGTATGGTAGGAGAGAGAAACACATGTTAGA	CGGATTCCCCAGTGTAGAAGAACACAGTAGGTACTCGGTGAATGTTTATT	UBE2D1;UBE2D1	NM_001204880;NM_003338	Body;Body								UBE2D1	ENST00000473824.1	TSS1500
cg21622630	-4.77e-06	9.85e-07	-4.84601	5.55e-05	0.238689	0.208727	0.0534246	3.90694	0.000628968	0.999988	3.02e-06	9.09e-07	3.32681	0.00271875	0.999979	chr11	72158515	-	cg21622630	95810460		AATACCACRATTAAAATAATTCTAATATCCCTAAAAACACATAACAAACC		II			NA	NA	NA	NA	NA	NA		OpenSea	AGAGAGTGGTGAGTGCCACGATTGAGATAATTCTGGTGTCCCTGGGAGCACATAGCAAGC[CG]AGTGGTCAGAGAAGGCTTCCTGAAGGAAGTGACATCTAAGCTGAGCTCTGCAGGAGGAGC	CGGCTTGCTATGTGCTCCCAGGGACACCAGAATTATCTCAATCGTGGCAC									11:72157970-72158957	Unclassified
cg01934626	5.52e-06	1.14e-06	4.84144	5.62e-05	0.239947	-0.162136	0.0618699	-2.6206	0.0147161	0.999988	-3.17e-06	1.05e-06	-3.01207	0.00586541	0.999979	chr5	180018562	+	cg01934626	37777521	15612112	AACCAAAACACAACCATAAACAAAACAAACAAAACTTTCTCAAAAACACA	AACCAAAACACGACCGTAAACGAAACGAACAAAACTTTCTCAAAAACGCG	I	A	Red	NA	NA	NA	NA	NA	NA	chr5:180017099-180019062	Island	CCGGGCAAGGCCACGAGGCTTCTTATACCCGGTCCTCGCCCCTCCAGCGCCGGCCTCGCC[CG]CGCTCCTGAGAAAGCCCTGCCCGCTCCGCTCACGGCCGTGCCCTGGCCAACTTCCTGCTG	GGCCAGGGCACGGCCGTGAGCGGAGCGGGCAGGGCTTTCTCAGGAGCGCG	SCGB3A1	NM_052863	TSS200			DMR	TRUE	5:179949706-179951668	5:180018124-180018566	Unclassified_Cell_type_specific	SCGB3A1	ENST00000292641.3	TSS200
cg02578753	7.22e-06	1.49e-06	4.83915	5.65e-05	0.239947	-0.342502	0.0809622	-4.23039	0.000273659	0.916767	-4.47e-06	1.38e-06	-3.24995	0.00328695	0.999979	chr20	62346436	-	cg02578753	79712470		TATATTAAACCATCCTTAAATTCCTCAAATAAAACACRCATATTCATAAC		II			NA	NA	NA	NA	NA	NA		OpenSea	ATTGATTTTCGTATGTTGAACCATCCTTGAATTCCTCAGATAAAGCACGCATATTCATGG[CG]TATTATCTCTTTATTATTATTATTTTTGTAGAGATGAGATTTCACTCTGTTGCCCAAGCT	CGCCATGAATATGCGTGCTTTATCTGAGGAATTCAAGGATGGTTCAACAT	ZGPAT;ZGPAT;ZGPAT;ZGPAT;ZGPAT	NM_181485;NM_001195654;NM_001195653;NM_032527;NM_001083113	Body;Body;Body;Body;Body								ZGPAT	ENST00000490623.1	5'UTR
cg09851327	-4.58e-06	9.48e-07	-4.83673	5.69e-05	0.239969	0.215244	0.0514019	4.18748	0.000305726	0.962834	2.08e-06	8.74e-07	2.37522	0.0255216	0.999979	chr11	113898872	-	cg09851327	94695528		CTAAATAACTCTTCATCACAACACTTACCTAATAAAACAAAACTCTATCC		II			NA	NA	NA	NA	NA	NA		OpenSea	TTAAATGCACACTAGGTGGCTCTTCATCACAGCACTTGCCTGATGAGACAGAGCTCTGTC[CG]TGGTGGGGTTGACGAGGTCCCACTATTTCCAGTTGGGAGAGGGAAAGCTGGGGTTTTTGA	CGGACAGAGCTCTGTCTCATCAGGCAAGTGCTGTGATGAAGAGCCACCTA									11:113897204-113899121	Unclassified
cg03972560	-5.38e-06	1.11e-06	-4.82681	5.84e-05	0.243214	0.269575	0.0604448	4.45986	0.000151121	0.686958	4.34e-06	1.03e-06	4.2206	0.000280668	0.999979	chrX	17877110	-	cg03972560	79655878		ATAATACCTAAACTACCCTAAAAATACCTCTAATAAACATCTATCAAAAC		II			NA	NA	NA	NA	NA	NA	chrX:17878441-17878888	N_Shore	TGACTTGGTTCATAGTGCCTGGGCTGCCCTGGGGATGCCTCTAGTGGGCATCTGTCAGGA[CG]AGAAGCGAGTGCCCATTTGAAGGAGACTGTGTGTATGTGGGGGTGTGGGGGCAGGTGGCT	CGTCCTGACAGATGCCCACTAGAGGCATCCCCAGGGCAGCCCAGGCACTA	RAI2	NM_021785	5'UTR								RAI2;RAI2;RAI2	ENST00000360011.1;ENST00000331511.1;ENST00000545871.1	5'UTR;5'UTR;5'UTR
cg10902583	-7.09e-06	1.47e-06	-4.82104	5.92e-05	0.244415	0.371582	0.0798179	4.65538	9.1e-05	0.570735	3.55e-06	1.36e-06	2.61648	0.0148556	0.999979	chrX	24533547	+	cg10902583	2707394		AAACAAAAATAACCTAAACCCACTAAATATACTAATTCCTCATAAAATTC		II			NA	NA	NA	NA	NA	NA		OpenSea	TGTTAAATTTGTGTAGCACATTTTCTTAACAACGCTGTCATAATCATGCTACTGGGCAAG[CG]AATTCCATGAGGAATTAGCACATTTAGTGGGTTTAGGTTATTTTTGTTTTGTAGTGAATG	AACAAAAATAACCTAAACCCACTAAATGTGCTAATTCCTCATGGAATTCG	PDK3;PDK3	NM_005391;NM_001142386	Body;Body
cg08477332	-3.42e-05	7.14e-06	-4.78889	6.44e-05	0.254113	1.72555	0.387053	4.45817	0.000151785	0.686958	2.17e-05	6.58e-06	3.29333	0.00295351	0.999979	chr1	153590243	-	cg08477332	9755436		CCTACCAATAAAACAATAACAACCCTAAAAAACTAATCACCRAAATACCC		II			NA	NA	NA	NA	NA	NA		OpenSea	CTGCATGGATGCCTGCCAGTGAGGCAGTGACAGCCCTGGGAGGCTGGTCACCGAGATGCC[CG]CCCCTGCTCCCTCTGGTGGTGGCCGTGTACACCATATGCCCCTCAAGCCAGGAAGGCAAG	CTGCCAGTGAGGCAGTGACAGCCCTGGGAGGCTGGTCACCGAGATGCCCG	S100A14	NM_020672	TSS1500						1:153589758-153590695	Unclassified	S100A14;S100A14;S100A14	ENST00000368701.1;ENST00000344616.2;ENST00000368702.1	TSS1500;TSS1500;TSS1500
cg16389901	1.61e-05	3.37e-06	4.78485	6.51e-05	0.254113	-0.810844	0.182789	-4.43595	0.000160779	0.717413	-9.6e-06	3.11e-06	-3.0884	0.00487785	0.999979	chr14	54423807	+	cg16389901	43792823	14658183	TTAAAAAATACAACAACTAATCAATACATACTTTCTAATACCTCCACACA	TTAAAAAATACGACGACTAATCGATACATACTTTCTAATACCTCCGCACG	I	T	Red	NA	NA	NA	NA	NA	NA	chr14:54420184-54422958	S_Shore	CGGAGCTGGGACGCCGCTGCCTCCAGCTCTGGGAAGCGGCTGGGGCTCACCTGGGGACCA[CG]TGCGGAGGTACTAGAAAGCATGCACCGACTAGTCGCCGTACCTTCCAAAAATACCCATGG	CGTGCGGAGGTACTAGAAAGCATGCACCGACTAGTCGCCGTACCTTCCAA	BMP4;BMP4	NM_001202;NM_130850	TSS1500;TSS1500					14:53493072-53493562	14:54423132-54423847	Unclassified_Cell_type_specific	BMP4;BMP4	ENST00000558489.1;ENST00000245451.4	TSS1500;TSS1500
cg11581263	-7.71e-06	1.62e-06	-4.75607	7.01e-05	0.26926	0.358792	0.0879277	4.08053	0.000402776	0.999988	4.06e-06	1.5e-06	2.71227	0.0119147	0.999979	chr19	11671477	+	cg11581263	3635214		CTAAAAATCCCTCTACAAACAACCCCTAACTTAATTATAATAAATTTATC		II			NA	NA	NA	NA	NA	NA	chr19:11669789-11670244	S_Shore	ATTTGTAATGAAATGTATTTCGAATACAGATGCTCTTTGATTTACGATGGGGTTACATCC[CG]ATAAACCTATCATAATCAAGTCAGGGGCTGTCTGTAGAGGGATCTCTAGGATATCCCCTA	TAGAGATCCCTCTACAGACAGCCCCTGACTTGATTATGATAGGTTTATCG	ELOF1	NM_032377	TSS1500						19:11671185-11671788	Unclassified	ELOF1	ENST00000252445.3	TSS1500
cg10821252	-1.04e-05	2.19e-06	-4.73619	7.38e-05	0.280271	0.462087	0.118841	3.88828	0.00065974	0.999988	5.49e-06	2.02e-06	2.71469	0.0118481	0.999979	chr2	74880850	-	cg10821252	74690135		TAACAAAACCTAACCCTTCTACACACTTATTACACRTTATTATAACAAAC		II			NA	NA	NA	NA	NA	NA	chr2:74881359-74882019	N_Shore	CTGATTTCCTCTGGCAAAACCTGGCCCTTCTGCACACTTATTGCACGTTATTATAGCAAA[CG]TGCATTGCTTCGTATTGCAATTATCTATTTGCAGTTATTTGCTTACATTTGGAAGCCCCA	GGCAAAACCTGGCCCTTCTGCACACTTATTGCACGTTATTATAGCAAACG	SEMA4F;SEMA4F;SEMA4F;SEMA4F;SEMA4F	NM_004263;NM_001271661;NM_001271662;NR_073399;NR_073398	TSS1500;TSS1500;TSS1500;TSS1500;TSS1500						2:74880581-74882097	Promoter_Associated	SEMA4F;SEMA4F	ENST00000357877.2;ENST00000339773.5	TSS1500;TSS1500
cg21304234	-6.71e-06	1.42e-06	-4.72373	7.62e-05	0.283822	0.306105	0.0770615	3.97221	0.000532079	0.999988	3.7e-06	1.31e-06	2.8211	0.00924016	0.999979	chr4	839646	-	cg21304234	92804151		CAAAAATACAATCTACACACRTTTAAAAAACACAATTTAAAACATTTAAC		II			NA	NA	NA	NA	NA	NA	chr4:841650-841870	N_Shelf	CCCCCGCAGGACAGAAATGCAATCTGCACACGTTTGAGGAGCACAGTTTGAGGCATTTGA[CG]CGTGCTTGCCTGAAGCCAGCACATCCTCCTCCGCCCACACCCGCCAGCCACGGATCTGCT	AGAAATGCAATCTGCACACGTTTGAGGAGCACAGTTTGAGGCATTTGACG							TRUE
cg26866482	5.57e-06	1.18e-06	4.72286	7.64e-05	0.283822	-0.22146	0.0640009	-3.46026	0.00195024	0.999988	-2.5e-06	1.09e-06	-2.29525	0.0303843	0.999979	chr12	103351443	-	cg26866482	26702555	52728124	AAAACTACACATAAAACTAAATATCCCATTAAAAAAACAAACACACTCCA	AAAACTACGCGTAAAACTAAATATCCCATTAAAAAAACGAACGCACTCCG	I	A	Red	NA	NA	NA	NA	NA	NA	chr12:103351579-103352695	N_Shore	CGAGGCGGGGCCAGGGCTGCGCGTGGGGCTGGGTGTCCCATTGAAAAGGCGGACGCACTC[CG]GCAGCCCAGCACTCTCTCACTTCTGGCCAGGGAACGTGGAAGGCGCACCGACAGGGATCC	AGGGCTGCGCGTGGGGCTGGGTGTCCCATTGAAAAGGCGGACGCACTCCG	ASCL1	NM_004316	TSS200			DMR		12:101874225-101875928			ASCL1	ENST00000266744.3	TSS200
cg03177631	3.97e-06	8.43e-07	4.71241	7.85e-05	0.289374	-0.201435	0.045711	-4.40669	0.000173437	0.744317	-3.18e-06	7.77e-07	-4.0868	0.000396325	0.999979	chr11	18415927	-	cg03177631	99710339		CCCRACTTCTATAATTAAAAAACAACACCTTACTTAAACTCCCAACRCAC		II			NA	NA	NA	NA	NA	NA	chr11:18415922-18416680	Island	ATGGCTCCGACCCCGGCTTCTGTGGTTGGAGGGCAGCACCTTACTTAGACTCCCAGCGCA[CG]TGGAGCAGTCTGCCGGTCGGTTGTCTGGCTGCGCGCGCCACCCGGGCCTCTCCAGTGCCC	CGTGCGCTGGGAGTCTAAGTAAGGTGCTGCCCTCCAACCACAGAAGCCGG	LDHA;LDHA;LDHA;LDHA;LDHA	NM_001165415;NM_005566;NR_028500;NM_001135239;NM_001165416	TSS200;TSS200;TSS200;TSS200;TSS200	high-CpG:18372493-18372785				11:18372499-18373644	11:18415827-18416180	Promoter_Associated	LDHA;LDHA;LDHA;LDHA	ENST00000422447.3;ENST00000430553.2;ENST00000445376.2;ENST00000227157.4	TSS200;TSS200;TSS200;TSS1500
cg07301044	-5.8e-06	1.23e-06	-4.70866	7.93e-05	0.289623	0.304722	0.0667704	4.56373	0.000115448	0.623987	3.87e-06	1.14e-06	3.40796	0.00222229	0.999979	chr8	9765583	-	cg07301044	24767241		AAAATAAAACCRTAACCCRAATTAACCTAAACTAAAAAACAATAAAACAC		II			NA	NA	NA	NA	NA	NA	chr8:9762661-9764748	S_Shore	TTGTATATGGAGGGATGGGGCCGTGACCCGAGTTGGCCTGGACTGAAGGACAGTAGGACA[CG]CTGCTGCTCCCTTTTCCGTAGTGTTTCTTAAAGGCCTGGTTTTGTTTAGATTGAGGACGG	GGATGGGGCCGTGACCCGAGTTGGCCTGGACTGAAGGACAGTAGGACACG								8:9802954-9803113
cg10201747	-4.95e-06	1.05e-06	-4.70239	8.06e-05	0.289844	0.226855	0.0571186	3.97164	0.000532862	0.999988	2.83e-06	9.71e-07	2.91441	0.0074095	0.999979	chr12	132197045	-	cg10201747	82778539		CTAAAAAACTAACCATAACCAACCATTAAACTATAAAATAATCTCTCCAC		II			NA	NA	NA	NA	NA	NA	chr12:132195034-132196454	S_Shore	TGGGGCCCGGACTGAAAAGCTAACCATGACCAACCATTAAACTGTGGAATAGTCTCTCCA[CG]TGAAGAAAGCCCATCGTTTGAGACCATTAAAACTGGATTCTTCATAGCCCTGGAGCATGA	CGTGGAGAGACTATTCCACAGTTTAATGGTTGGTCATGGTTAGCTTTTCA	SFSWAP;SFSWAP	NM_001261411;NM_004592	Body;Body					12:130762874-130763185	12:132196605-132197470	Unclassified
cg25014620	3.43e-06	7.29e-07	4.69878	8.13e-05	0.290611	-0.169865	0.0395399	-4.29604	0.000230948	0.860543	-1.74e-06	6.72e-07	-2.58939	0.0158028	0.999979	chr12	122993064	+	cg25014620	39762543		TAATAAAAATCCTACCTTTTTACACATTCATAACTTTTTATAAATCRTTC		II			NA	NA	NA	NA	NA	NA		OpenSea	GAGAATACAAAAATGGATTTTAAAACGATTTTAAAACATAAACCTCCTGATTTACATTAA[CG]AACGATTTATAAAAAGCTATGAATGTGCAAAAAGGCAGGATTTTCACCAAATCCAAGGAA	CGAACGATTTATAAAAAGCTATGAATGTGCAAAAAGGCAGGATTTTCACC	RSRC2;RSRC2;RSRC2;RSRC2	NR_036436;NR_036435;NR_036434;NM_023012	Body;Body;Body;Body								RSRC2	ENST00000392442.2	3'UTR
cg15973075	-4.17e-06	8.87e-07	-4.69733	8.16e-05	0.290611	0.200305	0.0481144	4.1631	0.00032558	0.993319	1.99e-06	8.18e-07	2.43358	0.0224351	0.999979	chr5	12355075	-	cg15973075	2767974		AAAAAATAAACTATCCAAACACACAAAAATAATATTAAATCAAAATCCCC		II			NA	NA	NA	NA	NA	NA		OpenSea	GCAGGAGAAGAGAGAGGTAAACTATCCAGACACACAAGAGTGATGTTAGGTCAGAATCCC[CG]GCCATTTGTATTGCACAATTTCAGAAAATAAAACCTCACAGGTGTGGGCATACCAGGACA	CGGGGATTCTGACCTAACATCACTCTTGTGTGTCTGGATAGTTTACCTCT							TRUE
ch.18.773216R	-5.07e-06	1.08e-06	-4.68758	8.37e-05	0.294982	0.2064	0.058703	3.516	0.00169603	0.999988	3.91e-06	9.98e-07	3.91749	0.000612212	0.999979	chr18	40020331	+	ch.18.773216R	27600213		ATTAATCTATATCTCTATTTTACTACCAAAACCATACTATTTTAATTACT		II			NA	NA	NA	NA	NA	NA		OpenSea	GCCAAAAGAACAAAGCTGGAGGCATCATGCTACCTGACTTCAAACTATACTAAGAGGTTA[CA]GTAACCAAAACAGCATGGTTCTGGTAGCAAAACAGAGACACAGACTAATGGAACAGAACA	CAGTAACCAAAACAGCATGGTTCTGGTAGCAAAACAGAGACACAGACTAA
cg16348003	-7.35e-06	1.58e-06	-4.6601	8.99e-05	0.308808	0.390919	0.0855594	4.56898	0.00011389	0.623987	3.5e-06	1.45e-06	2.40232	0.0240428	0.999979	chr1	153589781	-	cg16348003	19739294		AAAAATAAAATACRACCCAAAACCAAAATTCCCAAAATCCTTTCCTAAAC		II			NA	NA	NA	NA	NA	NA		OpenSea	TGAGTCAGGGCAAGGATGGGGTGCGGCCCAGAGCCAAAGTTCCCAGGATCCTTTCCTAAA[CG]CTGAGATCAGAGCACACCCCACTACATCCCTCCTCATGTCACCTTCTCAACCTGGGGCCC	AGGATGGGGTGCGGCCCAGAGCCAAAGTTCCCAGGATCCTTTCCTAAACG	S100A14	NM_020672	TSS1500						1:153589758-153590695	Unclassified	S100A14;S100A14;S100A14;S100A14;S100A14	ENST00000476873.1;ENST00000368700.3;ENST00000368701.1;ENST00000344616.2;ENST00000368702.1	TSS1500;TSS1500;TSS1500;TSS1500;TSS1500
cg24197035	-1.84e-06	3.95e-07	-4.65629	9.08e-05	0.310315	0.101356	0.0214339	4.72876	7.53e-05	0.533621	7.57e-07	3.64e-07	2.07768	0.0481627	0.999979	chr1	25570778	-	cg24197035	30774195		CATATATTATAAAAAAAACATCTTTTTCACAAATACCCCACCRTTACAAC		II			NA	NA	NA	NA	NA	NA	chr1:25572966-25574521	N_Shelf	GGAATATATTGCATATATTATGAAAGGGACATCTTTTTCACAGATGCCCCACCGTTACAA[CG]TGTACCTTTGCTTAGTTTAAAAATTGACTTTAATACTTTATGCAAATAGTGCCTGTCCCA	ATATATTATGAAAGGGACATCTTTTTCACAGATGCCCCACCGTTACAACG	RSRP1	NM_020317	Body
cg11830755	5.97e-06	1.28e-06	4.64741	9.29e-05	0.313965	-0.305108	0.0696281	-4.38196	0.00018491	0.752757	-3.67e-06	1.18e-06	-3.09642	0.00478397	0.999979	chr1	52204081	-	cg11830755	66635137		AAAAACTAAACATTACACATAAACCTTTCTTTATAAATTTAAAAATAAAC		II			NA	NA	NA	NA	NA	NA		OpenSea	TATTTTTTAGCAGAAACTGAACATTACACATAAACCTTTCTTTGTAAATTTAAAGATAAA[CG]CAATTCTGGTTTTTCAAAGCACTAACATATGTTCAAAAATTAGATTCTTTTATGAAAAAA	GAAACTGAACATTACACATAAACCTTTCTTTGTAAATTTAAAGATAAACG	OSBPL9;OSBPL9;OSBPL9;OSBPL9;OSBPL9;OSBPL9;OSBPL9;OSBPL9	NM_148905;NM_148904;NM_148907;NR_036662;NM_148909;NM_148908;NM_148906;NM_024586	5'UTR;5'UTR;Body;Body;Body;Body;Body;Body								OSBPL9;OSBPL9;OSBPL9;OSBPL9;OSBPL9	ENST00000531828.1;ENST00000473207.2;ENST00000462759.1;ENST00000486942.1;ENST00000435686.2	5'UTR;5'UTR;5'UTR;5'UTR;5'UTR
cg24150262	-5.08e-06	1.09e-06	-4.64604	9.33e-05	0.313965	0.21259	0.0593503	3.58195	0.00143674	0.999988	2.17e-06	1.01e-06	2.15154	0.0412874	0.999979	chr8	1616656	+	cg24150262	9758297		ATTCATAACCTTATTACTATCCAAACTATCCRTAAAATTATAAAAACCRC		II			NA	NA	NA	NA	NA	NA	chr8:1616521-1616876	Island	ACCCAGGACGCCTACCAGGACAGCCGCGCACAGAGGATGTCCCCGTGGCCCCAGGACAGC[CG]CGGCCTCTACAACTCCACGGACAGCCTGGACAGCAACAAGGCCATGAACCTCGCGCTGGA	CGCGGCCTCTACAACTCCACGGACAGCCTGGACAGCAACAAGGCCATGAA	DLGAP2	NM_004745	Body					8:1603929-1604283
cg10341207	-7.12e-06	1.53e-06	-4.63901	9.5e-05	0.316621	0.325205	0.083236	3.90702	0.000628843	0.999988	3.14e-06	1.42e-06	2.21753	0.035905	0.999979	chr12	126268109	-	cg10341207	87704882		CCAAATAACAAAACAAATACCTAAATCCAAATCTACCRTAAACCAAATCC		II			NA	NA	NA	NA	NA	NA		OpenSea	TCACCTCGTTACCAAGTGGCAAGGCAGGTACCTGAATCCAGATCTGCCGTAAACCAAGTC[CG]TGCTCCAAATCCCACTTCAAACTGCTCATCCCTGCTTACACCCATGCCTCAGAGGGCTTT	CGGACTTGGTTTACGGCAGATCTGGATTCAGGTACCTGCCTTGCCACTTG
cg00889308	2.69e-06	5.8e-07	4.63486	9.6e-05	0.317678	-0.144701	0.03148	-4.59661	0.000106015	0.619244	-2.67e-06	5.35e-07	-4.99437	3.78e-05	0.999979	chr1	29166539	-	cg00889308	68680200		CTAAAAATCAAAACACCCTAACACCTACACTCAAAATTCCTCCAATAAAC		II			NA	NA	NA	NA	NA	NA		OpenSea	GTTGCTCATTACTGAGGATCAGGGCACCCTGGCACCTGCACTCAGGGTTCCTCCAGTAAG[CG]CTGTGTCTCCTCTGAGCCTGGCCCTGTGCTGGGTGCTAGGTCCTGGGAGACAGCATGAAG	TGAGGATCAGGGCACCCTGGCACCTGCACTCAGGGTTCCTCCAGTAAGCG	OPRD1	NM_000911	Body
cg15731797	5.96e-06	1.29e-06	4.63212	9.67e-05	0.317678	-0.298642	0.069768	-4.2805	0.000240419	0.863844	-4.95e-06	1.19e-06	-4.1756	0.000315245	0.999979	chrX	16880917	+	cg15731797	38722184		AACTTTATTCTACAAAACTTCCCACCCACATATACACAAAAATTTTAATC		II			NA	NA	NA	NA	NA	NA		OpenSea	CTTTCTATGAACCAACATCTGGGTTACAAGGTTGATCCTAATTTTTCAATTCTGCAATTA[CG]ACTAAAATCCTTGTGCACATGTGGGTGGGAAGTTCTGTAGAATAAAGTCCTAGAAGTTAA	CGACTAAAATCCTTGTGCACATGTGGGTGGGAAGTTCTGTAGAATAAAGT	RBBP7;RBBP7	NM_001198719;NM_002893	Body;Body
cg03648523	-4.05e-06	8.76e-07	-4.61915	0.0001	0.326976	0.199056	0.0475359	4.18748	0.000305725	0.962834	2.38e-06	8.08e-07	2.94796	0.00683998	0.999979	chr16	82667622	-	cg03648523	74775182		AATTACCAACAAAAATCAAATTCTAAAAAACTAACATTAACAACAAACAC		II			NA	NA	NA	NA	NA	NA		OpenSea	TTTCCTCTGCCAGTTGCCAACAGAAGTCAAATTCTAGAAAACTAACATTAACAACAGGCA[CG]TTTTGACTTGTCATGTCTCATTTCAAAGACACCAATGAGCATCACCCGATCTGCTGCAGA	CGTGCCTGTTGTTAATGTTAGTTTTCTAGAATTTGACTTCTGTTGGCAAC	CDH13;CDH13;CDH13;CDH13;CDH13;CDH13	NM_001220490;NM_001220492;NM_001220491;NM_001257;NM_001220489;NM_001220488	5'UTR;Body;Body;Body;Body;Body
cg05628160	-6.05e-06	1.31e-06	-4.60761	0.000103034	0.329039	0.264113	0.0712509	3.7068	0.00104768	0.999988	3.4e-06	1.21e-06	2.80886	0.00950994	0.999979	chr8	54785374	-	cg05628160	51777235		AAAAAATAATTAACTCTACCRTCCTTCCTCCCTAAATAAACTTCTTAAAC		II			NA	NA	NA	NA	NA	NA		OpenSea	AATGAGAGAATAAAGAGTAATTAACTCTGCCGTCCTTCCTCCCTGAATGGACTTCTTGGG[CG]CCTCTCAGCTCACATCTTGAGGGTTTTTTTTTAATTTAGTAAAATATAAACAACATAAAA	CGCCCAAGAAGTCCATTCAGGGAGGAAGGACGGCAGAGTTAATTACTCTT	RGS20	NM_170587	Body				TRUE
cg01972924	-1.4e-05	3.04e-06	-4.59822	0.000105573	0.335579	0.63976	0.164731	3.88367	0.000667558	0.999988	1.2e-05	2.8e-06	4.26996	0.000247062	0.999979	chr2	173194607	+	cg01972924	54739166		AACRTCAATATACAATAAAAACAATAACAAACRACCAACRAAAACTTCAC		II			NA	NA	NA	NA	NA	NA		OpenSea	CTCCACTGATGTGATGCTGGCCTTTATAACAACTGCGAAGTGGCAGAAACCTTCGTGAAA[CG]TGAAGTTTCCGTTGGCCGCCTGCCACTGTTCCCACTGCACACTGACGCTCCACCCGAGGC	CGTGAAGTTTCCGTTGGCCGCCTGCCACTGTTCCCACTGCACACTGACGC
cg02228967	-3.25e-06	7.09e-07	-4.594	0.000106735	0.337701	0.155627	0.0384271	4.04993	0.000435771	0.999988	3.22e-06	6.53e-07	4.9243	4.53e-05	0.999979	chr17	1946874	-	cg02228967	8809347		CTCCAATTATAAATCCTCRAACAAACTACTACATAAATACACATACTCAC		II			NA	NA	NA	NA	NA	NA	chr17:1944947-1945621	S_Shore	CAGGGAGGTGTCTCCAGTTGTGAGTCCTCGGACAGGCTGCTGCATGGGTGCACATACTCA[CG]TTATTGGTGGAAGTTTTAAGTCCCAAACTGAAGGGAAGGAGGCCTAGGTGGCACAATCAG	CGTGAGTATGTGCACCCATGCAGCAGCCTGTCCGAGGACTCACAACTGGA									17:1944922-1947151	Promoter_Associated	RP11-667K14.4;RP11-667K14.3	ENST00000572404.1;ENST00000572790.1	TSS200;3'UTR
cg12332917	-8.37e-06	1.82e-06	-4.58974	0.000107921	0.33988	0.406897	0.0988516	4.11624	0.000367389	0.999988	5.18e-06	1.68e-06	3.08343	0.004937	0.999979	chr6	32158409	+	cg12332917	98762405		AAAAACCAACTCCCCTCCCCRACTAATTAATTACTAACTCATTAAACAAC		II			NA	NA	NA	NA	NA	NA		OpenSea	GTTCTACTTAATTAAAACCGAAGAGGGGGGCTGGGGGAGATAATTAGGGAGGTCTCCAGC[CG]CTGCTTAATGAGCCAGTAATTAACCAGCCGGGGAGGGGAGCTGGCCTCTGGCCAGACTGG	GAGGCCAGCTCCCCTCCCCGGCTGGTTAATTACTGGCTCATTAAGCAGCG	PBX2	NM_002586	TSS1500						6:32157824-32158410	Promoter_Associated	PBX2	ENST00000375050.3	TSS1500
cg01201215	-3.66e-06	8.02e-07	-4.55874	0.000116952	0.358935	0.187443	0.0434884	4.31018	0.000222659	0.859695	2.45e-06	7.4e-07	3.31391	0.002807	0.999979	chr5	151137430	+	cg01201215	96721185		CTTAACCTACCTTTACAAATCACTCAATCTTATCACATATATTATTACTC		II			NA	NA	NA	NA	NA	NA	chr5:151137992-151138418	N_Shore	TGGGCTTTTTATATTTTTATCTGCCAAAGGCCTCAATTCTTTATATAAAAAACGAGGCCA[CG]AGCAACAATATATGTGATAAGACTGAGTGATCTGCAAAGGCAGGCTAAGACTGACTTCCC	TTAGCCTGCCTTTGCAGATCACTCAGTCTTATCACATATATTGTTGCTCG	ATOX1	NM_004045	Body								CTB-113P19.3	ENST00000518182.1	5'UTR
cg25483073	-3.78e-06	8.28e-07	-4.55818	0.000117123	0.358935	0.147634	0.0449274	3.28607	0.00300693	0.999988	1.7e-06	7.64e-07	2.22053	0.0356758	0.999979	chr20	15026122	+	cg25483073	59756538		CCAAATTTCACAATAATTTCAACAACTAAACATCATATTTTCCRCRCAAC		II			NA	NA	NA	NA	NA	NA		OpenSea	AAGGATTTGGCAGCACATTTGAGGCCCGGGGGAGAAAGAGTGCTTGCAGGCATGTCTCCA[CG]TTGCGCGGAAAACATGATGTTTAGCTGTTGAAACTATTGTGAAACTTGGCTTTCTTCCTT	CAAGTTTCACAATAGTTTCAACAGCTAAACATCATGTTTTCCGCGCAACG	MACROD2	NM_080676	Body
cg12251779	-3.99e-06	8.78e-07	-4.54303	0.000121814	0.36623	0.212588	0.0476192	4.46432	0.000149383	0.686958	1.97e-06	8.1e-07	2.43589	0.0223204	0.999979	chr22	45608440	+	cg12251779	78655374		TTACAACCTTAACTAACTAAAAAACRACTATCCCTTTAAATCRAATTCCC		II			NA	NA	NA	NA	NA	NA		OpenSea	GCAGGGCTCTCACCAACATCTCTCACCCCCACCCACTCCCCCTGGCTGCGGCAGTCCCAG[CG]GGAACCCGACTTAAAGGGACAGCCGCCCTCCAGCCAGCCAAGGCTGCAAGCGGGAACCGC	CGGGAACCCGACTTAAAGGGACAGCCGCCCTCCAGCCAGCCAAGGCTGCA	C22orf9;C22orf9	NM_001009880;NM_015264	Body;TSS200	low-CpG:43986896-43987118			TRUE				KIAA0930;KIAA0930	ENST00000251993.7;ENST00000391627.2	TSS200;5'UTR
cg23550380	-4.31e-06	9.49e-07	-4.54254	0.000121969	0.36623	0.250283	0.0514938	4.86046	5.35e-05	0.460192	1.97e-06	8.76e-07	2.25183	0.0333653	0.999979	chrX	40280620	-	cg23550380	83806110		CCAAACCTATTAAAACTAAAACCTAAAATTAACACRAAATCACTTCCATC		II			NA	NA	NA	NA	NA	NA		OpenSea	GGCACAAGCTGCCAGGCCTGTTAAGGCTGAGACCTGGAATTGGCACGAGGTCACTTCCAT[CG]CATTCTATTCATCAGAGCAAGTCACAAGGCTGGTCCAGATTCAAGGGGAAGGGAAATAAG	CAGGCCTGTTAAGGCTGAGACCTGGAATTGGCACGAGGTCACTTCCATCG
cg14356898	-4.76e-06	1.05e-06	-4.54187	0.000122183	0.36623	0.267514	0.056847	4.70586	7.99e-05	0.533757	2.05e-06	9.67e-07	2.1172	0.0443665	0.999979	chr14	61884878	-	cg14356898	84622387		TATTTACTAAAATAAATTCTACRCTTACATTCACACACTACAAACTACAC		II			NA	NA	NA	NA	NA	NA		OpenSea	TTCTGTGGCTGTGTTTACTAAAGTGAGTTCTGCGCTTACATTCACACACTGCAAACTGCA[CG]TACGATGTAAGTGTACTTGTCATGTAGAGTTTTACCAAAACTATATTAGATTATACTCTG	CGTGCAGTTTGCAGTGTGTGAATGTAAGCGCAGAACTCACTTTAGTAAAC	PRKCH	NM_006255	Body								PRKCH	ENST00000555082.1	5'UTR
cg13898845	-3.8e-06	8.38e-07	-4.52932	0.000126222	0.373425	0.206213	0.0454651	4.53563	0.000124175	0.623987	1.8e-06	7.73e-07	2.32936	0.0282155	0.999979	chr6	41008099	-	cg13898845	44778983		ACCRTTATCACCAAAATCTAACCTCCTACAATTAAAAAAACATAATAAAC		II			NA	NA	NA	NA	NA	NA		OpenSea	AATAGATGGTAACCGTTGTCACCAGGGTCTGGCCTCCTGCAGTTGAGGAGGCATGGTGAA[CG]CCCCCCCAGGCCCCTAGTTATCATCTCCCATAGAAAATAAGTAACTTCCTCTGCTTTTGT	CCGTTGTCACCAGGGTCTGGCCTCCTGCAGTTGAGGAGGCATGGTGAACG	UNC5CL	NM_173561	TSS1500								UNC5CL	ENST00000244565.3	TSS1500
cg13852491	-6.25e-06	1.38e-06	-4.52444	0.000127829	0.376321	0.246242	0.0749605	3.28496	0.00301521	0.999988	6.8e-06	1.27e-06	5.33435	1.57e-05	0.999979	chr7	154861706	-	cg13852491	76786397		AAAAACTAAAAAAACAATATCTAAAACCTCCAATCCACCCCTAAAAAAAC		II			NA	NA	NA	NA	NA	NA	chr7:154862680-154863245	N_Shore	AAATACTTATGGAAAGCTGAGAAAGCAGTGTCTAGGGCCTCCAGTCCACCCCTAGAGGGA[CG]TGTGGGGGTGGCTAGGGGAACGTTTTGAGGAAAGTTCATTGGTCAACTTGTTCAACGTGG	CGTCCCTCTAGGGGTGGACTGGAGGCCCTAGACACTGCTTTCTCAGCTTT	HTR5A-AS1;HTR5A	NR_038945;NM_024012	Body;TSS1500				TRUE		7:154861526-154862516	Unclassified_Cell_type_specific	HTR5A	ENST00000287907.2	TSS1500
cg14594718	-4.61e-06	1.02e-06	-4.52301	0.000128303	0.376321	0.21699	0.0553229	3.92224	0.000604803	0.999988	3.44e-06	9.41e-07	3.65123	0.00120612	0.999979	chr9	139749460	-	cg14594718	24754886		ATAAATCTAAAACTAACTACCTCCAACTATTCCTACAAACTCTAAAACCC		II			NA	NA	NA	NA	NA	NA		OpenSea	TCAGTACCTGAGTGGGTCTGAGGCTGGCTGCCTCCAGCTGTTCCTGCAGACTCTGGGGCC[CG]GCGCCCCCCGGGCCCCCGTCCTGCTGCGGAGGCGCCGAGGGGAGCTGGGGACCGCCTGGG	TGGGTCTGAGGCTGGCTGCCTCCAGCTGTTCCTGCAGACTCTGGGGCCCG	MAMDC4	NM_206920	Body					9:138869281-138869352			MAMDC4	ENST00000485732.1	5'UTR
cg17560283	-4.62e-06	1.02e-06	-4.5178	0.00013005	0.379816	0.254395	0.0554806	4.5853	0.000109172	0.623987	2.93e-06	9.43e-07	3.10463	0.00468954	0.999979	chr11	57111564	+	cg17560283	34766258		CRCACCACTTAAAATAACTTACRTACTTATAAAATACTCTCATACATACC		II			NA	NA	NA	NA	NA	NA		OpenSea	AAAAAAGAAGAAAAGAAAAGTGCTGGGAGATAAAGCAGCACCACAAAGCCCCATAGAAGG[CG]GTATGCATGAGAGCATTTTACAAGCACGCAAGTCACTCTAAGTGGTGCGTTAATCAGGAT	GCACCACTTAGAGTGACTTGCGTGCTTGTAAAATGCTCTCATGCATACCG	P2RX3	NM_002559	Body				TRUE
cg10109605	5.34e-06	1.18e-06	4.51296	0.000131691	0.381197	-0.255716	0.0642242	-3.98161	0.000519397	0.999988	-2.3e-06	1.09e-06	-2.10691	0.0453284	0.999979	chr19	52674104	+	cg10109605	32767286		CCAATATTCTTCCTTCCCAAATTTTACTCCACTAAAAAATATACTTTTCC		II			NA	NA	NA	NA	NA	NA	chr19:52674327-52674855	N_Shore	TCCTGATCCCTCTCACCCACACATTCAGTAAGAAAGGGGAGGAATAGGATGCCCACCTCC[CG]GAAAAGCATATTTTCCAGTGGAGTAAAATTTGGGAAGGAAGAACACTGGGTGTCACAAGA	CAGTGTTCTTCCTTCCCAAATTTTACTCCACTGGAAAATATGCTTTTCCG	ZNF836	NM_001102657	5'UTR		chr19:52674093-52674093						ZNF836	ENST00000322146.8	5'UTR
cg14644456	-4.27e-06	9.45e-07	-4.5128	0.000131746	0.381197	0.177923	0.051261	3.47093	0.00189888	0.999988	2.08e-06	8.72e-07	2.39147	0.0246251	0.999979	chr20	35495547	+	cg14644456	84686558		TTAAATAACRCTTTCTACAACACACACTATATATCTATACTAAACACTTC		II			NA	NA	NA	NA	NA	NA	chr20:35491001-35492805	S_Shelf	GATTGACTTGAACCCAGAGCTGCCCAATTCCAGGGCCTGTTGTGGTACCCTATTGGGCTG[CG]AAGTGCCCAGCACAGACACACAGTGTGTGCTGCAGAAAGCGCTACTCAAAAGAGACTGAA	TGAGTAGCGCTTTCTGCAGCACACACTGTGTGTCTGTGCTGGGCACTTCG
cg01747969	-9.03e-06	2e-06	-4.51148	0.000132196	0.381197	0.450399	0.108524	4.15021	0.000336584	0.994957	4.29e-06	1.85e-06	2.32654	0.0283888	0.999979	chr7	96641558	+	cg01747969	55736526		RTCTCTACAATTTATATATAAATAACAAAATAATTTCCCTCTTTTATTTC		II			NA	NA	NA	NA	NA	NA		OpenSea	ATTTTCTTCCACTTTTAATACTAAAAAGCCATCTTTATTTAGATTCAGGAACAGGAAAGG[CG]AAACAAAAGAGGGAAATTATTCTGTTATTCATACACAAATTGCAGAGACGTAGGACCTAA	TCTCTGCAATTTGTGTATGAATAACAGAATAATTTCCCTCTTTTGTTTCG	DLX6AS	NR_015448	Body								DLX6-AS1;DLX6-AS1;DLX6-AS1;DLX6-AS1;DLX6-AS1	ENST00000430404.1;ENST00000458352.1;ENST00000430027.2;ENST00000452769.1;ENST00000437331.1	TSS1500;3'UTR;3'UTR;3'UTR;3'UTR
cg09228140	4.21e-06	9.34e-07	4.50507	0.000134412	0.384343	-0.185889	0.0506513	-3.66999	0.00115017	0.999988	-2.42e-06	8.61e-07	-2.80976	0.00948978	0.999979	chr12	95258849	+	cg09228140	39685882		AAACTTTACAAACTCTAAAAAAACAATTAAACAATACCATAAATTATAAC		II			NA	NA	NA	NA	NA	NA		OpenSea	CTAGGTTAGGAACACCCACTACAGTCCCCCAGTAATTGATCCTTCCTTTGCAACCATATA[CG]CCACAATTCATGGTACTGCTTAACTGTCTTCTCAGAGCCTGCAAAGTCTGCAAGATCAGA	CGCCACAATTCATGGTACTGCTTAACTGTCTTCTCAGAGCCTGCAAAGTC
cg05776053	-4.46e-06	9.94e-07	-4.4903	0.000139658	0.396029	0.203978	0.0538924	3.78492	0.000858946	0.999988	2.44e-06	9.16e-07	2.66338	0.0133396	0.999979	chr2	74358815	-	cg05776053	10739131		ACCCAATCAACCRACACCTCAAAAAACTTTAAATTTTCCACTAAAAAACC		II			NA	NA	NA	NA	NA	NA	chr2:74357574-74358014	S_Shore	TACACTGACTTGCCCAGTCAGCCGGCACCTCAGGGAACTTTGGGTTTTCCACTGGAAAAC[CG]CACACTGTTTTTAAAACGACACTGAGCTCAGAAGACCTCTCATGTGAACCTAGCACTTTC	CCCAGTCAGCCGGCACCTCAGGGAACTTTGGGTTTTCCACTGGAAAACCG
cg01143774	-5.29e-06	1.18e-06	-4.47496	0.00014532	0.408693	0.204693	0.064056	3.19553	0.00375685	0.999988	2.51e-06	1.09e-06	2.30489	0.0297566	0.999979	chr7	31483139	-	cg01143774	24679115		AAACCCTAAAACTTAATAAAATCTCTAATCCCTCTCAACAAATAAAAACC		II			NA	NA	NA	NA	NA	NA		OpenSea	GGGCTTTCCTTGAACCCTAGAGCTTGATGAGATCTCTAATCCCTCTCAGCAGATAAAAGC[CG]TGAAGGATGAAGTAATGTGTGATATCCACTAGGGGGCAGTAAAAGCTGCAAGTGTTCCCA	CGGCTTTTATCTGCTGAGAGGGATTAGAGATCTCATCAAGCTCTAGGGTT									7:31483020-31483453	Unclassified_Cell_type_specific
cg24915196	-2.4e-06	5.38e-07	-4.45176	0.000154326	0.426993	0.113055	0.0291817	3.87415	0.000684001	0.999988	1.62e-06	4.96e-07	3.27329	0.00310325	0.999979	chr13	101116657	+	cg24915196	21657256		ACCRAACTATTCTTTACCAAATACCTACTATTTTCAAACATTTTACAAAC		II			NA	NA	NA	NA	NA	NA		OpenSea	TTCATCAACAGAATAGATATTATCTGCTTTTATGGAGATGGCAAGGGCTGAAAAAGAAAA[CG]TTTGTAAAATGCCTGAAAATAGCAGGCACTTGGCAAAGAATAGCTCGGTTTTTATTGTAG	CGTTTGTAAAATGCCTGAAAATAGCAGGCACTTGGCAAAGAATAGCTCGG	PCCA;PCCA;PCCA	NM_001127692;NM_001178004;NM_000282	Body;Body;Body								PCCA;PCCA	ENST00000536640.1;ENST00000376254.1	3'UTR;3'UTR
cg01576519	-1.03e-05	2.32e-06	-4.44199	0.000158283	0.436119	0.466829	0.125561	3.71796	0.00101842	0.999988	5.63e-06	2.14e-06	2.63724	0.0141656	0.999979	chr19	15236852	+	cg01576519	40769562		TTTTATAAAACATAATCTTACTCTAATACRACCCCRCTAATATAAAAAAC		II			NA	NA	NA	NA	NA	NA	chr19:15235912-15236631	S_Shore	CGCAGCTTTCCATTGGCCCCACGGTGGAAGCCCGTAGGTTCAGGCCCTCCGAACACAGCT[CG]CTTTCCACACCAGCGGGGCCGTACCAGAGCAAGACCATGTCTCACAAAATAATAATAATA	CGCTTTCCACACCAGCGGGGCCGTACCAGAGCAAGACCATGTCTCACAAA	ILVBL	NM_006844	TSS1500						19:15235247-15237018	Promoter_Associated	ILVBL;ILVBL;ILVBL	ENST00000269733.6;ENST00000534378.1;ENST00000263383.3	TSS1500;TSS1500;TSS1500
cg07342618	4.74e-06	1.07e-06	4.44049	0.000158901	0.436119	-0.190278	0.0578837	-3.28724	0.00299822	0.999988	-2.33e-06	9.84e-07	-2.3695	0.0258441	0.999979	chr10	3300407	+	cg07342618	70626263	56700159	TAAAACTAAACAAAAACAAATTCAAAACTCACCCTTACCAATCCACTCCA	TAAAACTAAACGAAAACAAATTCGAAACTCACCCTTACCGATCCGCTCCG	I	C	Grn	NA	NA	NA	NA	NA	NA		OpenSea	ATAGCTTATTGTTTAGGTAAGAACAACAGAACAGAGAGGCAGAGGGATTCCCGAGGTTTG[CG]GAGCGGATCGGTAAGGGTGAGCCCCGAACCTGTCTTCGCTCAGTTCCATAGTCGACAGCC	CGGAGCGGATCGGTAAGGGTGAGCCCCGAACCTGTCTTCGCTCAGTTCCA								10:3290329-3290501			RP11-298E9.6	ENST00000417149.1	TSS1500
cg03435475	-3.26e-06	7.34e-07	-4.43628	0.000160642	0.439134	0.165307	0.0398211	4.15125	0.000335684	0.994957	2.23e-06	6.77e-07	3.29634	0.00293159	0.999979	chr17	42956084	+	cg03435475	93773398		AAACTAAAAAACTTCAAAAATTATTCAAAAAACCCACCCTCATTTACTTC		II			NA	NA	NA	NA	NA	NA		OpenSea	GGGGAAAATGTACACACCTGTCTCTCTGTGTGTGTCTGAACGTGTACAGAGAGAGAATTA[CG]AAGTAAATGAGGGTGGGTTCTTTGAACAATTCTTGAAGCTTTTCAGTTTGCTGCTATTCC	CGAAGTAAATGAGGGTGGGTTCTTTGAACAATTCTTGAAGCTTTTCAGTT	EFTUD2;EFTUD2;EFTUD2;EFTUD2	NM_001142605;NM_001258354;NM_001258353;NM_004247	Body;Body;Body;Body						17:42955995-42957099	Gene_Associated
cg16282977	2.67e-06	6.03e-07	4.43154	0.000162627	0.440365	-0.143542	0.0327237	-4.38648	0.000182755	0.752386	-2.13e-06	5.56e-07	-3.83406	0.000757773	0.999979	chr1	153589521	-	cg16282977	79774102		ACAAAACCCACTTAAACTACTTAACAACTAACACCAACTCCAAACTAATC		II			NA	NA	NA	NA	NA	NA		OpenSea	AGTGCACAAATGCAAGGCCCACTTGAGCTGCTTGGCAGCTAACACCAACTCCAAACTGGT[CG]GGCCACGTGTTTCTCTCTCCCTCCCTCAGAGCCCCATGCCTTCCCTAACCCAGCTGCAGA	CAAGGCCCACTTGAGCTGCTTGGCAGCTAACACCAACTCCAAACTGGTCG	S100A14	NM_020672	TSS1500								S100A14;S100A14;S100A14;S100A14;S100A14	ENST00000476873.1;ENST00000368700.3;ENST00000368701.1;ENST00000344616.2;ENST00000368702.1	TSS1500;TSS1500;TSS1500;TSS1500;TSS200
cg20061654	-1.04e-05	2.36e-06	-4.42907	0.00016367	0.440365	0.584135	0.127739	4.57289	0.000112741	0.623987	5.64e-06	2.17e-06	2.5961	0.0155632	0.999979	chr22	45608492	+	cg20061654	5735883	58627129	CACAAACATAAAACAAAAATAAAACAAATACTATCTCCCTACAATTCCCA	CGCAAACGTAAAACAAAAATAAAACGAATACTATCTCCCTACGATTCCCG	I	C	Grn	NA	NA	NA	NA	NA	NA		OpenSea	AGTCCCAGCGGGAACCCGACTTAAAGGGACAGCCGCCCTCCAGCCAGCCAAGGCTGCAAG[CG]GGAACCGCAGGGAGACAGCACCCGCCCCACCCCTGCCCCACGTCTGCGCAGCTTCGTGCT	CGGGAACCGCAGGGAGACAGCACCCGCCCCACCCCTGCCCCACGTCTGCG	C22orf9;C22orf9	NM_001009880;NM_015264	Body;TSS200				TRUE				KIAA0930;KIAA0930	ENST00000251993.7;ENST00000391627.2	TSS200;5'UTR
cg00168693	3.87e-06	8.75e-07	4.42377	0.000165933	0.442434	-0.184245	0.0474373	-3.88397	0.000667053	0.999988	-1.88e-06	8.07e-07	-2.33134	0.0280937	0.999979	chr7	116498719	+	cg00168693	86716257		TATACTTTTACATCRATTTTCCTATAAATATACTCRAATTATTCAACTAC		II			NA	NA	NA	NA	NA	NA	chr7:116502427-116502920	N_Shelf	TGCACCCTAAGATTGTTTTTCTGTGAAATTGGGTAACCACTGGTCTTGACAAGTTTAAAA[CG]TAGTTGAATAATTCGAGTATATCCATAGGAAAATCGATGTAAAAGTATACAAGTAACTTA	CGTAGTTGAATAATTCGAGTATATCCATAGGAAAATCGATGTAAAAGTAT
cg23837658	-3.81e-06	8.61e-07	-4.42273	0.000166381	0.442434	0.156778	0.0466738	3.35902	0.00250999	0.999988	2.22e-06	7.94e-07	2.80282	0.00964561	0.999979	chr14	24021107	+	cg23837658	76767867		CCTCTTTACAAACACCRACTTAAACCTAAAAACRACCTAATAAACTAACC		II			NA	NA	NA	NA	NA	NA	chr14:24020571-24021142	Island	GAGTTGTAGTCTGTTCGCGCCCGCCCGCCTGCCTCGCGGGACCCAGGGCCGGGGGCAGGC[CG]GCCAGCCCACCAGGTCGCCTCCAGGTTCAAGCCGGTGCCTGCAAAGAGGGCAGGCCCCTT	CTCTTTGCAGGCACCGGCTTGAACCTGGAGGCGACCTGGTGGGCTGGCCG	ZFHX2;THTPA;THTPA	NM_033400;NR_046051;NR_046052	TSS1500;Body;Body					14:23090631-23091022	14:24020087-24021480	Promoter_Associated	ZFHX2;ZFHX2;ZFHX2;RP11-66N24.4;RP11-66N24.4	ENST00000419474.2;ENST00000543520.1;ENST00000560206.1;ENST00000556354.1;ENST00000553985.1	TSS1500;TSS1500;TSS1500;5'UTR;5'UTR
cg16620263	7.49e-06	1.7e-06	4.40477	0.000174301	0.451207	-0.340772	0.092193	-3.69629	0.00107599	0.999988	-5.56e-06	1.57e-06	-3.5495	0.00155906	0.999979	chr3	170584674	+	cg16620263	26808253		TAAACATAATATAAATTTAACCCTATTATTAATAAATTACCTATTAAACC		II			NA	NA	NA	NA	NA	NA	chr3:170587936-170588270	N_Shelf	ATGTGAAAACGTTAACACCTCCTTCACCACTATCAAGCCCCCTAGCTCCCAATCCCACCC[CG]GCTCAACAGGCAACCTATTAATAATAGGGTTAAACCCATACTATGCTCATTAAGTCTCAA	GAGCATAGTATGGGTTTAACCCTATTATTAATAGGTTGCCTGTTGAGCCG	RPL22L1	NM_001099645	Body		chr3:170584649-170584649
cg20409636	7.42e-06	1.69e-06	4.39647	0.000178089	0.456141	-0.370004	0.0914932	-4.04406	0.000442402	0.999988	-5.37e-06	1.56e-06	-3.45364	0.00198282	0.999979	chr12	58146180	-	cg20409636	50674947	82668943	ACTACCAAAAAAACACACAAAAACTAAAAAAACAAAACAAACACCAAACA	ACTACCAAAAAAACGCGCGAAAACTAAAAAAACGAAACGAACGCCGAACG	I	T	Red	NA	NA	NA	NA	NA	NA	chr12:58145853-58146360	Island	ACCATGTGACCAGCTGCCAAAGAGGCGCGCGGAAACTGGGAGGGCGGGGCGAACGCCGGA[CG]TTCTGGGCACGTGACCGCCACCCATGCGCTGAGGGGCGGACAGGAGGTGCTTCGACTGGG	CGTCCGGCGTTCGCCCCGCCCTCCCAGTTTCCGCGCGCCTCTTTGGCAGC	CDK4	NM_000075	TSS200					12:56432017-56432627	12:58145060-58146708	Promoter_Associated	CDK4;CDK4;CDK4;CDK4;CDK4;CDK4	ENST00000257904.5;ENST00000257904.5;ENST00000540325.1;ENST00000312990.6;ENST00000551888.1;ENST00000549606.1	5'UTR;1stExon;TSS200;TSS200;TSS200;TSS200
cg00082770	-4.64e-06	1.06e-06	-4.39404	0.000179215	0.457002	0.193051	0.0572279	3.37337	0.0024221	0.999988	3.67e-06	9.73e-07	3.76784	0.000897117	0.999979	chr2	200332739	-	cg00082770	75782459		CTCAATTTTCAATAAATATAAAATCCAACAAAAATAACACCACCCTCCAC		II			NA	NA	NA	NA	NA	NA	chr2:200333687-200334172	N_Shore	TAATTGATCCACTCAGTTTTCAGTAGATGTGGAATCCAACAAGAGTAACACCACCCTCCA[CG]CCCCACTCTTTTTTCTTTCTTTCTTTCTTTCTTTTTCTTTCTCTCTCTCTCTCTCTTTTT	TCAGTTTTCAGTAGATGTGGAATCCAACAAGAGTAACACCACCCTCCACG	FLJ32063	NR_026830	TSS200								AC017096.1;AC017096.1;SATB2;AC017096.1	ENST00000446911.1;ENST00000450728.1;ENST00000457245.1;ENST00000441234.1	TSS1500;TSS200;5'UTR;5'UTR
cg19797031	-5.81e-06	1.32e-06	-4.39057	0.000180834	0.458583	0.265219	0.071736	3.69716	0.00107363	0.999988	5.36e-06	1.22e-06	4.3928	0.000179789	0.999979	chr16	5728579	-	cg19797031	36639164		AACCCRATTCCTAAACTCAATAAACCTTATCCATAATACTAAATAATTAC		II			NA	NA	NA	NA	NA	NA		OpenSea	TTTCAAGTTAGAACCCGGTTCCTAAGCTCAGTGAGCCTTGTCCATGGTGCTGGATGGTTA[CG]TGGTTAATCATTGCTTCCTCTGGGTGCTTGAGCCCGTCCCACAGGAATCTATTATGCGGC	ACCCGGTTCCTAAGCTCAGTGAGCCTTGTCCATGGTGCTGGATGGTTACG											RP11-420N3.2	ENST00000569895.1	5'UTR
cg15661709	-9.37e-06	2.13e-06	-4.38983	0.000181177	0.458583	0.453145	0.115765	3.91434	0.000617167	0.999988	7.1e-06	1.97e-06	3.60668	0.00134986	0.999979	chr2	104490775	-	cg15661709	97684479		TCCTCAAATCRAAATAACRACACTTTAATTCTTAAATTTTCCACATTTTC		II			NA	NA	NA	NA	NA	NA		OpenSea	AGACTGTACTCTCCTCAAATCGAAATAACGGCACTTTAATTCTTGGATTTTCCACATTTT[CG]TTGGTAAAGCTCCTATTTGCTTTCTCTGAATCTGTATCAGTTCATGCAGTTCTGCCAAGT	CCTCAAATCGAAATAACGGCACTTTAATTCTTGGATTTTCCACATTTTCG							TRUE				RP11-76I14.1;RP11-76I14.1;AC013727.1;RP11-76I14.1	ENST00000544869.1;ENST00000537492.1;ENST00000455716.1;ENST00000537492.1	TSS200;1stExon;3'UTR;5'UTR
cg04498286	9.73e-06	2.23e-06	4.35971	0.000195874	0.487019	-0.55038	0.121097	-4.54494	0.000121214	0.623987	-5.15e-06	2.06e-06	-2.49928	0.0193743	0.999979	chr3	126195240	-	cg04498286	20725178		CTTAACTTCRAATCRTATTAATATTTCAAACACTTAACAAACAACCTCTC		II			NA	NA	NA	NA	NA	NA	chr3:126193683-126195495	Island	ACGAGGCTTGTCTTGACTTCGAATCGTATTAATATTTCAGACACTTAACAGGCAACCTCT[CG]TAGGCATTGACTGCGTCCCAGGGGCTGTACCTGTCCGAGCTGATTAAGCGTGCGCGGTCA	CGAGAGGTTGCCTGTTAAGTGTCTGAAATATTAATACGATTCGAAGTCAA	ZXDC;ZXDC;ZXDC	NM_001040653;NM_025112;NR_104249	TSS1500;TSS1500;TSS1500					3:127676080-127678448			ZXDC;ZXDC	ENST00000336332.5;ENST00000389709.3	TSS1500;TSS1500
cg01554453	4.13e-06	9.49e-07	4.35312	0.000199244	0.493349	-0.214609	0.0514915	-4.16785	0.000321609	0.990043	-3.14e-06	8.76e-07	-3.58857	0.00141295	0.999979	chr6	132129103	-	cg01554453	86735875	29731553	CAAAAAACCAAAAATCTAACCACAAAAAACAAACACAACAAAAAAAAACA	CGAAAAACCAAAAATCTAACCGCGAAAAACGAACGCGACGAAAAAAAACG	I	A	Red	NA	NA	NA	NA	NA	NA	chr6:132128727-132129563	Island	CCGGGTGTAGGGCGGGGAGCCAAGGATCTGACCGCGAGGGGCGGGCGCGGCGGGGAGGGG[CG]GGGCGGGGCGGGCGGCGCGGGGCCTATTAAAGGCGCGGCCGGGCAGCGGGGCCGGAGCGG	CGGGGAGCCAAGGATCTGACCGCGAGGGGCGGGCGCGGCGGGGAGGGGCG	ENPP1	NM_006208	TSS200					6:132170304-132171410	6:132128481-132129626	Unclassified	ENPP1	ENST00000360971.2	TSS200
cg22192412	-2.32e-06	5.35e-07	-4.34874	0.000201516	0.497174	0.11669	0.0289937	4.02468	0.00046501	0.999988	1.77e-06	4.93e-07	3.57982	0.00144449	0.999979	chr2	155433437	-	cg22192412	55633205		CTAAATAAACTTAAACTCCTCTTAACATTAACAAACCRATATAAACCCCC		II			NA	NA	NA	NA	NA	NA		OpenSea	GGCCACTCCCCCTGAGTGAACTTGGGCTCCTCTTAGCATTGGCAGGCCGGTATAAACCCC[CG]GCTGGGATGGAGCTAAGGCCTGATGCTGCCTTAAGCCTTATGAGGTCGCCACGGAACCGC	CGGGGGTTTATACCGGCCTGCCAATGCTAAGAGGAGCCCAAGTTCACTCA								2:155141622-155141780
cg22698272	5.4e-06	1.24e-06	4.34533	0.0002033	0.497981	-0.220416	0.0674269	-3.26896	0.00313656	0.999988	-3.4e-06	1.15e-06	-2.96218	0.00661138	0.999979	chr1	221054615	+	cg22698272	76654309	17804912	TTAAAAAACTCAAAATTACAAAAACCTCATTAATAAAATCTAAAAATACA	TTAAAAAACTCAAAATTACAAAAACCTCGTTAATAAAATCTAAAAATACG	I	A	Red	NA	NA	NA	NA	NA	NA	chr1:221054554-221054888	Island	CGGTGGGCGGCCCGCCGGGGTGCACCTCTCAGGCCTGCAGCCCTCGGCCGGCCAGTTCTT[CG]CATCTCTAGATCCCATTAACGAGGCTTCTGCAATCCTGAGTCCCTTAAACTCGAACCCAA	CGCATCTCTAGATCCCATTAACGAGGCTTCTGCAATCCTGAGTCCCTTAA	HLX	NM_021958	Body			RDMR		1:219120960-219121605			HLA-AS1;HLX;HLX	ENST00000552026.1;ENST00000549319.1;ENST00000549319.1	TSS1500;5'UTR;1stExon
cg06562291	-9.39e-06	2.17e-06	-4.33924	0.000206528	0.498737	0.465065	0.117422	3.96062	0.000548141	0.999988	6.26e-06	2e-06	3.13312	0.00437559	0.999979	chr1	153599573	-	cg06562291	23757182		CAAAAAAACACAAAATCTAACAAATATCCCCTATAATCAAAACTAACTCC		II			NA	NA	NA	NA	NA	NA		OpenSea	GCTCCTCCCAGCAGAGAAGCACAGGGTCTGGCAAATGTCCCCTGTGGTCAGAGCTGGCTC[CG]TCTGAACAGACCCATTTTCTCTGCCCCGCTCCACCCTTACCTCTCCTCAGCGGCAGCAGG	CGGAGCCAGCTCTGACCACAGGGGACATTTGCCAGACCCTGTGCTTCTCT	S100A13;S100A13;S100A13;S100A13;S100A13;S100A1	NM_001024212;NM_001024213;NM_001024211;NM_005979;NM_001024210;NM_006271	5'UTR;TSS200;5'UTR;5'UTR;5'UTR;TSS1500				TRUE				S100A13;S100A13;S100A13;S100A1;S100A13;S100A13;S100A13;S100A1;S100A1;S100A1	ENST00000392623.1;ENST00000392622.1;ENST00000491177.1;ENST00000368698.3;ENST00000440685.2;ENST00000339556.3;ENST00000368699.1;ENST00000469893.1;ENST00000292169.1;ENST00000368696.3	5'UTR;TSS200;3'UTR;TSS1500;5'UTR;5'UTR;5'UTR;TSS1500;TSS1500;TSS1500
cg17982992	4.61e-06	1.06e-06	4.33592	0.000208312	0.501274	-0.216447	0.0577259	-3.74956	0.000939833	0.999988	-3.93e-06	9.82e-07	-4.00223	0.000492613	0.999979	chr8	7221680	+	cg17982992	42683228		TATACACCTATATATCTACATATCTATATACRAATATATACATAAACATC		II			NA	NA	NA	NA	NA	NA		OpenSea	ATTAGTCTTTGTTAGTTGCAATATCTCTGATTATCATGATACATATTTGCTGAGAAATAC[CG]ATGTCCATGTATACATTCGTACATAGATATGTAGATATATAGGTGCATATGTTTATATGA	ATGCACCTATATATCTACATATCTATGTACGAATGTATACATGGACATCG	ZNF705G	NM_001164457	TSS1500								ZNF705G;ZNF705G	ENST00000400078.2;ENST00000400156.4	TSS1500;5'UTR
ch.3.15909166F	-5.39e-06	1.24e-06	-4.33083	0.000211074	0.504226	0.212495	0.0674422	3.15078	0.00419123	0.999988	3.14e-06	1.15e-06	2.73355	0.0113401	0.999979	chr3	15934162	+	ch.3.15909166F	72797534		TCCCCAACATTTACATATAATTTTACTAAACATACATAATCCTAATACCT		II			NA	NA	NA	NA	NA	NA		OpenSea	ATTAACAGAGATAACTGTCATAATTCAAGCAGTTGCACTCTATAGAGCAACCAGAGACTA[CA]GGCATCAGGATTATGCATGTTCAGTAAAATTATATGCAAATGTTGGGGAATTATGAGATA	CAGGCATCAGGATTATGCATGTTCAGTAAAATTATATGCAAATGTTGGGG
cg19872661	2.98e-06	6.9e-07	4.32201	0.000215946	0.51065	-0.126784	0.0374355	-3.38674	0.00234288	0.999988	-1.89e-06	6.37e-07	-2.96848	0.00651229	0.999979	chr5	143915946	-	cg19872661	95688967		TCATCCATCTATAATACCTTATCTACAAATTACTATTTCATACCCTTTAC		II			NA	NA	NA	NA	NA	NA		OpenSea	TTATATTCTGTTCATCCATCTGTGGTGCCTTATCTACAAATTGCTATTTCATACCCTTTG[CG]CATTTTCAATTGAATTTCTGTCTTTTAAAAAATTTATATTCAGTTGCTTACATAAATGTG	CGCAAAGGGTATGAAATAGCAATTTGTAGATAAGGCACCACAGATGGATG											7SK	ENST00000364553.1	TSS1500
cg20448710	-2.68e-06	6.21e-07	-4.32039	0.000216856	0.51065	0.127943	0.0336716	3.79974	0.00082711	0.999988	2.3e-06	5.73e-07	4.02384	0.000466006	0.999979	chr16	31391695	-	cg20448710	98732216		AAAAAAACTAAATTTCACCCTAAAAAACAACCTCAACTTTAACTAAATCC		II			NA	NA	NA	NA	NA	NA		OpenSea	TTCAGCGTCCAGGAGGAGCTGGATTTCACCCTGAAGGGCAACCTCAGCTTTGGCTGGGTC[CG]CCAGGTGTGTGGGTGCAACGACAGAGCCCCTGCCCCAGACTCAGGCGGGACCTGGCATGT	GAGGAGCTGGATTTCACCCTGAAGGGCAACCTCAGCTTTGGCTGGGTCCG	ITGAX;ITGAX;ITGAX;ITGAX	NM_000887;NM_001286375;NM_000887;NM_001286375	ExonBnd;ExonBnd;Body;Body								ITGAX	ENST00000268296.4	ExonBnd
cg10963949	-4.65e-06	1.08e-06	-4.31915	0.000217549	0.51065	0.223286	0.0584242	3.82181	0.000781843	0.999988	3.27e-06	9.94e-07	3.29524	0.00293957	0.999979	chr1	173445463	+	cg10963949	16650180		ATAACAAACAATAAACACACAAACCAAAATATATTAAACAACAATCAATC		II			NA	NA	NA	NA	NA	NA	chr1:173445978-173447105	N_Shore	AACCAAAGCAGCCCCCCAGTCACCCTCTAGGCACATAACCCTATTTTAGTTCTCTGAATA[CG]ACTGATTGCTGTCTAACATATTTTGGTTTGTGTGCTTATTGTCTGTCACCGGTTTCCCTT	CGACTGATTGCTGTCTAACATATTTTGGTTTGTGTGCTTATTGTCTGTCA	PRDX6	NM_004905	TSS1500			RDMR					PRDX6	ENST00000340385.5	TSS1500
cg25223285	-1.1e-05	2.55e-06	-4.31685	0.000218848	0.51065	0.454989	0.138119	3.29417	0.00294735	0.999988	9.99e-06	2.35e-06	4.25148	0.000259149	0.999979	chr2	128453260	-	cg25223285	85631248		CRAAAACCTAAAAAACAACRAAACATCCTAAAAAACRCCCTAACTCAAAC		II			NA	NA	NA	NA	NA	NA	chr2:128453174-128453446	Island	AGCCGACGCTACGAAGGCCTGAGGGACAGCGAGGCATCCTGGGAGGCGCCCTGGCTCAGA[CG]CTCCTGTGGGAGGGCGTCTGCGTCCTCAGTTTCCCCAGGACGCGTAAGGAGAAAACCGGG	GAAGGCCTGAGGGACAGCGAGGCATCCTGGGAGGCGCCCTGGCTCAGACG								2:128169570-128169897	2:128453127-128453670	Unclassified_Cell_type_specific
ch.12.2352423F	-4.51e-06	1.04e-06	-4.31392	0.000220515	0.51065	0.183385	0.0566534	3.23696	0.00339371	0.999988	2.92e-06	9.63e-07	3.0326	0.00558252	0.999979	chr12	115650920	+	ch.12.2352423F	88631455		AATAACTTTTTAATAAATATTTACTAAACAACTACTCTAAACAAAATACT		II			NA	NA	NA	NA	NA	NA		OpenSea	TATGTAGGTGAAGCCTCCTTGAAAACTGAGTCCACATCTAGCTCTTCTACCTCCCCATTA[CA]GCACCTTGCCCAGAGTAGCTGCTTAGCAAATACTTATCAAAAAGCTATTTTGATTCATTT	CAGCACCTTGCCCAGAGTAGCTGCTTAGCAAATACTTATCAAAAAGCTAT
cg22647566	5e-06	1.16e-06	4.31132	0.000222002	0.51065	-0.223397	0.0628671	-3.55347	0.00154356	0.999988	-2.76e-06	1.07e-06	-2.58571	0.0159357	0.999979	chr10	116616356	+	cg22647566	18654199		TTCAATTCAAAAACTACTTTTTAAAATTTAAATTCCTTTTTAATACTTTC		II			NA	NA	NA	NA	NA	NA		OpenSea	GCTAACAAGCAAGAGGTAATAACAATGAGTATCAAGACAGTAATGTTTAGGAATTTTGAC[CG]AAAGTACTAAAAAGGAATCTAAATTTTAAAAAGTAGTTTCTGAATTGAAAGATCTACCCT	TCAATTCAGAAACTACTTTTTAAAATTTAGATTCCTTTTTAGTACTTTCG	FAM160B1;FAM160B1	NM_001135051;NM_020940	Body;Body				TRUE
cg13069535	4.24e-06	9.83e-07	4.31056	0.00022244	0.51065	-0.268753	0.0532894	-5.04328	3.33e-05	0.320138	-2.45e-06	9.06e-07	-2.70644	0.0120768	0.999979	chr11	66406744	+	cg13069535	92779113		ATTATCAACAAACTTTTCCTCACRTAAAAACCAAAACAACCATCATTTCC		II			NA	NA	NA	NA	NA	NA	chr11:66405742-66406691	S_Shore	GTCGCGCGTTCATTACTTCCAAAGGAAACTCAAATGTAGCTATTACAAGGCCCATTTTCC[CG]GAAATGATGGCTGCTTTGGTTCCTACGTGAGGAAAAGCCTGTTGATAATTTCAGGCAGGC	TTATCAACAGGCTTTTCCTCACGTAGGAACCAAAGCAGCCATCATTTCCG	RBM4	NM_002896	5'UTR					11:66162319-66163348	11:66405269-66407218	Unclassified	RBM4;RBM14-RBM4;RBM4;RBM4;RBM4;RBM4;RBM4;RBM4;RBM4;RBM14-RBM4	ENST00000310092.7;ENST00000514361.2;ENST00000408993.2;ENST00000483858.1;ENST00000506523.2;ENST00000530235.1;ENST00000532968.1;ENST00000409406.1;ENST00000409406.1;ENST00000503028.2	5'UTR;5'UTR;5'UTR;5'UTR;5'UTR;5'UTR;5'UTR;5'UTR;1stExon;5'UTR
cg15269754	4.9e-06	1.14e-06	4.30668	0.00022468	0.51065	-0.186296	0.0616521	-3.02174	0.00573056	0.999988	-4.03e-06	1.05e-06	-3.84755	0.000732119	0.999979	chr17	44088248	-	cg15269754	31697906		RACACCTAAACAAATTAACRTTAAATAACTCCACTATAAACAAATAACCC		II			NA	NA	NA	NA	NA	NA		OpenSea	CCTCCTCCCCCGACACCTGGGCAGGTTGACGTTGAGTGGCTCCACTGTGGACAGGTGACC[CG]TTTGTTCTGATGAGCGGACACCAAGGTCTTACTGTCCTGCTCAGCTGCTGCTCCTACACG	CGGGTCACCTGTCCACAGTGGAGCCACTCAACGTCAACCTGCCCAGGTGT	MAPT;MAPT;MAPT;MAPT;MAPT;MAPT;MAPT;MAPT	NM_001123067;NM_005910;NM_016841;NM_016835;NM_016834;NM_001123066;NM_001203252;NM_001203251	Body;Body;Body;Body;Body;Body;Body;Body								MAPT	ENST00000570299.1	5'UTR
cg05461448	6.42e-06	1.49e-06	4.30582	0.000225181	0.51065	-0.34564	0.0808643	-4.27432	0.000244294	0.863844	-4.83e-06	1.38e-06	-3.51164	0.00171466	0.999979	chr5	114880715	-	cg05461448	82788923	81606871	CACTAAAAAACAAAACACTACAAAAAAACAAATCTATACCCATCAAAACA	CGCTAAAAAACGAAACGCTACGAAAAAACGAATCTATACCCATCGAAACG	I	A	Red	NA	NA	NA	NA	NA	NA	chr5:114880113-114880772	Island	CTGCGTGCAACGCGCTGGGGGGCGGGGCGCTGCGAGGGGGCGGATCTGTGCCCATCGAAG[CG]GCCCGAGGCAGCTCGAGTTCTGAGATCTCGCTGGCTCTTCTCCTCTCGGATTTTCGGGGT	CGCTGGGGGGCGGGGCGCTGCGAGGGGGCGGATCTGTGCCCATCGAAGCG	FEM1C	NM_020177	TSS200					5:114907502-114908696	5:114879158-114881156	Unclassified	FEM1C	ENST00000274457.3	TSS200
cg10243418	5.62e-06	1.3e-06	4.30568	0.000225262	0.51065	-0.238051	0.070778	-3.36335	0.00248318	0.999988	-2.64e-06	1.2e-06	-2.1928	0.0378429	0.999979	chr12	106881502	-	cg10243418	96729249		AAAAATTTAATTTCACAAAACATATACATCTATCCCRCTCAAACCTAATC		II			NA	NA	NA	NA	NA	NA		OpenSea	AAAGGAGACTTGAAAATTTAGTTTCACAGAACATGTGCATCTGTCCCGCTCAAGCCTGAT[CG]CTTCAAAGGTGGTAGGATAATTAGTAGCTAAATGAAACAAACATAAAGAGGAAGCGGAAC	AAAATTTAGTTTCACAGAACATGTGCATCTGTCCCGCTCAAGCCTGATCG	POLR3B;POLR3B	NM_018082;NM_001160708	Body;Body
cg18634758	-2.82e-06	6.55e-07	-4.305	0.000225658	0.51065	0.150792	0.0355197	4.2453	0.000263321	0.896392	1.88e-06	6.04e-07	3.10983	0.00463066	0.999979	chr5	1552688	-	cg18634758	73806277		TTTACAACCAACCCTTTCRCTTTCAAAATAAAAATTCAATTCATTAACRC		II			NA	NA	NA	NA	NA	NA	chr5:1553035-1553269	N_Shore	TTTAGCTTCAGTTTGCAGCCAACCCTTTCGCTTTCAGAGTGAGGATTCAGTTCATTGGCG[CG]GTTGTGTCTGGCGGCGTCAGCACCCCTGTGACAGGCAGCCTTTCTCCGGGCTTAGAGCGT	CGCGCCAATGAACTGAATCCTCACTCTGAAAGCGAAAGGGTTGGCTGCAA					chr5:1552632-1552632			5:1605686-1605754			CTD-2245E15.3	ENST00000503113.1	TSS1500
cg02699933	4.12e-06	9.59e-07	4.29538	0.000231346	0.518371	-0.192732	0.0520071	-3.70587	0.00105014	0.999988	-2.04e-06	8.84e-07	-2.30679	0.0296343	0.999979	chr11	128899286	-	cg02699933	96759120		ACACACAAACTAATTAACCCATATCAAATACATAACACAAAACTTAATAC		II			NA	NA	NA	NA	NA	NA		OpenSea	ATTAACTACCTGCACACAAGCTAGTTAACCCATGTCAGGTGCATGGCACAGGGCTTGGTG[CG]CAGTCAGGGATATGTAAGCGCTGGCTGTGATTACCATCAGGTGTCAGGAGATTTCAGCAA	CGCACCAAGCCCTGTGCCATGCACCTGACATGGGTTAACTAGCTTGTGTG	ARHGAP32	NM_001142685	Body								Y_RNA	ENST00000384120.1	TSS1500
cg27397943	-6.48e-06	1.51e-06	-4.29155	0.000233651	0.521824	0.257429	0.0818641	3.14459	0.00425495	0.999988	4.48e-06	1.39e-06	3.21904	0.00354639	0.999979	chr8	81397668	+	cg27397943	83788375		CRTATTTATACTTCTACAACCACCTTATAAATATTACAATATATCATAAC		II			NA	NA	NA	NA	NA	NA	chr8:81398429-81399618	N_Shore	AACGTCCGTAGAAGCAGACTCCTCCCCGCTCCTGGGGAAAACCCTGCCTAATATTTATAA[CG]TTATGACATACTGTAATACTCACAAGGTGGTTGTAGAAGTATAAACACGACTGGAGTTAT	CGTTATGACATACTGTAATACTCACAAGGTGGTTGTAGAAGTATAAACAC	ZBTB10;ZBTB10	NM_001105539;NM_023929	TSS1500;TSS1500						8:81397615-81397889	Promoter_Associated	ZBTB10;ZBTB10;Y_RNA;ZBTB10	ENST00000430430.1;ENST00000455036.2;ENST00000516058.1;ENST00000379091.4	TSS1500;TSS1500;TSS1500;TSS200
cg14574237	-3.04e-06	7.11e-07	-4.28259	0.000239124	0.526324	0.16257	0.0385476	4.21739	0.000283009	0.929857	1.83e-06	6.56e-07	2.79484	0.00982808	0.999979	chr6	29793526	+	cg14574237	34742153		TAATTTCTTAATCAAAAATCTAAACATAATATAAATAAAATCTCTATTCC		II			NA	NA	NA	NA	NA	NA	chr6:29795553-29796594	N_Shelf	CTGCCACCTCTGTATAAGCCTGAAGGAGGATTCAAAATGAAAACACAGGTTTAGGAAGAC[CG]GAACAGAGATTCCATCCACATCATGCCCAGATTTCTGATTAAGAAACTATAAACAACAAA	AGTTTCTTAATCAGAAATCTGGGCATGATGTGGATGGAATCTCTGTTCCG	HLA-G	NM_002127	TSS1500								HLA-G;HLA-G	ENST00000376828.2;ENST00000428701.1	TSS1500;TSS1500
cg01552197	-9.89e-06	2.31e-06	-4.27993	0.000240775	0.526324	0.424029	0.12538	3.38194	0.00237106	0.999988	5.38e-06	2.13e-06	2.52268	0.0183811	0.999979	chr1	88368887	+	cg01552197	7783201		AAAATTTTAAAATCATTAACATTTCAACAATTAACTACCCCACTATCCCC		II			NA	NA	NA	NA	NA	NA		OpenSea	CACAGGCTCACCCAGGCTTTCACTTCATGGGCCGACTGCACTGCCTGTGTTTCCTAAAGA[CG]GGGACAGTGGGGCAGTCAATTGTTGAAATGCTAATGACTCCAAAACTTTTCATAACCTCC	CGGGGACAGTGGGGCAGTCAATTGTTGAAATGCTAATGACTCCAAAACTT							TRUE				RP5-1027O11.1	ENST00000437598.1	3'UTR
cg27491025	-3.62e-06	8.47e-07	-4.27843	0.000241711	0.526324	0.200411	0.0459145	4.36487	0.000193273	0.781561	2.77e-06	7.81e-07	3.54585	0.00157346	0.999979	chr19	10946246	-	cg27491025	49624173		TCCACCCTCATTAATATAACAACTTAAAATCCATACTTTCAACTAACCAC		II			NA	NA	NA	NA	NA	NA	chr19:10946516-10947416	N_Shore	CGCCCCTTGCCTCCACCCTCATTGATATGACAGCTTGGGGTCCATACTTTCAGCTGACCA[CG]CACCTACCAAAAGTACTTAATGGACGTTTACCTGACCACGCCCCTGGTTGGCTCCGCCTC	CCACCCTCATTGATATGACAGCTTGGGGTCCATACTTTCAGCTGACCACG	TMED1	NM_006858	Body					19:10806931-10808454	19:10946013-10947783	Unclassified
cg09329151	-4.37e-06	1.02e-06	-4.27094	0.000246438	0.531286	0.201888	0.0554966	3.63784	0.00124767	0.999988	3.32e-06	9.44e-07	3.51736	0.00169022	0.999979	chr12	42632601	+	cg09329151	62685596		ACCAAACAATACTTTAAAACATATAACAATAACRCTACRTATTAATTCCC		II			NA	NA	NA	NA	NA	NA	chr12:42631224-42632619	Island	TTCCTGGCCTCCGCTGTCCTTAGCTACCCAGCCCCCGCCTGCAGTATACCGGGGGGAAGG[CG]GGAACCAACACGCAGCGCCATTGCTACATGCCTTAAAGCACTGTCTGGTTTATGCACACA	CCAGACAGTGCTTTAAGGCATGTAGCAATGGCGCTGCGTGTTGGTTCCCG	YAF2;YAF2;YAF2;YAF2;YAF2	NM_001190977;NM_001190980;NM_001190979;NR_034000;NM_005748	TSS1500;TSS1500;TSS1500;TSS1500;TSS1500								YAF2;YAF2;YAF2;YAF2	ENST00000442791.3;ENST00000327791.4;ENST00000380790.4;ENST00000555248.2	TSS1500;TSS1500;TSS1500;TSS1500
cg16348324	3.71e-06	8.7e-07	4.2681	0.000248254	0.533336	-0.159032	0.04716	-3.37217	0.00242934	0.999988	-2.15e-06	8.02e-07	-2.67769	0.012907	0.999979	chr7	48074245	+	cg16348324	21766138		ATCTATCTAACATATACTTAATAAAACCAATAAACACCAACAACTATAAC		II			NA	NA	NA	NA	NA	NA	chr7:48074838-48075985	N_Shore	TTATTTTTGCCAGGGTTGTATAGGGCTTTCTGGGTATCAAAAGTGTCTCCTACTGAACTG[CG]CCATAGCTGTTGGTGTCTATTGGCCTCACCAAGCATATGCCAGATAGATAATCTTCATTC	CGCCATAGCTGTTGGTGTCTATTGGCCTCACCAAGCATATGCCAGATAGA	C7orf57;C7orf57;C7orf57	NM_001100159;NM_001267866;NM_001267865	TSS1500;TSS1500;TSS1500								C7orf57;C7orf57	ENST00000420324.1;ENST00000539619.1	TSS1500;TSS1500
cg02660715	-4.25e-06	9.96e-07	-4.26292	0.000251601	0.536238	0.191238	0.0540212	3.54007	0.00159651	0.999988	2.32e-06	9.19e-07	2.52706	0.0182005	0.999979	chr20	57037041	+	cg02660715	63762158		ACCRCAAAAACAATCCCRACTTTCTAAAACTTTTTAATACTATAAAACAC		II			NA	NA	NA	NA	NA	NA	chr20:57036303-57036605	S_Shore	ATTCCACCCCCTGAGACTCTCCTCTCTCTACCCCTCACCCCTCATCAAACTGGAATGCAT[CG]TGCCTTACAGTACTAAAAAGCCCTAGAAAGCCGGGACTGTCTCTGCGGCTACCCCATCCC	CGTGCCTTACAGTACTAAAAAGCCCTAGAAAGCCGGGACTGTCTCTGCGG	APCDD1L;APCDD1L	NM_001304787;NM_153360	Body;Body								APCDD1L	ENST00000491015.1	TSS200
cg18123385	-3.26e-06	7.65e-07	-4.2625	0.000251874	0.536238	0.150342	0.0414917	3.62343	0.00129395	0.999988	1.46e-06	7.06e-07	2.06938	0.0489958	0.999979	chr1	2938122	+	cg18123385	59620900		CCACAACTCTTCCCACAACTCTCRAAATATCTCAAAACAAAACTAACACC		II			NA	NA	NA	NA	NA	NA	chr1:2938633-2939043	N_Shore	AGGCCCAGGCCACCTGGAGGGAGAGCAGACCTGCGGCTGAGGATGCAGGGCTCCCGGGCA[CG]GTGCTAGCCCTGCCTTGAGACACCCCGAGAGCTGTGGGAAGAGCTGTGGGATCCCCTATT	CGGTGCTAGCCCTGCCTTGAGACACCCCGAGAGCTGTGGGAAGAGCTGTG	ACTRT2;ACTRT2	NM_080431;NM_080431	1stExon;5'UTR								ACTRT2;ACTRT2;ACTRT2	ENST00000378404.2;ENST00000378404.2;ENST00000543312.1	5'UTR;1stExon;TSS200
cg13946767	-1.84e-05	4.32e-06	-4.25969	0.000253707	0.538462	0.860332	0.234129	3.67461	0.00113679	0.999988	1.07e-05	3.98e-06	2.6771	0.0129245	0.999979	chr1	153599671	-	cg13946767	75607259	86678227	AACAACAACAAAACAAAATACTAAACCCAAAACCCCACAAATCCTCCCCA	AACGACAACAAAACAAAATACTAAACCCAAAACCCCACAAATCCTCCCCG	I	C	Grn	NA	NA	NA	NA	NA	NA		OpenSea	TTACCTCTCCTCAGCGGCAGCAGGGCAGAGTGCTGAACCCAGGACCCCACAGATCCTCCC[CG]CTCCTGTCTCCCGGTGACAAGGGTCCTGGAACGGGGCGTCTCTGACTCCCTGCTCCAGGA	CGGGGAGGATCTGTGGGGTCCTGGGTTCAGCACTCTGCCCTGCTGCCGCT	S100A13;S100A13;S100A13;S100A13;S100A1;S100A13;S100A13	NM_005979;NM_001024212;NM_001024211;NM_001024213;NM_006271;NM_001024210;NM_001024212	5'UTR;1stExon;5'UTR;TSS200;TSS1500;5'UTR;5'UTR				TRUE				S100A13;S100A13;S100A13;S100A13;S100A1;S100A13;S100A13;S100A13;S100A1;S100A1;S100A1	ENST00000392623.1;ENST00000392622.1;ENST00000392623.1;ENST00000491177.1;ENST00000368698.3;ENST00000440685.2;ENST00000339556.3;ENST00000368699.1;ENST00000469893.1;ENST00000292169.1;ENST00000368696.3	5'UTR;TSS200;1stExon;3'UTR;TSS1500;5'UTR;5'UTR;5'UTR;TSS1500;TSS1500;TSS1500
cg15951742	-9.5e-06	2.23e-06	-4.25724	0.000255319	0.540206	0.454057	0.120968	3.75352	0.000930408	0.999988	4.49e-06	2.06e-06	2.18176	0.0387381	0.999979	chr14	47747540	+	cg15951742	86683314		AACTTCATAACCCTAATCTAATCACTATACATTATATATATCAAAATCTC		II			NA	NA	NA	NA	NA	NA		OpenSea	TTTTTCAATTTTATTTTTAAATTGACAAATAATAATTTTACATAGTCATGGGGTCCACAA[CG]AGATTCTGATACATACAATGTATAGTGATCAGATCAGGGTCATGAAGCCAGAACTCAGAC	CGAGATTCTGATACATACAATGTATAGTGATCAGATCAGGGTCATGAAGC	MDGA2;MDGA2;MDGA2	NM_001113498;NR_103766;NM_182830	Body;Body;5'UTR						14:47747463-47747754	Unclassified_Cell_type_specific	MDGA2;MDGA2	ENST00000357362.3;ENST00000426342.1	5'UTR;5'UTR
cg23339038	6.11e-06	1.44e-06	4.25481	0.000256925	0.540259	-0.320608	0.0779163	-4.11478	0.000368773	0.999988	-3.49e-06	1.33e-06	-2.63665	0.0141847	0.999979	chr12	118152107	-	cg23339038	50713280		AAAAAACTTTAAATAATCAAATACAACTTTTTCTTCACCCCAACATATAC		II			NA	NA	NA	NA	NA	NA		OpenSea	CCGTTCTCTGAAGGGAACTTTAAGTAATCAAATGCAACTTTTTCTTCACCCCAACATGTA[CG]CCTCTTATGCTGATTCTCCTGAGGAAAGGCAAGAAAAAAGAGCAGAGGTAAAAAAACCTT	GGGAACTTTAAGTAATCAAATGCAACTTTTTCTTCACCCCAACATGTACG	KSR2	NM_173598	Body
cg06266227	-3.08e-06	7.24e-07	-4.25216	0.000258696	0.541143	0.152687	0.039283	3.88685	0.000662144	0.999988	1.9e-06	6.68e-07	2.84926	0.0086469	0.999979	chr13	113535686	-	cg06266227	36632125		CAACATATCAAAAAAATACAAACTAAACACRTCCAATACTAAATCAACCC		II			NA	NA	NA	NA	NA	NA	chr13:113536815-113537308	N_Shore	GACATCCTAGGCAACATGTCAAGGGGATGCAAGCTGGGCACGTCCAGTACTAAATCAACC[CG]GTCCCTGTGGGGTGGGGCCTGCCTTCCCTGGGGCAGTGAGTTCGCCTTTTGTTCAAGGGT	CGGGTTGATTTAGTACTGGACGTGCCCAGCTTGCATCCCCTTGACATGTT	ATP11A;ATP11A	NM_015205;NM_032189	3'UTR;Body					13:112582234-112584308			ATP11A	ENST00000375645.3	3'UTR
cg22466425	6.31e-06	1.49e-06	4.24338	0.000264631	0.548713	-0.306356	0.080678	-3.79726	0.000832346	0.999988	-5.17e-06	1.37e-06	-3.7669	0.000899262	0.999979	chr6	31782711	+	cg22466425	24758579		RATTATACAATTTAATATTAAAAAAACCCCCACCTACTCRCTAAAACTAC		II			NA	NA	NA	NA	NA	NA	chr6:31782872-31785190	N_Shore	TCCCTACTGGCTCACCTAGTCTCCCGACGCCTTCGCTTCAGTTTGGAAACGTCCAGATTA[CG]CAGCCCCAGCGAGTAGGTGGGGGCTCCCTCAATATCAAACTGCACAACCGGGGTCCCCCC	CGCAGCCCCAGCGAGTAGGTGGGGGCTCCCTCAATATCAAACTGCACAAC	HSPA1L;HSPA1L;HSPA1A	NM_005527;NM_005527;NM_005345	5'UTR;1stExon;TSS1500					6:31890385-31893207	6:31782300-31783557	Promoter_Associated	HSPA1L;HSPA1L;HSPA1L;HSPA1A;HSPA1A;HSPA1L;HSPA1L	ENST00000375654.4;ENST00000375653.4;ENST00000417199.3;ENST00000375651.5;ENST00000435626.2;ENST00000375654.4;ENST00000375653.4	5'UTR;5'UTR;5'UTR;TSS1500;TSS1500;1stExon;1stExon
cg21517720	-4.12e-06	9.71e-07	-4.24103	0.000266239	0.548713	0.171906	0.0526577	3.26459	0.00317056	0.999988	3.29e-06	8.95e-07	3.67585	0.0011332	0.999979	chr12	109896676	-	cg21517720	52738937		CCACCTACTTCCCCCAAAATAACTTACAAATTCTAACAATTAAAAATCCC		II			NA	NA	NA	NA	NA	NA		OpenSea	CTTCAGGAACACCACCTGCTTCCCCCAAAATGGCTTACAGATTCTGACAGTTGGGGGTCC[CG]CTGAAAAAGTCTGCCTTATCACCCACAATGCAGCCCAGTGGACAACAAGGACCTTCCATG	CGGGACCCCCAACTGTCAGAATCTGTAAGCCATTTTGGGGGAAGCAGGTG	KCTD10	NM_031954	Body				TRUE				KCTD10;KCTD10;KCTD10;KCTD10;KCTD10	ENST00000545759.1;ENST00000540089.1;ENST00000545759.1;ENST00000540089.1;ENST00000424763.2	1stExon;5'UTR;5'UTR;1stExon;5'UTR
cg03969182	-4.37e-06	1.03e-06	-4.23835	0.000268093	0.550083	0.202419	0.0558961	3.62134	0.00130078	0.999988	2.27e-06	9.51e-07	2.38431	0.0250166	0.999979	chr6	30595190	-	cg03969182	95722536		CCTAAATTAAAATTATAACCCAAATTCCCAAAACTAACTACCTAAAACCC		II			NA	NA	NA	NA	NA	NA		OpenSea	TCAGTGTTAAACCTGGGTTGGAGTTGTGGCCCAGGTTCCCAGGACTGACTGCCTAGGACC[CG]CTAATTTAGTGAGTATCTGACTCTTTATTTCTTCTCTTTCTCTAGTGTTGATCTACAGCA	CGGGTCCTAGGCAGTCAGTCCTGGGAACCTGGGCCACAACTCCAACCCAG	C6orf134	NM_024909	Body				TRUE				ATAT1	ENST00000468713.1	5'UTR
cg20930043	-1.03e-05	2.43e-06	-4.23268	0.000272049	0.551691	0.515465	0.131884	3.90846	0.00062653	0.999988	7.28e-06	2.24e-06	3.24614	0.00331788	0.999979	chr11	88364776	+	cg20930043	39803102		AATAATCACTTATATTAAATTCAACTCCACCATTCACTCACTCTATAACC		II			NA	NA	NA	NA	NA	NA		OpenSea	AAAATATAATTATTGTCTGAGTTGTATAAATGAAGAAGGCAGGGCTAAGTAACTGGCCCC[CG]GTTACAGAGTGAGTGAATGGTGGAGCTGAATTTAACATAAGTGATCACTCCAAAGCTCTC	GTGATCACTTATGTTAAATTCAGCTCCACCATTCACTCACTCTGTAACCG	GRM5;GRM5	NM_001143831;NM_000842	Body;Body
cg16325432	-5.55e-06	1.31e-06	-4.22582	0.000276912	0.556203	0.226828	0.0711954	3.186	0.00384559	0.999988	2.52e-06	1.21e-06	2.08278	0.0476572	0.999979	chr7	27176250	-	cg16325432	99657945		TAACRATTCCTAAAATATACAAATTTATCTTCTCTACATTTACTTAACCC		II			NA	NA	NA	NA	NA	NA	chr7:27179062-27179511	N_Shelf	GCGTGCTCTGCTGGCGATTCCTAGGGTGTGCAGATTTATCTTCTCTGCATTTACTTAACC[CG]GCAGTGAACTGCGCGGGCGTCATTTGTTAGGCGATGACAGACTTCACCTCCAGCAAGGGC	GGCGATTCCTAGGGTGTGCAGATTTATCTTCTCTGCATTTACTTAACCCG					chr7:27176174-27176174				7:27175614-27177063	Unclassified_Cell_type_specific	HOXA3;HOXA-AS3	ENST00000467897.2;ENST00000518848.1	3'UTR;5'UTR
cg06906598	-2.8e-06	6.63e-07	-4.22461	0.000277778	0.556203	0.120108	0.0359319	3.34267	0.00261395	0.999988	1.43e-06	6.11e-07	2.33582	0.0278206	0.999979	chr17	80546637	-	cg06906598	97798150		AAATCAAAAACTTTCTAAATCCACCTCTCTTAAAAACAATTTAAAAAACC		II			NA	NA	NA	NA	NA	NA	chr17:80545433-80545658	S_Shore	GCCTCCGGTGCAGGTCAGAGGCTTTCTGGGTCCACCTCTCTTAGAAGCAGTTTGAAAAAC[CG]TATCCCTGCCTGGTATAGTGCCTCACGCCTGTAATCCCAGCACTTTGGGAGGTCGAGGTG	CGGTTTTTCAAACTGCTTCTAAGAGAGGTGGACCCAGAAAGCCTCTGACC	FOXK2	NM_004514	Body								RP13-638C3.3	ENST00000575085.1	TSS1500
cg02573566	-8.84e-06	2.09e-06	-4.2234	0.000278651	0.556203	0.4216	0.11348	3.7152	0.00102557	0.999988	5.31e-06	1.93e-06	2.74978	0.0109198	0.999979	chr1	153599479	-	cg02573566	77716314		TCATAAAATTATTTATCTCCAAAACTTATTTATATTAAACCCTAATCTCC		II			NA	NA	NA	NA	NA	NA		OpenSea	AGACTCACAGGTCATAAGGTTGTTTGTCTCCAAAGCTTGTTTATGTTGGGCCCTGGTCTC[CG]GCCACTCGCATCCGCCCACACACACTCTAACCGCTCCTCCCAGCAGAGAAGCACAGGGTC	CATAAGGTTGTTTGTCTCCAAAGCTTGTTTATGTTGGGCCCTGGTCTCCG	S100A13;S100A13;S100A13;S100A13;S100A1;S100A13;S100A13	NM_005979;NM_001024213;NM_001024211;NM_001024213;NM_006271;NM_001024210;NM_001024212	5'UTR;1stExon;5'UTR;5'UTR;TSS1500;5'UTR;5'UTR				TRUE		1:153599380-153599533	Unclassified_Cell_type_specific	S100A13;S100A13;S100A13;S100A13;S100A1;S100A13;S100A13;S100A13;S100A1;S100A1;S100A1	ENST00000392622.1;ENST00000392623.1;ENST00000392622.1;ENST00000491177.1;ENST00000368698.3;ENST00000440685.2;ENST00000339556.3;ENST00000368699.1;ENST00000469893.1;ENST00000292169.1;ENST00000368696.3	5'UTR;5'UTR;1stExon;3'UTR;TSS1500;5'UTR;5'UTR;5'UTR;TSS1500;TSS1500;TSS1500
cg14080448	-5.81e-06	1.38e-06	-4.22269	0.000279157	0.556203	0.289939	0.0746428	3.88436	0.000666389	0.999988	3.66e-06	1.27e-06	2.88453	0.00795458	0.999979	chr13	45478250	-	cg14080448	60784183		TAATCRCAATTCAAATACAACTCCTTCATTAAAAATACCTTATAACCAAC		II			NA	NA	NA	NA	NA	NA		OpenSea	AGGTTGCTGGATAATCGCAGTTCAGATGCAACTCCTTCATTAGAGGTGCCTTGTAGCCAG[CG]ACAGTGACTGGGGAAGGAAGCAAGGTGCATGATAAAACACTGGGGTGTTAGGGGAAGGGG	CGCTGGCTACAAGGCACCTCTAATGAAGGAGTTGCATCTGAACTGCGATT							TRUE
cg27218535	-6.72e-06	1.59e-06	-4.21477	0.00028493	0.56405	0.335258	0.0864255	3.87915	0.000675317	0.999988	3.2e-06	1.47e-06	2.17611	0.039204	0.999979	chrX	132974528	+	cg27218535	38615265		ATACTAAATAATCTATATACATTATCTCATTTAACCATCACAACAACCTC		II			NA	NA	NA	NA	NA	NA		OpenSea	CTTGGGAGCCTCAGTGGCTTCATCCCTAAAATGGGGTTAAAGATAGTAGTACCTATCTCG[CG]AGGTTGTTGTGATGGTTAAATGAGATAATGCATACAGACCACTTAGCACATCATTTGGTA	TGCTAAGTGGTCTGTATGCATTATCTCATTTAACCATCACAACAACCTCG	GPC3;GPC3;GPC3;GPC3	NM_001164618;NM_001164617;NM_004484;NM_001164619	Body;Body;Body;Body
cg11152899	-3.85e-06	9.13e-07	-4.21278	0.000286397	0.56405	0.196546	0.0495409	3.96735	0.00053875	0.999988	3.06e-06	8.42e-07	3.63265	0.00126414	0.999979	chr12	130570383	+	cg11152899	90704985		TAACCRCCTCAAAACAAATAACCCTCCTAAACTCTAAACTTAAATCTAAC		II			NA	NA	NA	NA	NA	NA		OpenSea	CCTCATTGCTCTCTGGTCACCTGCCGGAAGCAGGGGGAGAGGCCGGGAGACTCCGGAGCA[CG]TCAGACCTAAGCCCAGAGCCCAGGAGGGCCACCTGCTTTGAGGCGGCCAGGGGGTATTGC	GGCCGCCTCAAAGCAGGTGGCCCTCCTGGGCTCTGGGCTTAGGTCTGACG
cg21100958	5.18e-06	1.23e-06	4.21158	0.000287288	0.564179	-0.265158	0.0667349	-3.9733	0.000530587	0.999988	-3.71e-06	1.13e-06	-3.26916	0.00313499	0.999979	chr10	48355087	+	cg21100958	54609176		CTCTCTAAAAATATAAAACAAAAAATACTAATACAACACAACCTCCTCCC		II			NA	NA	NA	NA	NA	NA	chr10:48354459-48355197	Island	GGATCTGGCCGCCCTCAGGGCTCCGGCGCCAAGTTCAGAGCCACGCGCAGTGCTCTTGGC[CG]GGAGGAGGCTGTGCTGCACCAGCACCTCTTGCTCCACATCTCCAGAGAGCCCAGGTGAGG	TCTCTGGAGATGTGGAGCAAGAGGTGCTGGTGCAGCACAGCCTCCTCCCG	ZNF488	NM_153034	TSS200	high-CpG:47975008-47975103				10:47974466-47975200	10:48354093-48355751	Promoter_Associated	ZNF488;ZNF488;ZNF488	ENST00000494156.1;ENST00000395702.2;ENST00000395702.2	TSS200;1stExon;5'UTR
cg02255801	-2.07e-06	4.92e-07	-4.21021	0.000288301	0.564546	0.117367	0.0267089	4.39431	0.00017909	0.746286	1.63e-06	4.54e-07	3.5882	0.00141427	0.999979	chr1	3665189	+	cg02255801	94722447		CCTATAATACTTCAATACTCATACTCCTTATCCACTTTCATACCCCTCCC		II			NA	NA	NA	NA	NA	NA	chr1:3662963-3664085	S_Shore	AGACTTTCACTATTCCTTCTACCGCTATCTACTACGAACTTCAAAGAGGAACCAGGAGTA[CG]GGAGGGGCATGAAAGTGGACAAGGAGCATGAGCATTGAAGCACCACAGGGAGGGGTTAGG	CGGGAGGGGCATGAAAGTGGACAAGGAGCATGAGCATTGAAGCACCACAG	KIAA0495	NM_207306	TSS1500								TP73-AS1	ENST00000452079.1	TSS1500
cg23075968	-3.08e-06	7.33e-07	-4.1989	0.000296847	0.574253	0.147027	0.039759	3.69796	0.00107145	0.999988	1.75e-06	6.76e-07	2.58093	0.0161102	0.999979	chr19	7293270	-	cg23075968	9645590		CCRAACATCTAAAAACAAAACCCAAAAAAATAAACATAAACCTAAAATCC		II			NA	NA	NA	NA	NA	NA	chr19:7293340-7294450	N_Shore	AGAATTTGCCTCCGGACATCTGGAAACAGAACCCAAAAGGGTAAACATGGACCTAGAGTC[CG]GGGTGGCCACGGGCCTAGATCCAAGGTAGTTGGGTAGAGGGGGGCTCTGCAGTCCCTGAC	CGGACATCTGGAAACAGAACCCAAAAGGGTAAACATGGACCTAGAGTCCG	INSR;INSR	NM_000208;NM_001079817	Body;Body
cg04077668	-7.23e-06	1.72e-06	-4.1981	0.000297459	0.574253	0.363659	0.0934606	3.89105	0.000655079	0.999988	4.66e-06	1.59e-06	2.93118	0.00711938	0.999979	chr1	153600064	+	cg04077668	19694911		TCAAAACAAACRACCTAATTAAACTATCTCTAATCTTCAAAATCRACCAC		II			NA	NA	NA	NA	NA	NA		OpenSea	GTTTATAAGCAGCGGGGAAGGAGGAGAGAGCTGCTTCCAAGCCCGGAGGTGTCAAATTTC[CG]TGGTCGATTCTGAAGACCAGAGACAGCCCAATCAGGCCGCTTGCCCTGAGCCCTCAGGTC	CAGGGCAAGCGGCCTGATTGGGCTGTCTCTGGTCTTCAGAATCGACCACG	S100A13;S100A13;S100A13;S100A1;S100A13;S100A13;S100A13	NM_001024212;NM_005979;NM_001024211;NM_006271;NM_001024210;NM_001024211;NM_001024213	TSS1500;5'UTR;5'UTR;TSS1500;5'UTR;1stExon;TSS1500				TRUE		1:153599959-153600708	Unclassified_Cell_type_specific	S100A13;S100A13;S100A1;S100A13;S100A13;S100A13;S100A1;S100A1;S100A1;S100A13;S100A13;S100A13	ENST00000440685.2;ENST00000491177.1;ENST00000368698.3;ENST00000440685.2;ENST00000339556.3;ENST00000368699.1;ENST00000469893.1;ENST00000292169.1;ENST00000368696.3;ENST00000392622.1;ENST00000392623.1;ENST00000472233.1	ExonBnd;3'UTR;TSS1500;5'UTR;5'UTR;5'UTR;TSS1500;TSS1500;TSS1500;TSS1500;TSS1500;3'UTR
cg03610364	-6.28e-06	1.5e-06	-4.1938	0.000300778	0.576499	0.203928	0.0812544	2.50974	0.0189244	0.999988	5.24e-06	1.38e-06	3.79521	0.000836704	0.999979	chr20	40653415	-	cg03610364	34767981		CTACAAAACTTATACTTACAAATCTCATCAAATAAAACTCTCCCAAAATC		II			NA	NA	NA	NA	NA	NA		OpenSea	TTTCCCTCACTCTGCAGAACTTATACTTACAGATCTCATCAAGTAGGGCTCTCCCAAGAT[CG]CATCCTACCCAGGACAAGTATGCCTTCCCCAGGCTCATTCTAGGCTCTGCTGTGGGTCTG	TGCAGAACTTATACTTACAGATCTCATCAAGTAGGGCTCTCCCAAGATCG											RP5-1121H13.4	ENST00000431589.1	5'UTR
cg23808948	-3.4e-06	8.1e-07	-4.1937	0.00030086	0.576499	0.17985	0.0439248	4.09449	0.000388555	0.999988	1.54e-06	7.47e-07	2.0672	0.0492168	0.999979	chr17	26604099	-	cg23808948	22799226		TTCTTAATATCCAAACTCCTAACTCTATCCAAATAAAAAACCAAATAATC		II			NA	NA	NA	NA	NA	NA		OpenSea	CCAGCTTCCAGTTCTTGGTATCCAGGCTCCTAACTCTGTCCAGGTAGGAGGCCAGGTGGT[CG]TTGAGGCTTTGCATGGTTTCCTTCTCATTCTGGATGACTCCCATTCCTGCCAGACCCCCG	CGACCACCTGGCCTCCTACCTGGACAGAGTTAGGAGCCTGGATACCAAGA	KRT18P55	NR_028334	Body								AC061975.9	ENST00000385109.1	TSS1500
cg13202845	-7.64e-06	1.82e-06	-4.19223	0.000301997	0.576499	0.308952	0.0987881	3.12742	0.0044367	0.999988	6.12e-06	1.68e-06	3.64202	0.00123455	0.999979	chr6	142410216	+	cg13202845	68718579	48701252	ACAAATTACAAATAACCCCACCTAATTCCCAAAATTTCAACTACAACCCA	ACAAATTACAAATAACCCCGCCTAATTCCCGAAATTTCAACTACGACCCG	I	C	Grn	NA	NA	NA	NA	NA	NA	chr6:142409473-142410112	S_Shore	GTAGAAGCACCTGCCGGACTCTTCGCCCAGAGAAGCAGAAGTCATCCTGGCGCTGTCCAG[CG]GGCCGCAGCTGAAATCCCGGGAACTAGGCGGGGCCACCTGCAACCTGCTTTTCCCACAGC	CGGGCCGCAGCTGAAATCCCGGGAACTAGGCGGGGCCACCTGCAACCTGC	NMBR	NM_002511	TSS1500								NMBR;RP11-137J7.2	ENST00000258042.1;ENST00000454401.1	TSS1500;5'UTR
cg03655684	-6.68e-06	1.6e-06	-4.18484	0.000307815	0.581431	0.352246	0.0865144	4.07153	0.000412214	0.999988	3.63e-06	1.47e-06	2.46534	0.0209036	0.999979	chr16	1508785	+	cg03655684	8808836		TCTATAACTATAAACTACRTAATAATAACTAATTCACCRTAAAAACTATC		II			NA	NA	NA	NA	NA	NA	chr16:1507355-1507653	S_Shore	CCAAGTGTAAATGACCATGAGGCAAACTGAAAGCGGGAAACTGCTACACGCCCACTACCA[CG]ACAGCTTCCACGGTGAATCAGTCACCACCACGCAGCCCACAGTCACAGACGCGTCGCACA	CTGTGACTGTGGGCTGCGTGGTGGTGACTGATTCACCGTGGAAGCTGTCG	CLCN7;CLCN7	NM_001287;NM_001114331	Body;Body					16:1448289-1448843
cg10132841	-5.31e-06	1.27e-06	-4.18472	0.000307915	0.581431	0.263966	0.0688013	3.83664	0.000752797	0.999988	2.73e-06	1.17e-06	2.33517	0.02786	0.999979	chr9	138066452	-	cg10132841	3690594		TATTCAAACAATATAATACTATCTAAAAAACAATATAACCACCCTCTACC		II			NA	NA	NA	NA	NA	NA	chr9:138068090-138068294	N_Shore	TGCCACTGGACTGTTCAAGCAGTGTGGTGCTGTCTGGAGAACAGTGTGGCCACCCTCTGC[CG]CTGGCCCCTGACTCTTAAGGCTGCTGCTCTGGGAGGGAGGCCCATGGGATGATTGGCCTT	CGGCAGAGGGTGGCCACACTGTTCTCCAGACAGCACCACACTGCTTGAAC
cg19949142	5.15e-06	1.23e-06	4.18463	0.000307984	0.581431	-0.243728	0.0667452	-3.65162	0.00120491	0.999988	-3.09e-06	1.14e-06	-2.72204	0.0116475	0.999979	chr1	67772565	-	cg19949142	35712244		AAAAAACATTATTATTATTTACCTAACAATTCTTTTTATTTCTTACTAAC		II			NA	NA	NA	NA	NA	NA	chr1:67773329-67773767	N_Shore	TCTAAATGTTGAGAAAGCATTGTTATTGTTTACCTGGCAGTTCTTTTTATTTCTTACTAG[CG]CATAAATAATGGTATATCTTATAATTAAGGAAGTCTTAGATTTAAAGAAATCTAAGCTGA	CGCTAGTAAGAAATAAAAAGAACTGCCAGGTAAACAATAACAATGCTTTC	IL12RB2;IL12RB2;IL12RB2;IL12RB2;IL12RB2;IL12RB2	NM_001559;NM_001258216;NM_001258215;NM_001258214;NR_047584;NR_047583	TSS1500;TSS1500;TSS1500;TSS1500;TSS1500;TSS1500								IL12RB2;IL12RB2;IL12RB2	ENST00000371000.1;ENST00000541374.1;ENST00000544434.1	TSS1500;TSS1500;TSS1500
cg08711674	-2.73e-06	6.53e-07	-4.18356	0.000308837	0.581436	0.133602	0.0353991	3.77416	0.000882805	0.999988	1.59e-06	6.02e-07	2.64273	0.0139884	0.999979	chr19	50381878	+	cg08711674	77719388		RAATAAATCTAAAATTATACRCAAATCCCTCAAATAACTTACAACAACAC		II			NA	NA	NA	NA	NA	NA	chr19:50379396-50381565	S_Shore	TTCTCCAAGAAGGTAGGCTCCACCCGCTTTGCCCTTCTCCACTCGCTTTTTTTCTAGGTC[CG]TGCTGTTGTAAGTCATTTGAGGGACCTGCGTACAATCCCAGACCTACTCGTGGGGCATGT	AGTAGGTCTGGGATTGTACGCAGGTCCCTCAAATGACTTACAACAGCACG	AKT1S1;AKT1S1;TBC1D17;AKT1S1;TBC1D17	NM_001098632;NM_032375;NM_024682;NM_001098633;NM_001168222	TSS1500;TSS1500;Body;TSS1500;Body								AKT1S1;AKT1S1;AKT1S1;AKT1S1;AKT1S1	ENST00000391835.1;ENST00000482622.1;ENST00000391832.3;ENST00000391834.2;ENST00000344175.5	TSS1500;TSS1500;TSS1500;TSS1500;TSS1500
cg18771749	-7.77e-06	1.86e-06	-4.17939	0.000312178	0.585343	0.394262	0.100891	3.90779	0.000627598	0.999988	6.79e-06	1.72e-06	3.9588	0.0005507	0.999979	chr2	101868578	-	cg18771749	74692261		TACACAACTAAATACCCAAAATAAATACCCTAAAACAATCTAAATAAAAC		II			NA	NA	NA	NA	NA	NA	chr2:101869023-101869876	N_Shore	TGGGTTTCTAATGCACAGCTAAGTGCCCAGGATAAGTGCCCTAGGGCAATCTAAGTAAAA[CG]TGGCACAGCAAACAATTTTGTAAATGAATATTAACTGGAGACATGTTCTCGAAATCATGT	GCACAGCTAAGTGCCCAGGATAAGTGCCCTAGGGCAATCTAAGTAAAACG	CNOT11	NM_017546	TSS1500						2:101868282-101868639	Unclassified_Cell_type_specific	C2orf29;TBC1D8	ENST00000289382.3;ENST00000462819.1	TSS1500;3'UTR
cg18709166	-4.81e-06	1.15e-06	-4.17751	0.000313695	0.585343	0.182636	0.0625081	2.9218	0.00728025	0.999988	3.38e-06	1.06e-06	3.18203	0.00388309	0.999979	chr6	30871677	-	cg18709166	45687948		AAAAATTTTCTTTTTTAAACTACCATACCCACTAACATACTAACCAACAC		II			NA	NA	NA	NA	NA	NA	chr6:30875642-30875957	N_Shelf	CTCCCTATCACAGGAATTTTCTTTTTTGAACTACCATGCCCACTAACATGCTGGCCAACA[CG]GTGAAACCCTGTCTGTACTAAAAATACAAAAAAAAATTAGCCAGGCATGGTGGTTCACGC	GGAATTTTCTTTTTTGAACTACCATGCCCACTAACATGCTGGCCAACACG
cg13918916	-2.98e-06	7.13e-07	-4.17672	0.000314339	0.585343	0.153656	0.0386843	3.97206	0.00053229	0.999988	2.2e-06	6.58e-07	3.34576	0.002594	0.999979	chr11	47660484	-	cg13918916	65792258		TTCTATATATTTTCTTTCAATAACAACTCCTACCTATCACAATCCTCAAC		II			NA	NA	NA	NA	NA	NA	chr11:47663577-47664331	N_Shelf	AGAAACAAGCTTTCTATATATTTTCTTTCAATAACAACTCCTGCCTATCACAGTCCTCAA[CG]TCATGCAAACCCAAATAAATCAAAGGCACTTACCATAACTAAAGAGACCAGGAAGCTGAC	TCTATATATTTTCTTTCAATAACAACTCCTGCCTATCACAGTCCTCAACG	MTCH2	NM_014342	Body								MTCH2	ENST00000542981.1	5'UTR
cg10193870	-6.42e-06	1.54e-06	-4.17309	0.000317292	0.586052	0.277786	0.0834912	3.32712	0.00271663	0.999988	3.09e-06	1.42e-06	2.17783	0.0390613	0.999979	chr14	73138006	-	cg10193870	49600586	99629124	ACTTTCTAACATAAAACCAAATAAATCCTCCATAATACATACTACAACCA	ACTTTCTAACGTAAAACCGAATAAATCCTCCGTAATACGTACTACGACCG	I	C	Grn	NA	NA	NA	NA	NA	NA		OpenSea	AGTTGACGTGTCACTTTCTGACGTGGAACCGAATAAGTCCTCCGTGGTACGTGCTGCGGC[CG]CTGCCTCCTTCTCCTTCCTGCCTTCTCCTCCCAAATGAGCTGACATGTATGATGAATATA	CGGCCGCAGCACGTACCACGGAGGACTTATTCGGTTCCACGTCAGAAAGT	DPF3	NM_012074	Body					14:72207590-72207760			DPF3	ENST00000557704.1	3'UTR
cg25478299	-9.79e-06	2.35e-06	-4.16945	0.000320287	0.588403	0.524112	0.127384	4.11442	0.000369115	0.999988	1.1e-05	2.17e-06	5.07482	3.07e-05	0.999979	chr11	102638669	-	cg25478299	95613426		AAATAATAAAATTATTTAACCAAATCAACCTATCCCCCRTCRCRAATATC		II			NA	NA	NA	NA	NA	NA		OpenSea	AGAAAATCAATGGGTAGTGGAGTTGTTTAACCAAATCAACCTGTCCCCCGTCGCGGGTGT[CG]TTAGCCGCTGGGCTGTTGGGCAGCCCCAAAGCCAGCGTCTGGTCCCTGCCGCTCCTGGGC	CGACACCCGCGACGGGGGACAGGTTGATTTGGTTAAACAACTCCACTACC								11:102143867-102144001
cg12601237	-3.38e-06	8.12e-07	-4.16008	0.000328122	0.594803	0.202782	0.0440665	4.60173	0.000104617	0.619244	2.93e-06	7.49e-07	3.9044	0.000633064	0.999979	chr10	17428642	+	cg12601237	9673869		ATTCATTAAAACTACCTATTACTCCACACTACCTTATATTATTTATTAAC		II			NA	NA	NA	NA	NA	NA		OpenSea	CACAGAGTTTCTTCTCCTTCCTCCTGCAAGGCTCTTGTATTGGTTCGAACCCTGAGAGAA[CG]CCAACAAACAACACAAGGCAGTGTGGAGCAACAGGCAGTTTTAATGAATGCCTGAAGGCA	CGCCAACAAACAACACAAGGCAGTGTGGAGCAACAGGCAGTTTTAATGAA	ST8SIA6-AS1;ST8SIA6	NR_034129;NM_001004470	TSS1500;Body								RP11-414K1.3;RP11-414K1.3;RP11-414K1.3;ST8SIA6;ST8SIA6	ENST00000457649.2;ENST00000377597.2;ENST00000451225.2;ENST00000479513.1;ENST00000377610.2	TSS1500;TSS1500;TSS1500;3'UTR;5'UTR
cg16499416	-5.47e-06	1.31e-06	-4.15851	0.000329452	0.595634	0.284775	0.0712892	3.99465	0.000502296	0.999988	4.57e-06	1.21e-06	3.77335	0.000884615	0.999979	chr11	63766286	-	cg16499416	56762271	60631126	AAAAATAAACAAAAATTAATAAACAAATTAATCTAAAACCAAAACCACCA	AAAAATAAACGAAAATTAATAAACGAATTAATCTAAAACCGAAACCGCCG	I	C	Grn	NA	NA	NA	NA	NA	NA	chr11:63766058-63768666	Island	CCCGCCCTGCTTGGGGGTGAGCGGGGGTTAGTGGGCGGGTTAGTCTAGGGCCGGGGCCGC[CG]CACGGGGCGAGGCCCTGCTTACCAGTCCCGGTCAGGGTGGGCTGCGGGAGCCTCAGGCTG	CGGCGGCCCCGGCCCTAGACTAACCCGCCCACTAACCCCCGCTCACCCCC	MACROD1	NM_014067	3'UTR					11:63522697-63525376			MACROD1	ENST00000255681.6	3'UTR
cg23740378	-3.19e-06	7.69e-07	-4.15094	0.000335952	0.599216	0.148681	0.0417196	3.5638	0.00150395	0.999988	2.09e-06	7.09e-07	2.94214	0.00693561	0.999979	chr8	101662782	-	cg23740378	51673540		ATCCTTTCAAATACCAATCATCCCTAAAATAAAAACTACATACCTAAAAC		II			NA	NA	NA	NA	NA	NA	chr8:101661671-101662022	S_Shore	GATCATTGAAAGTCCTTTCAAATGCCAGTCATCCCTGGGGTAAGAGCTGCATGCCTGAAA[CG]GGAATCCGAGACTAAGGAAGGAGAAGCGACGCCTGCCAAACACCGGTGCCTCCTGCGTGC	TCCTTTCAAATGCCAGTCATCCCTGGGGTAAGAGCTGCATGCCTGAAACG	SNX31	NM_152628	TSS1500						8:101661719-101662792	Unclassified_Cell_type_specific	SNX31	ENST00000311812.2	TSS1500
cg03730027	-4.19e-06	1.01e-06	-4.15042	0.000336397	0.599216	0.206227	0.0547275	3.76824	0.0008962	0.999988	3e-06	9.31e-07	3.22469	0.0034976	0.999979	chr5	180041908	+	cg03730027	79650265		ATAAATAAAACTCAAACAAAACAACAAATACCTAAATAAACCTCCAAAAC		II			NA	NA	NA	NA	NA	NA	chr5:180042430-180042965	N_Shore	GGGCCCATCCTGCTCCTCCCCCTCTGACACCCTTTCTCCCCCAGGCGCGGAACCCTGACC[CG]CCTTGGAGGCTCATCCAGGCACCTGCTGCCCTGCCTGAGCTCCATTCACAAGACACTCCG	TGAATGGAGCTCAGGCAGGGCAGCAGGTGCCTGGATGAGCCTCCAAGGCG	FLT4;FLT4	NM_002020;NM_182925	Body;Body
cg18292394	-5.07e-06	1.22e-06	-4.15008	0.000336694	0.599216	0.282574	0.0662439	4.26566	0.000249821	0.866647	3.54e-06	1.13e-06	3.13902	0.00431316	0.999979	chr10	82049450	+	cg18292394	29785946		TTAAAAAATAAACTCCTCCAATTTTCTCACATAATTTTTCAAACACTTTC		II			NA	NA	NA	NA	NA	NA		OpenSea	TGTGTCCCTCCCTCCAGCTTGCCACAGCTTGCTCCTGAGCGACTCCTATATATGGAAAAG[CG]AAAGTGCCTGAAAAATCATGTGAGAAAATTGGAGGAGTCCATTTCCTAAGAGGGGGGTCT	TAGGAAATGGACTCCTCCAATTTTCTCACATGATTTTTCAGGCACTTTCG	MAT1A	NM_000429	TSS200								MAT1A;MAT1A	ENST00000372206.2;ENST00000372213.3	TSS200;TSS200
cg24299847	-9.59e-06	2.31e-06	-4.14727	0.000339142	0.599656	0.501342	0.125478	3.99546	0.000501253	0.999988	7.74e-06	2.13e-06	3.6255	0.0012872	0.999979	chr1	207544840	-	cg24299847	15783846	65796153	ACAAAAAACAACACCCATCTAAAAAACTCAAACCACACAAAAACCCACCA	ACAAAAAACAACACCCATCTAAAAAACTCAAACCACGCAAAAACCCACCG	I	A	Red	NA	NA	NA	NA	NA	NA		OpenSea	AGGCGTGGCAGAGCAGGGGGCAGCACCCATCTGGGAGGCTCAGGCCACGCAGGAGCCCAC[CG]GTAGGGGGGCTCAGGCATGGTGGGCTGCAGGTCCCGAGCCCTGCCCCGCAGGGAGGTGGC	CGGTGGGCTCCTGCGTGGCCTGAGCCTCCCAGATGGGTGCTGCCCCCTGC								1:205611346-205611881
cg20242392	-7.63e-06	1.84e-06	-4.14678	0.000339574	0.599656	0.382546	0.0998488	3.83125	0.000763235	0.999988	6.55e-06	1.7e-06	3.85593	0.000716613	0.999979	chr7	137439258	-	cg20242392	38665952		TTCCCACCAACCTATCTACAATCATTCACCAACCAAATACAACAAAAAAC		II			NA	NA	NA	NA	NA	NA		OpenSea	CAGCTCAGGGTTTCCCACCAACCTGTCTGCAATCATTCACCAGCCAGATGCAGCAAGGGA[CG]TTTGTTTTACCCTTTTCATTCGGAGCTGTCACTGTGCGACCTCTGCCACCCCCTCATCTC	CGTCCCTTGCTGCATCTGGCTGGTGAATGATTGCAGACAGGTTGGTGGGA	DGKI	NM_004717	Body				TRUE				DGKI	ENST00000453654.1	5'UTR
ch.2.116636487F	-3.88e-06	9.37e-07	-4.14082	0.00034483	0.604019	0.158477	0.0507928	3.12008	0.00451672	0.999988	3.26e-06	8.64e-07	3.76961	0.000893085	0.999979	chr2	116920017	+	ch.2.116636487F	74690865		CCTTAAATTACTTCCTACTACAATATCAAAAACCTTAACACCAACCAACT		II			NA	NA	NA	NA	NA	NA		OpenSea	TGATGATAGAGAGATACCAGTGGGCTAGGGAGATCCCAAAATGTGATGAGACCTCAATTA[CA]GCTGGCTGGTGTCAAGGCTCTTGACACTGTAGCAGGAAGCAATTCAAGGATTAGTGGGAA	CAGCTGGCTGGTGTCAAGGCTCTTGACACTGTAGCAGGAAGCAATTCAAG
cg07043952	3.3e-06	7.96e-07	4.1408	0.00034485	0.604019	-0.149961	0.0431807	-3.47287	0.00188967	0.999988	-2.47e-06	7.34e-07	-3.35717	0.00252156	0.999979	chr15	92459554	+	cg07043952	47726248		CCAAAAACACCTAAACCCCAATAAACAACAAATACATCATATTAATAACC		II			NA	NA	NA	NA	NA	NA	chr15:92459266-92459678	Island	CAGCCAACGGCTCGGGCGGCGACGAGGGGCCCGACCCCGACCTCATCTGCCGCAACCGGA[CG]GCTACCAACATGATGTACTTGCTGCTCATTGGGGCCCAGGTGCTCCTGGGCATCGGTGCT	CGGCTACCAACATGATGTACTTGCTGCTCATTGGGGCCCAGGTGCTCCTG	SLCO3A1;SLCO3A1	NM_001145044;NM_013272	Body;Body					15:90260232-90260711			SLCO3A1	ENST00000555769.1	5'UTR
cg19998012	-4.5e-06	1.09e-06	-4.13998	0.00034558	0.604019	0.197438	0.0589597	3.3487	0.00257516	0.999988	3.63e-06	1e-06	3.62197	0.00129874	0.999979	chr10	118923959	-	cg19998012	86786920		AATAAAATCAATACAAAACCCACAAACTCATTAATTTCCATCCCTATATC		II			NA	NA	NA	NA	NA	NA	chr10:118925271-118925529	N_Shore	TCCTACAATAAGGTAGAGTCAATGCAGAACCCACAAGCTCATTGATTTCCATCCCTGTGT[CG]TCAGCTTGTTCACTTTCTCCTAAGATTATGACAATAGTAGTAATAATAATAACCAGGACA	GTAGAGTCAATGCAGAACCCACAAGCTCATTGATTTCCATCCCTGTGTCG						RDMR			10:118923932-118924143	Unclassified_Cell_type_specific	RP11-501J20.2	ENST00000419373.1	3'UTR
cg02960488	3.14e-06	7.59e-07	4.12851	0.000355946	0.617401	-0.176232	0.0411897	-4.27853	0.000241645	0.863844	-1.89e-06	7e-07	-2.70186	0.0122055	0.999979	chr3	178863507	+	cg02960488	56736563		TAAAAATCATAACTAATACTCAAATATACACCRAAACATTCTCTAATAAC		II			NA	NA	NA	NA	NA	NA	chr3:178866068-178866908	N_Shelf	GCTACATAATCAACTTGACTCTTATTTACAAAGGACTTCAAAGCTTAGTAGTGACTTAAG[CG]CTATTAGAGAATGTTTCGGTGCATATTTGAGTATCAGTTATGATTTTCAATGGAAATAAA	GAAAATCATAACTGATACTCAAATATGCACCGAAACATTCTCTAATAGCG											RP11-360P21.2	ENST00000435560.1	3'UTR
cg04014652	-3.43e-06	8.32e-07	-4.11967	0.000364154	0.626538	0.181404	0.0451424	4.01848	0.000472477	0.999988	1.9e-06	7.68e-07	2.47955	0.0202506	0.999979	chrX	30586701	-	cg04014652	23677150		ATCAATATCATACTCACCTAAAAACCTTTCTTAAAATATCCCAATTTACC		II			NA	NA	NA	NA	NA	NA		OpenSea	AAGCATTGTTTGTCAGTGTCATGCTCACCTAAGAGCCTTTCTTGAAATGTCCCAGTTTGC[CG]AATCCCCCCTTTAGGACCCCTTATCCCCATTCAGACACACTCCAAGTCTCCCACTATTTA	CGGCAAACTGGGACATTTCAAGAAAGGCTCTTAGGTGAGCATGACACTGA	CXorf21	NM_025159	5'UTR								CXorf21	ENST00000378962.3	5'UTR
cg08413906	6.34e-06	1.54e-06	4.11038	0.000372975	0.635219	-0.310886	0.0836176	-3.71796	0.00101843	0.999988	-3.42e-06	1.42e-06	-2.40586	0.0238557	0.999979	chr4	166131006	-	cg08413906	32708274		TTTTTATTTTCATTTAATTCTATCCAAAATTAAACCTAATTCAAAAACTC		II			NA	NA	NA	NA	NA	NA	chr4:166128385-166129255	S_Shore	ATACAAGTAGGTTTTTATTTTCATTTGGTTCTGTCCAGGATTAAACCTAATTCAAGAACT[CG]TTATGGTGTTATTTGCCATTCTGTGGATCAGAAATAGTTTTTTTCCTTGCCACCCCTTGG	CGAGTTCTTGAATTAGGTTTAATCCTGGACAGAACCAAATGAAAATAAAA	KLHL2;KLHL2;KLHL2	NM_001161522;NM_001161521;NM_007246	TSS200;TSS200;Body								TMEM192;KLHL2;KLHL2	ENST00000506087.1;ENST00000514860.1;ENST00000538127.1	TSS1500;TSS200;TSS200
cg17073288	3.84e-06	9.34e-07	4.10871	0.000374585	0.635219	-0.207851	0.0506812	-4.10115	0.000381948	0.999988	-1.98e-06	8.62e-07	-2.29531	0.0303802	0.999979	chr5	173000103	+	cg17073288	62755827		CAAATAAAAACAATCTAAAATCTCTAAAACCCAACTCRATTCTCTACTCC		II			NA	NA	NA	NA	NA	NA		OpenSea	AATTGTATGCATTTTCAATGCCATCCTCAAGCTAACAGCCAACTATGCGGGGGAATAAAA[CG]GAGCAGAGAACCGAGTTGGGTTCCAGAGACCCCAGATTGTCTTCATTTGCAGTTGCCAGG	CGGAGCAGAGAACCGAGTTGGGTTCCAGAGACCCCAGATTGTCTTCATTT							TRUE		5:172999496-173000540	Unclassified	CTB-33O18.1	ENST00000519821.1	5'UTR
cg03539736	-3.75e-06	9.12e-07	-4.10689	0.000376342	0.63662	0.159416	0.0494783	3.22193	0.00352131	0.999988	4.06e-06	8.41e-07	4.82974	5.79e-05	0.999979	chr7	80548024	+	cg03539736	38606535		TTTTTCATACATTAATATACTCAAACCTAAACATTTTCTTAAAAACACAC		II			NA	NA	NA	NA	NA	NA	chr7:80548306-80548726	N_Shore	CGCCTAAAGAAACAACTCGAGCAGGGCTCTCAGCAAGGGGAAAGCTTCCCTGACAAACCG[CG]TGTGTTCTTAAGAAAATGTCCAGGCTTGAGCATACCAATGTATGAAAAATCAATATACAG	TTTTCATACATTGGTATGCTCAAGCCTGGACATTTTCTTAAGAACACACG	SEMA3C	NM_006379	5'UTR								SEMA3C;SEMA3C;SEMA3C;SEMA3C	ENST00000536800.1;ENST00000265361.3;ENST00000419255.2;ENST00000487621.1	5'UTR;5'UTR;5'UTR;3'UTR
cg23505766	1.33e-05	3.23e-06	4.10455	0.000378618	0.63759	-0.694383	0.175192	-3.96354	0.000544041	0.999988	-8.31e-06	2.98e-06	-2.79002	0.00993968	0.999979	chr1	153582540	-	cg23505766	1616915		TCCATATTCTTTTATTTAAATATATAACTACRTAATTCCCTATCTATACC		II			NA	NA	NA	NA	NA	NA		OpenSea	CCACACGCTTTTCCATATTCTTTTATTTAAGTGTGTAACTGCGTGGTTCCCTGTCTATAC[CG]CTGCAAGACTTTCATACAAACACTTTAACATTTACAGTTGAAGAGGAAGACCATTGTTCA	CCATATTCTTTTATTTAAGTGTGTAACTGCGTGGTTCCCTGTCTATACCG	S100A16	NM_080388	5'UTR								S100A16;S100A16;S100A16;S100A16	ENST00000368704.1;ENST00000368705.1;ENST00000474991.1;ENST00000368706.3	TSS1500;TSS1500;3'UTR;5'UTR
cg08563601	-4.94e-06	1.2e-06	-4.10343	0.000379714	0.63759	0.297878	0.0652435	4.56564	0.000114879	0.623987	4.63e-06	1.11e-06	4.1771	0.00031403	0.999979	chr2	215675518	-	cg08563601	8771972		CCTTACATTTTTTCCCCCTAACTTATCTCRAATACACCCATTTTCTCTCC		II			NA	NA	NA	NA	NA	NA	chr2:215673995-215675052	S_Shore	CATTTCCAAGTCCTTGCATTTTTTCCCCCTAACTTGTCTCGAATGCACCCATTTTCTCTC[CG]TCTCTGCTCCACAACATCCCCAGTTGCCTCGTCCTCGCCTGGTTTCCTGTCGTAGCTTTC	CGGAGAGAAAATGGGTGCATTCGAGACAAGTTAGGGGGAAAAAATGCAAG	BARD1	NM_000465	TSS1500					2:215383674-215383801			BARD1;BARD1;BARD1	ENST00000471787.1;ENST00000449967.2;ENST00000260947.4	TSS1500;TSS1500;TSS1500
cg03289961	-6.17e-06	1.5e-06	-4.10133	0.000381773	0.639217	0.330184	0.0816072	4.04601	0.000440193	0.999988	4.73e-06	1.39e-06	3.40597	0.00223333	0.999979	chr2	26492859	-	cg03289961	26611525		TCRTTCCCCAAATATAAAAACCTAATACCACATAATTTAACTAAAACAAC		II			NA	NA	NA	NA	NA	NA		OpenSea	ATTACTGGTTTTCGTTCCCCAGATATAAAGACCTGATGCCACATGATTTGGCTAGAGCAG[CG]CTTACGTAAGTAAATGCAGTTTCATTTCCGTTCTTATTTCATTAAAGGCACTTTCTCCAG	CGCTGCTCTAGCCAAATCATGTGGCATCAGGTCTTTATATCTGGGGAACG	HADHB;HADHB;HADHB;HADHB;HADHB	NM_000183;NM_001281513;NM_000183;NM_001281512;NM_001281513	ExonBnd;ExonBnd;Body;Body;Body								HADHB;HADHB	ENST00000317799.5;ENST00000494615.1	ExonBnd;5'UTR
cg07972458	-3.78e-06	9.22e-07	-4.10054	0.000382554	0.639217	0.213078	0.050025	4.25944	0.000253873	0.876254	2.48e-06	8.51e-07	2.90977	0.00749182	0.999979	chr1	204535000	-	cg07972458	39687582		AACCTCAACTTCCTAATCTATAAAACAAACTAATAAACCAATAAAATAAC		II			NA	NA	NA	NA	NA	NA		OpenSea	TCGTGTCTCTAAGCCTCAGCTTCCTAATCTGTGAAACAGGCTGATGGACCAGTGAGATAA[CG]CCTGTGAGGTGCTTATCACCTGATACTGCCTCTTCTTGCTGGCACATCAAGCTGGAGGAT	GCCTCAGCTTCCTAATCTGTGAAACAGGCTGATGGACCAGTGAGATAACG							TRUE		1:204534814-204535839	Unclassified	MDM4	ENST00000507825.2	3'UTR
cg00429476	3.37e-06	8.23e-07	4.09415	0.000388899	0.645087	-0.133731	0.0446356	-2.99606	0.00609558	0.999988	-2.03e-06	7.59e-07	-2.6709	0.0131107	0.999979	chr11	95520131	+	cg00429476	58752211		CTTTAACCCACTTCAAAACAACCTCCTCAAAACTATTTTTATAAAACAAC		II			NA	NA	NA	NA	NA	NA	chr11:95522460-95524043	N_Shelf	ATATAAGACAATTTGTACTAGGATTGGGTCATGACTTCTGTGAATAAATATCTTTAATTG[CG]CTGTTTTATAAAAATAGTTCTGAGGAGGCTGTTCTGAAGTGGGCTAAAGTCTGATGATGC	CGCTGTTTTATAAAAATAGTTCTGAGGAGGCTGTTCTGAAGTGGGCTAAA	FAM76B	NM_144664	Body								FAM76B	ENST00000538047.1	3'UTR
cg17045844	-3.33e-06	8.14e-07	-4.08634	0.000396796	0.655006	0.192271	0.0441427	4.35567	0.000197932	0.79104	2.06e-06	7.51e-07	2.74199	0.0111197	0.999979	chr4	5526706	+	cg17045844	74748891		AAACCATAACAATAACCTAAAAATTACCATATATAATTCTAAACRCTCTC		II			NA	NA	NA	NA	NA	NA		OpenSea	CCACTTTTAATTATATGCTAATTAAGAGGTGGATTATTCAGAACATTCTGGAAAAGGGGC[CG]AGAGCGTCCAGAACCATATATGGTAACTTCCAGGCCATTGCTATGGCCCATTGCCATGGC	GGCCATAGCAATGGCCTGGAAGTTACCATATATGGTTCTGGACGCTCTCG	C4orf6	NM_005750	TSS200								C4orf6;C4orf6	ENST00000515342.1;ENST00000195455.2	5'UTR;TSS200
cg19508191	-7.37e-06	1.8e-06	-4.08478	0.000398394	0.65606	0.327118	0.0978484	3.34311	0.00261108	0.999988	3.59e-06	1.66e-06	2.1545	0.041031	0.999979	chr12	109124361	+	cg19508191	66763115		AAATAATTCAAAAATATATTTCCCTAATAACRAAACAACTAACRAAAAAC		II			NA	NA	NA	NA	NA	NA	chr12:109124224-109125964	Island	CCTCATCCTCAGTCATTTCGGCGCAGCGGGGCCCCACCTGCACCTCGCTCCTTTTTACTG[CG]TCCCTCGCCAGCTGCCCCGCTATTAGGGAAACACACCTCTGAATCACCCAGTTCACTCGG	GGTGATTCAGAGGTGTGTTTCCCTAATAGCGGGGCAGCTGGCGAGGGACG	CORO1C	NM_014325	5'UTR					12:107648268-107650366	12:109124140-109124601	Promoter_Associated	CORO1C;CORO1C;CORO1C	ENST00000541050.1;ENST00000261401.3;ENST00000549384.1	5'UTR;5'UTR;3'UTR
cg03126116	-5.56e-06	1.36e-06	-4.08257	0.000400665	0.658214	0.201432	0.0738171	2.7288	0.011466	0.999988	2.8e-06	1.26e-06	2.22689	0.0351947	0.999979	chr3	13116026	-	cg03126116	43760871		AAACCAAAAATCCCAAACCTATCTCAAAAACATATAAATAATATTCTTCC		II			NA	NA	NA	NA	NA	NA	chr3:13114627-13115245	S_Shore	TCCTCATCTGTAAACCAGGAATCCCAGACCTATCTCAGAGGCATGTAGATAATATTCTTC[CG]TGCACGGTAATCCTCAAGACAACCCCAATGAGGCCTAATACTATCATCCTACTTCACGGG	CGGAAGAATATTATCTACATGCCTCTGAGATAGGTCTGGGATTCCTGGTT	IQSEC1	NM_001134382	TSS1500								IQSEC1	ENST00000435445.1	TSS1500
cg11526347	7.57e-06	1.85e-06	4.08139	0.000401889	0.658304	-0.382423	0.100596	-3.80158	0.00082323	0.999988	-5.96e-06	1.71e-06	-3.48252	0.00184458	0.999979	chr5	114365928	+	cg11526347	60643911		AACCCCCACCTACTAATAAACATAACCCACCTAATATTCTCATATCTAAC		II			NA	NA	NA	NA	NA	NA		OpenSea	CAGTGTCCTTTGTAGCTCCCTACCTAGTCCCTAATCATCCCCAAGGAGATGATGCGGATT[CG]TCAGACATGAGAACACTAGGTGGGCCATGTTTACCAGTAGGTGGGGGTCATTTTGCATTA	CGTCAGACATGAGAACACTAGGTGGGCCATGTTTACCAGTAGGTGGGGGT							TRUE
cg04674792	-5.09e-06	1.25e-06	-4.08066	0.000402646	0.658304	0.252113	0.067596	3.7297	0.00098848	0.999988	3.37e-06	1.15e-06	2.93239	0.00709889	0.999979	chr15	44116616	-	cg04674792	10634936		AAATCTAACAACCAAATCTCAAAAACTAACRAAATTAAAATAATCTATCC		II			NA	NA	NA	NA	NA	NA	chr15:44116683-44117036	N_Shore	GAAAGATCGAAGAATCTGGCAGCCAGATCTCAAGAGCTGGCGGGGTTGGAGTGGTCTGTC[CG]GGAGAGGTCTGGAGGTTGCTGGGGCCGGAAGGGGTTAAAATTCGACTGGGAAGAGGGTGT	AATCTGGCAGCCAGATCTCAAGAGCTGGCGGGGTTGGAGTGGTCTGTCCG	MFAP1	NM_005926	Body						15:44116450-44117356	Promoter_Associated
ch.3.69086826R	-4.03e-06	9.89e-07	-4.07522	0.000408316	0.664823	0.183744	0.0536177	3.42693	0.0021196	0.999988	3.05e-06	9.12e-07	3.34479	0.00260027	0.999979	chr3	69004136	+	ch.3.69086826R	55775952		CTTTTTTTCAACCACTTAAAAATATAAACAATATTCTTAACTCACAAACT		II			NA	NA	NA	NA	NA	NA		OpenSea	CAGGAGTTGACCAGCTTGATATGGCCCAATGGCCAAATGTGGCTACTACTTGTTTTTGTA[CA]GCCTGTGAGCTAAGAATATTGTTTACATTTTTAAGTGGTTGAAAAAAAGGTCAAAACAAG	CAGCCTGTGAGCTAAGAATATTGTTTACATTTTTAAGTGGTTGAAAAAAA
cg21003870	-3.8e-06	9.32e-07	-4.07426	0.000409327	0.664823	0.163434	0.050533	3.23421	0.00341672	0.999988	3.01e-06	8.59e-07	3.4974	0.00177703	0.999979	chr6	32937713	+	cg21003870	84806831		AAAACTACTACTACTCAATAATTTAAAAAAATAACTCTTTCCTCCTTTCC		II			NA	NA	NA	NA	NA	NA	chr6:32939275-32940954	N_Shore	TCCCTCATCCCCTCCCCCAGTCCTGAACAGTTCTCTCCTTGTGTACTGCGGGGGAGGGAA[CG]GAAAGGAGGAAAGAGTTACTTTCCCAAATTACTGAGTAGCAGTAGCCTCCCTGGTGACTC	CGGAAAGGAGGAAAGAGTTACTTTCCCAAATTACTGAGTAGCAGTAGCCT	BRD2;BRD2	NM_001113182;NM_005104	TSS1500;5'UTR						6:32935307-32938185	Promoter_Associated	HLA-DMA;BRD2;BRD2-IT1;BRD2;BRD2;BRD2;BRD2	ENST00000464392.1;ENST00000374825.4;ENST00000415875.1;ENST00000496118.1;ENST00000374831.4;ENST00000395289.2;ENST00000443797.2	TSS1500;5'UTR;TSS1500;5'UTR;TSS1500;TSS1500;TSS1500
cg14175438	-5.45e-06	1.34e-06	-4.07405	0.000409553	0.664823	0.267886	0.0725871	3.69055	0.00109178	0.999988	2.89e-06	1.23e-06	2.34309	0.0273825	0.999979	chr7	121036729	+	cg14175438	37651200		TAATCTAACCATCTCAACTATCTCAAAATATATAAAATAACCTAACTAAC		II			NA	NA	NA	NA	NA	NA	chr7:121035820-121036670	S_Shore	CGCACAAAATCCCAGCCTCAAGGGCAGAACATTTTAAATGACCCACCCATCCTAGAGATG[CG]CCAGTTAGGTCATCTTATATATCTTGAGATAGCTGAGATGGTCAGATCAACCAAGGACCT	CGCCAGTTAGGTCATCTTATATATCTTGAGATAGCTGAGATGGTCAGATC	FAM3C;FAM3C	NM_014888;NM_001040020	TSS1500;TSS1500						7:121035400-121037180	Promoter_Associated	FAM3C	ENST00000359943.3	TSS1500
cg23937993	-5.08e-06	1.25e-06	-4.06742	0.000416605	0.671487	0.271286	0.0677219	4.00589	0.000488009	0.999988	4.35e-06	1.15e-06	3.77631	0.00087799	0.999979	chr11	10477847	+	cg23937993	60789885		RAATAAAATACTACCTACCACCCAAAAAACTCAACTAAATCAATACRTAC		II			NA	NA	NA	NA	NA	NA		OpenSea	ACAGATATGCAAAACAGAGACCTCCTACTCCAGCCGGCAGACAGGACCCAGCCAGCTGCA[CG]CACGCACTGACTCAGCTGAGCCTCCTGGGTGGCAGGCAGCACCTCACCCGGGTGCATCAC	CGCACGCACTGACTCAGCTGAGCCTCCTGGGTGGCAGGCAGCACCTCACC	AMPD3;AMPD3;AMPD3;AMPD3	NM_001025390;NM_001025390;NM_001025389;NM_000480	1stExon;5'UTR;5'UTR;Body				TRUE		11:10477285-10478350	Promoter_Associated	AMPD3;AMPD3;AMPD3;AMPD3	ENST00000396553.2;ENST00000528723.1;ENST00000528723.1;ENST00000444303.2	5'UTR;5'UTR;1stExon;5'UTR
cg10386111	-6.34e-06	1.56e-06	-4.06019	0.000424424	0.680878	0.298468	0.0846988	3.52387	0.00166283	0.999988	3.31e-06	1.44e-06	2.29725	0.0302533	0.999979	chr9	96938097	-	cg10386111	40692108		ACATAAATTATACATATAACCAAAATATTCAATTAAACTTCATTTTCAAC		II			NA	NA	NA	NA	NA	NA		OpenSea	ATGAAACCACAGCATAGATTATGCATGTAGCCAAAATGTTCAGTTAAACTTCATTTTCAA[CG]TAAGTGAATGAAAATGGTCTAATACTATTTTTCTTATCACTCACACAGGAAACCAGGATT	CGTTGAAAATGAAGTTTAACTGAACATTTTGGCTACATGCATAATCTATG	MIRLET7F1;MIRLET7A1	NR_029483;NR_029476	TSS1500;TSS200								MIRLET7F1;MIRLET7A1	ENST00000362202.1;ENST00000362295.1	TSS1500;TSS200
cg03983506	-5.94e-06	1.46e-06	-4.05864	0.000426117	0.681993	0.250432	0.0794175	3.15336	0.00416494	0.999988	3.86e-06	1.35e-06	2.85591	0.0085121	0.999979	chr19	30067759	-	cg03983506	74706580		ATCATATACAAATAACCCTCRAAATAATTCAACCACTCCAATATAAAAAC		II			NA	NA	NA	NA	NA	NA		OpenSea	TTCACTGTAAGATCATATGCAAATGACCCTCGAGATGATTCAGCCACTCCAATGTGGAGG[CG]TCTACTATCTTCCCACAACCTGGCTTACTCAGGCTTTCAGGGCTAGAGATGTGAACTTTA	CGCCTCCACATTGGAGTGGCTGAATCATCTCGAGGGTCATTTGCATATGA							TRUE
cg23869632	2.09e-06	5.17e-07	4.04938	0.00043639	0.69345	-0.07218	0.0280514	-2.57313	0.0163982	0.999988	-3.01e-06	4.77e-07	-6.30137	1.36e-06	0.463475	chrX	118557218	-	cg23869632	11797117		ACCAACACAACTCAAATCCATATTATTCAAAAATCAACTATAAACCRAAC		II			NA	NA	NA	NA	NA	NA		OpenSea	CATATAAGTGAACCAGCACAACTCAAATCCATGTTGTTCAAAGGTCAACTGTAGGCCGGG[CG]CAGTGGCCCACGCCTGTAATCACCACACTTTGGGAGGCTGAGGCAGGCCGATCAACGGAG	CGCCCGGCCTACAGTTGACCTTTGAACAACATGGATTTGAGTTGTGCTGG	SLC25A43	NM_145305	Body								U1;RP3-404F18.5;RP3-404F18.5;SLC25A43	ENST00000384446.1;ENST00000414435.1;ENST00000414435.1;ENST00000488158.1	TSS1500;1stExon;5'UTR;5'UTR
cg09499048	-4.33e-06	1.07e-06	-4.04604	0.000440152	0.696211	0.23443	0.0580165	4.04074	0.00044619	0.999988	3.38e-06	9.87e-07	3.42597	0.00212469	0.999979	chr2	219119916	+	cg09499048	37718594		AAACACTACCATAAATAAAAAACAAAAACCATTAAAATAACCATCAAACC		II			NA	NA	NA	NA	NA	NA		OpenSea	TGCTTCAGAAAGTTTGCTTGGTGTAAGGAATTAAGAGGAGAATTTTAGGGGCACCTGCAA[CG]GTCTGATGGTCATTCTAATGGTTTCTGCCTTCCATCTATGGCAGTGTTTCATACTGGCTT	CGGTCTGATGGTCATTCTAATGGTTTCTGCCTTCCATCTATGGCAGTGTT											RP11-378A13.1	ENST00000562328.1	TSS200
cg14239477	6.95e-06	1.72e-06	4.04452	0.000441883	0.696211	-0.35896	0.0932037	-3.85135	0.000725048	0.999988	-3.87e-06	1.58e-06	-2.43976	0.0221292	0.999979	chr18	29297391	+	cg14239477	60640911		ATACAAAAAATACAATTTAATAAATTTTCACAAATATACATACTCAAATC		II			NA	NA	NA	NA	NA	NA		OpenSea	AAGAGGCACAAGGGGAGTTTCTGGGTGCTGCAAATGTCTATATTTTGATTTGGGTGATGG[CG]ACTTGAGTATGTATACTTGTGAAAACTTATCAAATTGCATTTTCTGCATATAAAACATAT	TGCAGAAAATGCAATTTGATAAGTTTTCACAAGTATACATACTCAAGTCG											7SK	ENST00000363602.1	TSS1500
cg03883275	-3.85e-06	9.53e-07	-4.0443	0.000442132	0.696211	0.178859	0.0516837	3.46066	0.00194833	0.999988	3.52e-06	8.79e-07	4.00944	0.000483579	0.999979	chr10	49608385	-	cg03883275	79655248		AAAATATATCCAAATCTAATTCCTCATTTATTTCTAATTTATTTATCCTC		II			NA	NA	NA	NA	NA	NA		OpenSea	CTGGACCTTTTAAAATGTATCCAAGTCTAATTCCTCATTTGTTTCTAGTTTATTTGTCCT[CG]GTTTTACAGCTTACATAGTTTGGAGTTTCCTGTTTAGTTTTGTTTATTTTTAACTCCTTT	AAATGTATCCAAGTCTAATTCCTCATTTGTTTCTAGTTTATTTGTCCTCG	MAPK8;MAPK8;MAPK8;MAPK8	NM_139049;NM_002750;NM_139046;NM_139047	TSS1500;TSS1500;TSS1500;TSS1500				TRUE				MAPK8;MAPK8;MAPK8;MAPK8;MAPK8	ENST00000374182.3;ENST00000360332.3;ENST00000374176.4;ENST00000374174.1;ENST00000374189.1	TSS1500;TSS1500;TSS1500;TSS1500;5'UTR
cg11248580	-3.94e-06	9.74e-07	-4.04085	0.000446068	0.69704	0.191433	0.052853	3.622	0.00129864	0.999988	2.76e-06	8.99e-07	3.06538	0.00515761	0.999979	chr2	56304880	+	cg11248580	84720953		AACAACAACACATACTACTTTTCCAATAAAAACTCCTATTTAACAAAAAC		II			NA	NA	NA	NA	NA	NA		OpenSea	CTTAAATGCAAAAGGTGAATTTGCTGGATTCAGCAACCACCAGGTGGGGCCAAGGAGTTT[CG]CCTTTGTCAAATAGGAGCTTTTACTGGAAAAGCAGTATGTGTTGCTGCTGAGCAATTTCT	CGCCTTTGTCAAATAGGAGCTTTTACTGGAAAAGCAGTATGTGTTGCTGC											AC011306.1	ENST00000451034.1	3'UTR
cg04533218	-2.31e-06	5.72e-07	-4.035	0.000452826	0.699917	0.126758	0.0310332	4.0846	0.00039858	0.999988	1.37e-06	5.28e-07	2.5883	0.015842	0.999979	chr3	75598341	+	cg04533218	73741947		TCCATAATATAATTCTCTCCAATATCATTCAACAACCCTTAAACAATTAC		II			NA	NA	NA	NA	NA	NA		OpenSea	CTTCCCTGCTTTCAACCACACCCACCTGGAAAATCTCCATACCCCATTGATGACTTGCCT[CG]CAACTGCCTAAGGGCTGCTGAATGATACTGGAGAGAATCACATCATGGATCTTGTAGTTC	CGCAACTGCCTAAGGGCTGCTGAATGATACTGGAGAGAATCACATCATGG											AC133041.1	ENST00000408675.1	TSS1500
cg23205561	-2.79e-06	6.91e-07	-4.03403	0.000453963	0.699917	0.156325	0.0374808	4.17081	0.000319166	0.986968	1.47e-06	6.37e-07	2.30371	0.0298328	0.999979	chr18	18842697	+	cg23205561	5614854		AAAACTACTTTATCATAACCATTTCCATAAATTAATATCACTAACCCACC		II			NA	NA	NA	NA	NA	NA		OpenSea	TTGTCATTGTAATTGTACAAAGTGTTTCTAGGTTACAAAACCTAGAAGTTCTTAGCAAGG[CG]GTGGGCCAGTGATATCAACCCATGGAAATGGCCATGATAAAGCAGTTTTCTCTGGGTTCA	AAACTGCTTTATCATGGCCATTTCCATGGGTTGATATCACTGGCCCACCG	GREB1L	NM_001142966	5'UTR								GREB1L	ENST00000431264.1	5'UTR
cg07491206	4.22e-06	1.05e-06	4.0334	0.000454694	0.699917	-0.179107	0.0567168	-3.15791	0.00411888	0.999988	-4.99e-06	9.65e-07	-5.17041	2.4e-05	0.999979	chr14	78171624	+	cg07491206	91615593		TAAAACAATTCTAATACCCCAACCTCTCRTAACTAAAATTTCAAACRCCC		II			NA	NA	NA	NA	NA	NA	chr14:78174054-78174550	N_Shelf	TGGCCAACATGGTGAAACCCCGTCTCTACTAAAAATACAAAAATTAGTTGGGTGTAGTGG[CG]GGCGCCTGAAATCCCAGCTACGAGAGGCTGGGGCACCAGAATTGCTTCAACCTGGGAGGT	CGGGCGCCTGAAATCCCAGCTACGAGAGGCTGGGGCACCAGAATTGCTTC	ALKBH1	NM_006020	Body								ALKBH1	ENST00000554097.1	TSS1500
cg07236884	-4.21e-06	1.04e-06	-4.03151	0.000456914	0.699917	0.227183	0.0565824	4.01508	0.000476618	0.999988	2.75e-06	9.62e-07	2.85656	0.00849905	0.999979	chr12	13068699	-	cg07236884	53794974		TCCAAACCTCRTAATCCACCTACCTTAACCTCTAAAAATACTAAAATACC		II			NA	NA	NA	NA	NA	NA		OpenSea	AGATCTCGAACTCCAAACCTCGTGATCCACCTACCTTGGCCTCTGAAAGTGCTGGGATAC[CG]TGGCCTCTGAAAGTGCTGGGATTACAGGCATGAGCCACCGCGCCCGGCCCCGTTGTTTCC	CGGTATCCCAGCACTTTCAGAGGCCAAGGTAGGTGGATCACGAGGTTTGG	MIR614	NR_030345	TSS200				TRUE				GPRC5A;MIR614	ENST00000014914.5;ENST00000385082.1	3'UTR;TSS200
cg01627676	-2.56e-06	6.34e-07	-4.03046	0.000458145	0.699917	0.14447	0.0343844	4.20162	0.000294767	0.951418	2.02e-06	5.85e-07	3.46297	0.00193708	0.999979	chr9	95862983	-	cg01627676	39633276		CTAACCATTTCCAAAACTTCTTTATCATCCCAAACAAAAATTTTATACCC		II			NA	NA	NA	NA	NA	NA	chr9:95857703-95859132	S_Shelf	AGTCATCACCACTGGCCATTTCCAGAACTTCTTTATCATCCCAAACAGAAATTTTGTACC[CG]TTAAACAATAACTCCCCTTTCTCCTTCTGCCCACACCTCCTGGTAATCTGTATTCTATTT	CGGGTACAAAATTTCTGTTTGGGATGATAAAGAAGTTCTGGAAATGGCCA	C9orf89	NM_032310	Body
cg14004552	6.23e-06	1.55e-06	4.02932	0.000459486	0.699917	-0.269647	0.0839127	-3.21343	0.00359561	0.999988	-5.16e-06	1.43e-06	-3.61463	0.00132302	0.999979	chr6	32167840	-	cg14004552	13733224		TTAAAAATACTAAACCAATAAATATAATACAAATATTCCAAAATAAATCC		II			NA	NA	NA	NA	NA	NA	chr6:32163292-32164383	S_Shelf	TGGATGTTGTATTAGGGATGCTGAACCAGTAAGTATAATGCAAATATTCCAAAATAAATC[CG]AAATCTGAAACACTTTTGTTCCCAAGCATTTCAGATAAGGGATACTCAACCAGCAGTACG	CGGATTTATTTTGGAATATTTGCATTATACTTACTGGTTCAGCATCCCTA	NOTCH4	NM_004557	Body
cg26656163	2.72e-06	6.76e-07	4.02902	0.000459848	0.699917	-0.116274	0.0366575	-3.17191	0.00398041	0.999988	-1.39e-06	6.23e-07	-2.22785	0.0351226	0.999979	chr11	33096673	+	cg26656163	65778297		TCTATAATTCTATAAATAAAAAAACTTTCTAAAACCCTCTTAAATTATTC		II			NA	NA	NA	NA	NA	NA		OpenSea	TGTTTGTTTGAATGCATTATTATTTTTTTAATAGAAACCACATCACTTCATTTGTTACAG[CG]AATAATTCAAGAGGGTCCCAGAAAGCTTTTTCATCCACAGAATTACAGAAAGGATAAGCA	CTGTAATTCTGTGGATGAAAAAGCTTTCTGGGACCCTCTTGAATTATTCG	LOC283267	NR_015451	TSS1500
cg06967524	3.64e-06	9.04e-07	4.02183	0.000468419	0.706668	-0.205901	0.0490533	-4.19749	0.000297925	0.951418	-2.09e-06	8.34e-07	-2.49974	0.0193542	0.999979	chr17	37356405	+	cg06967524	38655914		TCATAACCTCCATATAAACCTAAAATAATAAAAATCAAATATCAAAAATC		II			NA	NA	NA	NA	NA	NA	chr17:37356486-37356945	N_Shore	GTCGGACTATACCACTTTCCCTACGGAAGGGGTACTTTTTTATGTTTTTAAGTTTAAAAC[CG]ATTTCTGATATTTGACTTTTATCATTTCAGGCCTATATGGAGGCTATGAGTGAGTTTAGT	CATAGCCTCCATATAGGCCTGAAATGATAAAAGTCAAATATCAGAAATCG	RPL19	NM_000981	TSS200						17:37355861-37357209	Unclassified	RPL19	ENST00000225430.4	TSS200
cg19811446	5.06e-06	1.26e-06	4.02056	0.000469956	0.707425	-0.260378	0.0683135	-3.81151	0.000802649	0.999988	-3.41e-06	1.16e-06	-2.93558	0.00704506	0.999979	chr17	77006090	-	cg19811446	84708153	87656594	CTAAAAAAACACAAAAATCCACACTAACACATAAAAACCATCTTCCACCA	CTAAAAAAACGCGAAAATCCGCACTAACACATAAAAACCGTCTTCCACCG	I	C	Grn	NA	NA	NA	NA	NA	NA	chr17:77005746-77006106	Island	GCTGGCTGCAGGCTGGAGGGGCGCGAGGGTCCGCACTGGCACATGAGGGCCGTCTTCCAC[CG]CGTTGCGCTGGAACGTGGGCCCAGCAGATCTTTTGGGGTGGGAGGCATTGAGGGGGGTGA	CTGGAGGGGCGCGAGGGTCCGCACTGGCACATGAGGGCCGTCTTCCACCG	CANT1;CANT1;CANT1	NM_138793;NM_001159772;NM_001159773	TSS200;TSS200;TSS200					17:74517600-74517701	17:77004720-77006501	NonGene_Associated	CANT1;CANT1;CANT1	ENST00000302345.2;ENST00000537282.1;ENST00000339300.7	TSS200;TSS1500;TSS1500
cg14087768	5.77e-06	1.44e-06	4.01961	0.000471099	0.707586	-0.229803	0.0778981	-2.95005	0.00680584	0.999988	-3.26e-06	1.32e-06	-2.45965	0.021171	0.999979	chr6	151687925	-	cg14087768	50770106	67714944	AATAAACAAATAAACATACAAAAACTTAATACCCTATTCTAATCAAACCA	AATAAACGAATAAACGTACAAAAACTTAATACCCTATTCTAATCGAACCG	I	A	Red	NA	NA	NA	NA	NA	NA		OpenSea	GCTGGCTTCCTGAATGAGCGGGTAGGCGTGCAGAAACTTGATGCCCTGTTCTAATCGAAC[CG]GGTCGATGAGCTGAGGCGCCATCTTCCCAGTGTACATCAAGTGTAAGAGATAGCTGAAGA	AATGAGCGGGTAGGCGTGCAGAAACTTGATGCCCTGTTCTAATCGAACCG	ZBTB2	NM_020861	Body					6:151729554-151729637
cg20422120	5.01e-06	1.25e-06	4.01596	0.000475545	0.708634	-0.213942	0.0677145	-3.15947	0.00410328	0.999988	-2.39e-06	1.15e-06	-2.07529	0.0484007	0.999979	chr10	1088372	-	cg20422120	42791833		TTATAAAAATATTCAACCTTATATAATACTTAACAAATCAATCCATCCCC		II			NA	NA	NA	NA	NA	NA		OpenSea	GATTTGATCAATTATAGAAATATTCAACCTTATATAGTGCTTAACAGATCAATCCATCCC[CG]TATTGAGCTAAGTTTTGACAAGTGATATTAAGAAATTAAAATTTAAATAATCTTTATTCA	CGGGGATGGATTGATCTGTTAAGCACTATATAAGGTTGAATATTTCTATA	IDI1;IDI2-AS1;IDI2-AS1;IDI2-AS1;IDI2-AS1	NM_004508;NR_027709;NR_027708;NR_024629;NR_024628	Body;Body;Body;Body;Body								IDI1;U7;IDI2-AS1;IDI2-AS1;IDI2-AS1;IDI2-AS1	ENST00000491735.1;ENST00000459467.1;ENST00000536039.1;ENST00000437374.1;ENST00000420381.1;ENST00000428780.2	3'UTR;TSS200;5'UTR;5'UTR;5'UTR;5'UTR
cg15890852	3.23e-06	8.05e-07	4.0154	0.000476232	0.708634	-0.14334	0.043683	-3.28137	0.00304203	0.999988	-3.34e-06	7.43e-07	-4.49469	0.000138079	0.999979	chr7	64362320	-	cg15890852	34603583	54629168	AACCCACATTATACAAATAAAACTCCTTCTCAAAAAACACCACTACTTCA	AACCCACATTATACGAATAAAACTCCTTCTCAAAAAACACCGCTACTTCG	I	A	Red	NA	NA	NA	NA	NA	NA		OpenSea	GAGGTTGCGGTGAGCCCACATTGTGCGAGTGAAACTCCTTCTCAAAAAGCACCGCTGCTT[CG]GGCGCGGTGGCTCACGCCTGTAATCCTAGCACTACTTTGGGAGGCCAAGGCGGGCAGATC	AGCCCACATTGTGCGAGTGAAACTCCTTCTCAAAAAGCACCGCTGCTTCG	ZNF273;ZNF273	NR_003099;NM_021148	TSS1500;TSS1500								ZNF273;ZNF273;ZNF273;ZNF273	ENST00000476120.1;ENST00000319636.5;ENST00000545510.1;ENST00000527278.1	TSS1500;TSS1500;TSS1500;5'UTR
cg08323957	-8.67e-06	2.16e-06	-4.01478	0.000476981	0.708634	0.425662	0.117096	3.63516	0.00125614	0.999988	5.71e-06	1.99e-06	2.86827	0.00826694	0.999979	chrX	110187600	+	cg08323957	10639596	76772597	CAATAACAACTACTAAAAATACTCTAACAAAAAACAAAACTAAATACACA	CGATAACAACTACTAAAAATACTCTAACGAAAAACAAAACTAAATACGCG	I	A	Red	NA	NA	NA	NA	NA	NA		OpenSea	TCTCACACACCCAGACGCGCGCGCATCCCCGGGCCATGGGGCGCACGTGAGCCCGCACCC[CG]CGCACCCAGCCCTGCCTCTCGCCAGAGCATCCTCAGCAGCTGCCACCGAAGCAGCCTCCT	CGGTGGCAGCTGCTGAGGATGCTCTGGCGAGAGGCAGGGCTGGGTGCGCG	PAK3;PAK3;PAK3;PAK3	NM_001128166;NM_001128166;NM_001128167;NM_001128167	5'UTR;1stExon;5'UTR;1stExon					X:110074211-110074367			PAK3;PAK3	ENST00000425146.1;ENST00000425146.1	1stExon;5'UTR
cg05082312	-3.28e-06	8.17e-07	-4.01229	0.00048005	0.710106	0.136374	0.0443015	3.07832	0.00499853	0.999988	1.84e-06	7.53e-07	2.4462	0.0218147	0.999979	chr17	47783458	-	cg05082312	5758957		ACTAAACRTAAATTCTATAATTCTATACACTCCCAATATCTTACAAAACC		II			NA	NA	NA	NA	NA	NA		OpenSea	AACCCACCACCACTAAACGTAAGTTCTATGGTTCTATACACTCCCAATGTCTTACAGGAC[CG]TTATCTTTTTTTTTTTTTTTTTTTTAACTCACAGACCTGAGGGAAGAACTCTTAGTCCTT	CGGTCCTGTAAGACATTGGGAGTGTATAGAACCATAGAACTTACGTTTAG	SLC35B1;SLC35B1	NM_001278784;NM_005827	Body;Body								SLC35B1	ENST00000502406.1	5'UTR
cg12910356	-4.96e-06	1.24e-06	-4.00836	0.000484916	0.714212	0.229304	0.0670633	3.41921	0.00216081	0.999988	3.5e-06	1.14e-06	3.06573	0.00515319	0.999979	chr17	55347139	-	cg12910356	86754335		TTCTCAATATAAACATCACAAATTACCTATATAACCCCAATATATATCCC		II			NA	NA	NA	NA	NA	NA		OpenSea	TGAGATGTCATTTCTCAATGTGGACATCACAGATTGCCTGTATAACCCCAGTGTGTGTCC[CG]TGGCTCAGAGCAGTCTGACCTGTGACTTCATAGATGGTATCTGCTTGGGGTCGCCTTTGG	CGGGACACACACTGGGGTTATACAGGCAATCTGTGATGTCCACATTGAGA	MSI2;MSI2	NM_138962;NM_170721	Body;Body
cg15434587	-4.61e-06	1.15e-06	-4.005	0.000489119	0.715774	0.212811	0.0624441	3.40803	0.00222192	0.999988	2.7e-06	1.06e-06	2.54357	0.0175346	0.999979	chr4	112561225	+	cg15434587	38669127		CACACAACAACCTTCTTACTATAACTAATCCCTCTAAATCTAACTAAATC		II			NA	NA	NA	NA	NA	NA		OpenSea	TTTTGTTTTTGTTCTGTCTTCAGTTCAATAGGCGGGTTCAGGCAGGAAGTACAGCCTGAG[CG]ACTCAGCCAGATCTAGAGGGATTAGTTACAGCAAGAAGGCTGTTGTGTGAATCTGAGTCA	ACACAACAGCCTTCTTGCTGTAACTAATCCCTCTAGATCTGGCTGAGTCG											RP11-255I10.2	ENST00000510034.1	TSS1500
cg23224396	-8.29e-06	2.07e-06	-4.00134	0.00049374	0.720627	0.380537	0.112364	3.38666	0.00234336	0.999988	6.38e-06	1.91e-06	3.33845	0.00264147	0.999979	chr14	55196989	-	cg23224396	53739216		TATACTTTTCCCTACATCAAAATACTTTCATTTCAATACTAAATAAAAAC		II			NA	NA	NA	NA	NA	NA		OpenSea	AAGCCTCCCCATGTGCTTTTCCCTGCATCAGAATGCTTTCATTTCAGTGCTGAATAAAAA[CG]AGATGTCATGGGGGAAAGAGGAAGTTAGCTGTGTGTATTTGTCATCCCTGTTGTGATGTT	GTGCTTTTCCCTGCATCAGAATGCTTTCATTTCAGTGCTGAATAAAAACG	SAMD4A;SAMD4A	NM_001161576;NM_015589	Body;Body				TRUE		14:55196948-55197080	Unclassified_Cell_type_specific
cg27291231	-4.77e-06	1.19e-06	-3.99748	0.000498656	0.723534	0.220193	0.0647367	3.40135	0.00225919	0.999988	2.85e-06	1.1e-06	2.58958	0.0157962	0.999979	chr9	140081916	+	cg27291231	2754297		CTCTAAAACAATTCCATCAACTCAACCAAATCTTATAAATAATCTATCCC		II			NA	NA	NA	NA	NA	NA	chr9:140082465-140083853	N_Shore	CTGAGGCCAGCTGGACCCAGGGGAGCAGCGGGGAACCAGAAGGAGCAAGGGCATGGCCAT[CG]GGACAGACTACTCACAAGACCTGGCTGAGCTGATGGAACTGCTCCAGAGCCTGGCGACAC	CGGGACAGACTACTCACAAGACCTGGCTGAGCTGATGGAACTGCTCCAGA	ANAPC2;SSNA1	NM_013366;NM_003731	Body;TSS1500								SSNA1;SSNA1;ANAPC2	ENST00000322310.5;ENST00000459860.1;ENST00000323927.2	TSS1500;TSS1500;ExonBnd
cg11422234	-4.07e-06	1.02e-06	-3.99579	0.000500833	0.72362	0.181179	0.055221	3.28098	0.00304497	0.999988	2.77e-06	9.39e-07	2.94493	0.00688957	0.999979	chr5	176063737	-	cg11422234	15726542		CRAAAACATTTACTAAACATCTACAATATACCAAATACTCCATCCATTAC		II			NA	NA	NA	NA	NA	NA		OpenSea	GGGAGGGGAACCGGGGACATTTACTGAACATCTGCAATGTGCCAAGTACTCCATCCATTA[CG]TCACGACGTCCTCACGGCAATCCTTCAAAGCAGGCATTTTCATTCCCATTTTACAGATAA	GGGGACATTTACTGAACATCTGCAATGTGCCAAGTACTCCATCCATTACG	EIF4E1B	NM_001099408	5'UTR								EIF4E1B	ENST00000318682.6	5'UTR
cg00686803	-1.12e-05	2.82e-06	-3.99067	0.000507457	0.731644	0.48227	0.152755	3.15714	0.00412667	0.999988	5.41e-06	2.6e-06	2.08087	0.0478455	0.999979	chr19	50150596	+	cg00686803	15630857		AAACCCAATAATATACATAATAACAAATCCTCCTTACAACTAAAATATAC		II			NA	NA	NA	NA	NA	NA	chr19:50154531-50156291	N_Shelf	TCTCTTCCTCCAACCCCACACACAACGGTAACCCTGTGAGCCCTTTAGACCAAACGCGAA[CG]CACATCTCAGTTGCAAGGAGGACTTGTTACTATGCACATCACTGGGCCCACTCCCAAGAG	CGCACATCTCAGTTGCAAGGAGGACTTGTTACTATGCACATCACTGGGCC	SCAF1	NM_021228	Body
cg10670242	-2.82e-06	7.07e-07	-3.98913	0.000509471	0.733002	0.148861	0.0383263	3.88404	0.000666928	0.999988	2.14e-06	6.52e-07	3.2797	0.00305458	0.999979	chr1	229476579	-	cg10670242	55712856		TCCTCAACCTCTCACAAAAAAACCAAAAAAAATCTAATTAACTTACAATC		II			NA	NA	NA	NA	NA	NA	chr1:229478014-229478935	N_Shore	ATTTCATCTCCTCCTCAGCCTCTCACAGAGAAGCCAGGAAGAGTCTGATTGGCTTGCAAT[CG]GGTAAACAAAAATAAACACATAAATGAATAAAGTCACTGATCCTGAGCTTCCGTTTTTTC	CCTCAGCCTCTCACAGAGAAGCCAGGAAGAGTCTGATTGGCTTGCAATCG	CCSAP	NM_145257	Body								C1orf96;C1orf96	ENST00000366686.1;ENST00000483092.1	TSS200;3'UTR
cg26800414	-3.71e-06	9.31e-07	-3.98075	0.000520547	0.741795	0.173356	0.0504802	3.43415	0.00208179	0.999988	2.81e-06	8.58e-07	3.27175	0.00311508	0.999979	chr11	3534095	-	cg26800414	38807827		AATTAACTTATCATCTTCTTAAACCAAACTTACTATAACTACTACRACTC		II			NA	NA	NA	NA	NA	NA		OpenSea	TTTTGGCTTAGAGTTAACTTATCATCTTCTTGGGCCAGGCTTGCTGTAGCTGCTACGGCT[CG]CAGACAACTTGGCCATCTACAGGCCACAGGATCTAGCATCTTAGATAAATAGGCCACTGG	GTTAACTTATCATCTTCTTGGGCCAGGCTTGCTGTAGCTGCTACGGCTCG	LOC101927708	NR_126335	Body								RP13-726E6.1;RP13-726E6.2	ENST00000534291.1;ENST00000527970.1	5'UTR;3'UTR
cg27469660	-1.35e-05	3.38e-06	-3.9789	0.000523029	0.741795	0.645482	0.183385	3.51982	0.00167984	0.999988	8.09e-06	3.12e-06	2.59434	0.0156256	0.999979	chr1	153599709	+	cg27469660	82798527		AAATTATAAATACCTATACTAAACCCRTCCTAAAACAAAAAATCAAAAAC		II			NA	NA	NA	NA	NA	NA		OpenSea	CCAGGACCCCACAGATCCTCCCCGCTCCTGTCTCCCGGTGACAAGGGTCCTGGAACGGGG[CG]TCTCTGACTCCCTGCTCCAGGACGGGTTTAGTACAGGCACTCACAACCCCCTGGGGTGCG	GGTTGTGAGTGCCTGTACTAAACCCGTCCTGGAGCAGGGAGTCAGAGACG	S100A13;S100A13;S100A13;S100A13;S100A13;S100A13;S100A1	NM_001024212;NM_001024213;NM_001024212;NM_001024211;NM_005979;NM_001024210;NM_006271	5'UTR;TSS200;1stExon;5'UTR;5'UTR;5'UTR;TSS1500				TRUE				S100A13;S100A13;S100A13;S100A13;S100A1;S100A13;S100A13;S100A13;S100A1;S100A1;S100A1	ENST00000392623.1;ENST00000392622.1;ENST00000392623.1;ENST00000491177.1;ENST00000368698.3;ENST00000440685.2;ENST00000339556.3;ENST00000368699.1;ENST00000469893.1;ENST00000292169.1;ENST00000368696.3	5'UTR;TSS200;1stExon;3'UTR;TSS1500;5'UTR;5'UTR;5'UTR;TSS1500;TSS1500;TSS1500
cg12267558	-4.69e-06	1.18e-06	-3.97828	0.000523849	0.741795	0.243219	0.0639543	3.80301	0.000820242	0.999988	2.62e-06	1.09e-06	2.40937	0.0236715	0.999979	chr15	89979910	+	cg12267558	30659127		CAAAATTTCCTTCAAAAATACTCCCRAAACATATAAATAAACCCAAAAAC		II			NA	NA	NA	NA	NA	NA		OpenSea	CCTGGTTTCATCCCTTACCTCTCTGTCCACCTCTCACCCCCACAGAGGGACTGAGGATGG[CG]CTCCTGGGCTTATCCATATGCCCCGGGAGCACTCCTGAAGGAAATCCTGGCCCACCTAGT	AGGATTTCCTTCAGGAGTGCTCCCGGGGCATATGGATAAGCCCAGGAGCG									15:89979841-89980032	Unclassified_Cell_type_specific
cg25536032	-5.67e-06	1.43e-06	-3.9778	0.000524495	0.741795	0.277996	0.0772888	3.59685	0.00138375	0.999988	3.24e-06	1.31e-06	2.46178	0.0210703	0.999979	chr3	187432233	+	cg25536032	89682455		TAAATTAATCTCCTATAACTTTATACCTATTCTCTTTCTAAATCCTCTTC		II			NA	NA	NA	NA	NA	NA		OpenSea	AGAAAGATTTGGGGGCCAGAGCCCCTCAGTCAGTTCTGTTAAATGGCTCTGCTGAGATGA[CG]AAGAGGATTTAGAAAGAGAATAGGTACAAAGCCATAGGAGACCAACTCAAAAAATAGCAC	GAGTTGGTCTCCTATGGCTTTGTACCTATTCTCTTTCTAAATCCTCTTCG	LOC100131635	NR_034062	Body						3:187431717-187432899	Unclassified
cg07101654	6.72e-06	1.69e-06	3.97604	0.000526875	0.741795	-0.349525	0.0916424	-3.81401	0.000797557	0.999988	-4.77e-06	1.56e-06	-3.06063	0.00521722	0.999979	chr1	12566565	-	cg07101654	36730117		ACCATTTAATAAACCTATTTAATTCTACTTTTCCCCCCTCAACTTTCAAC		II			NA	NA	NA	NA	NA	NA		OpenSea	CTTCATGGCGTGCCATTTGGTGAACCTGTTTAATTCTGCTTTTCCCCCCTCAGCTTTCAG[CG]CCCCCAGCTGCGTCTTCTCGCCCCTTCATGTTTCCCTCTCCTCTGCCAGGCAGTGAACTT	CCATTTGGTGAACCTGTTTAATTCTGCTTTTCCCCCCTCAGCTTTCAGCG	SNORA59A;VPS13D;SNORA59B;VPS13D	NR_003025;NM_015378;NR_003022;NM_018156	TSS1500;Body;TSS1500;Body						1:12566445-12566644	Unclassified_Cell_type_specific	SNORA59A;VPS13D	ENST00000459326.1;ENST00000496628.1	TSS1500;5'UTR
cg10462970	-4.71e-06	1.18e-06	-3.97496	0.000528336	0.741795	0.239368	0.0642194	3.72734	0.000994431	0.999988	3.85e-06	1.09e-06	3.52441	0.00166058	0.999979	chr3	129390100	-	cg10462970	68799157		ACTAAAAACCACTACACTAAATATTTAAACAAAACTACTTACTTCCAACC		II			NA	NA	NA	NA	NA	NA		OpenSea	CTGCCATCGGTACTGGAGGCCACTGCACTGGATGTTTGGGCAAGGCTGCTTACTTCCAAC[CG]TTCGATCTAGTGTAAAAACAAGAGGTACATGTTAGAAGCCCAAGAGGACTACGTCTTCAA	CGGTTGGAAGTAAGCAGCCTTGCCCAAACATCCAGTGCAGTGGCCTCCAG	TMCC1;TMCC1;TMCC1;TMCC1;TMCC1;TMCC1	NM_001128224;NM_001017395;NR_033361;NR_033361;NM_001128224;NM_001017395	ExonBnd;ExonBnd;ExonBnd;Body;Body;Body								TMCC1;TMCC1	ENST00000432054.2;ENST00000432054.2	ExonBnd;5'UTR
cg21184699	2.8e-06	7.04e-07	3.97409	0.000529514	0.741795	-0.161857	0.0382053	-4.23649	0.000269384	0.90689	-1.88e-06	6.5e-07	-2.89388	0.00777998	0.999979	chr9	96277131	+	cg21184699	71611151		CTAAAACAAAAAACAAAAACTAAAAACCTCCCCACTCAACCTCTAACCTC		II			NA	NA	NA	NA	NA	NA	chr9:96278352-96278587	N_Shore	ATTCACTTCTGTTGGCTGACGTGGCCCCTGAGCTCTCTTCCTGTGCTTAGTTAGGCCGCG[CG]AGGCCAGAGGTTGAGTGGGGAGGCTTCCAGCCCCTGCCTTCTGTCCCAGCTTCAGGCTGG	TGGGACAGAAGGCAGGGGCTGGAAGCCTCCCCACTCAACCTCTGGCCTCG	FAM120A	NM_014612	Body
cg21914526	-1.73e-06	4.35e-07	-3.97404	0.000529589	0.741795	0.0925542	0.023574	3.92612	0.000598827	0.999988	1.64e-06	4.01e-07	4.0827	0.000400536	0.999979	chr7	157638226	+	cg21914526	90739421		CTTAACCCTATATAACCRAAAACRTAATAAATTAAACTACATAATTCACC		II			NA	NA	NA	NA	NA	NA		OpenSea	GTTCCCGACCACACCCTGGTGAACCACGCAGCCTAACTCAGCATGTTCCCGGCCACATCC[CG]GTGAACCATGCAGCCTAACTCACCACGTTCCCGGCCACACAGGGCCAAGAACAGCCCAGG	TTGGCCCTGTGTGGCCGGGAACGTGGTGAGTTAGGCTGCATGGTTCACCG	PTPRN2;PTPRN2;PTPRN2	NM_002847;NM_130842;NM_130843	Body;Body;Body					7:157330723-157331124
cg02976561	-4.65e-06	1.17e-06	-3.97396	0.000529694	0.741795	0.253483	0.063456	3.99463	0.000502323	0.999988	3.56e-06	1.08e-06	3.29719	0.00292546	0.999979	chr20	60100552	-	cg02976561	76693838		ACTAAAAATACATACRATAAACAAAATCTATAAACTACTCAACCATAACC		II			NA	NA	NA	NA	NA	NA		OpenSea	CCTCCCAGGATACTGAGGATGCATGCGGTGAGCAGGGTCTGTAGGCTGCTCAGCCATGGC[CG]TGAACCCAGGAAGTGTTGCCTTCCCATCCAGGAGCCTCTCCAGCTAAGCCCCCTCCAGCT	CGGCCATGGCTGAGCAGCCTACAGACCCTGCTCACCGCATGCATCCTCAG	CDH4;CDH4	NM_001794;NM_001252338	Body;Body
cg15571814	-2.88e-06	7.25e-07	-3.9729	0.000531143	0.742303	0.144294	0.039334	3.66844	0.0011547	0.999988	1.41e-06	6.69e-07	2.11405	0.0446586	0.999979	chr1	151991415	-	cg15571814	38764127		TCTCTAAAAAACTAAATACTCTCTCCATCAAAAATAATTTCATCTTTCCC		II			NA	NA	NA	NA	NA	NA		OpenSea	GTCCTGTCTTCTCTCTGAGAAACTAAATGCTCTCTCCATCAAAAATAATTTCATCTTTCC[CG]TGCTTCTAGGAAAATAGAAATGGGTATTTTAACATTTTGTTAGAAATGGAAGACAGAGGC	CGGGAAAGATGAAATTATTTTTGATGGAGAGAGCATTTAGTTTCTCAGAG	NBPF18P	NR_103561	Body						1:151990702-151991451	Unclassified_Cell_type_specific	AL591893.1	ENST00000432386.1	5'UTR
cg04552260	-2.85e-06	7.18e-07	-3.96799	0.000537876	0.747668	0.120328	0.038954	3.08897	0.00487119	0.999988	2.05e-06	6.62e-07	3.09014	0.00485731	0.999979	chr22	44990619	-	cg04552260	93643330		TACAAAAATCCAAATAAACCATAAAAACRACTCAACCCAAAATAAAAACC		II			NA	NA	NA	NA	NA	NA		OpenSea	GTTGGGGATATTGCAAAAATCCAAGTAAGCCATGAGGACGGCTCAGCCCAGGGTGAAGAC[CG]TGCAGGTAGGAAGATGGGGCCTGATTCTGGCCACGTATTTTGCAGACAGATTTGCAGGTG	CGGTCTTCACCCTGGGCTGAGCCGTCCTCATGGCTTACTTGGATTTTTGC
cg13126814	3.18e-06	8.02e-07	3.96771	0.000538264	0.747668	-0.143147	0.0435217	-3.2891	0.00298454	0.999988	-1.55e-06	7.4e-07	-2.09093	0.0468589	0.999979	chr4	184604995	+	cg13126814	67704568		AAAACCTTTATTTAATATAATCATTTCAAACTCTTCAACATTCTAAAATC		II			NA	NA	NA	NA	NA	NA		OpenSea	TCCCATCAGAACAGAACACGGAAGTTTCCATGTTAATAAAGCTGCCTCTTAGCACCTTTA[CG]ATTCTAGAATGTTGAAGAGTCTGAAATGATTATATTAAATAAAGGTTTCAAGGAGTGTAC	CGATTCTAGAATGTTGAAGAGTCTGAAATGATTATATTAAATAAAGGTTT	TRAPPC11;TRAPPC11	NM_199053;NM_021942	Body;Body								TRAPPC11	ENST00000512476.1	TSS200
cg20509726	-4.56e-06	1.15e-06	-3.96563	0.000541139	0.750138	0.204273	0.062388	3.27424	0.00309603	0.999988	3.91e-06	1.06e-06	3.68936	0.00109507	0.999979	chr2	224845011	+	cg20509726	47649239		AATAAAAATAAAACCAAAACTTCAACAACAACAAATAAACACTAAATCAC		II			NA	NA	NA	NA	NA	NA		OpenSea	TTGCTCAACCAATGAGTATACAGGAATGTGTTTGCTCCCCTGCTAGAGGAAGCCCTGCCA[CG]TGACCCAGTGCTTACTTGTTGCTGCTGAAGCTTTGGTTCCATCTTCACTGACTTCAATTT	GTGAAGATGGAACCAAAGCTTCAGCAGCAACAAGTAAGCACTGGGTCACG	SERPINE2;SERPINE2;SERPINE2;SERPINE2;SERPINE2;SERPINE2;SERPINE2;SERPINE2	NM_001136530;NM_001136528;NM_006216;NR_073116;NR_073116;NM_001136528;NM_006216;NM_001136530	ExonBnd;ExonBnd;ExonBnd;ExonBnd;Body;Body;Body;Body								SERPINE2	ENST00000409304.1	ExonBnd
cg08372681	-4.08e-06	1.03e-06	-3.96445	0.000542773	0.750513	0.197943	0.0557762	3.54889	0.00156149	0.999988	3.42e-06	9.49e-07	3.60859	0.00134337	0.999979	chr2	71920344	-	cg08372681	81608347		ATATAAAATCTATAATCATTCACTTAAACAAAAAACTCTATCTATCCTAC		II			NA	NA	NA	NA	NA	NA		OpenSea	AGGTACTTAACATATGAGATCTGTAATCATTCACTTAAACAAGGAGCTCTGTCTGTCCTG[CG]TGCTGGGGAGGAGGCAAGGGTTAAAGAAGACGGAGCAGTGGGGAGATGGCTCCCCTTGTT	CGCAGGACAGACAGAGCTCCTTGTTTAAGTGAATGATTACAGATCTCATA							TRUE
cg26648763	-5.38e-06	1.36e-06	-3.95874	0.000550782	0.751572	0.266803	0.0737195	3.61917	0.00130795	0.999988	3.79e-06	1.25e-06	3.0254	0.00568027	0.999979	chrX	20048113	+	cg26648763	24605116		CCAAACTTTCTTTAACTTTCAACAATATAAACAAAACTAACCAAAAAACC		II			NA	NA	NA	NA	NA	NA		OpenSea	AAGTGCTAAGCACAGGTATCCGGAAGAAACTAAACCACAAGGCTGGTATGTCAGACTGCA[CG]GCTCTCTGGCCAGCCCTGCTCACATTGCTGAAAGCCAAAGAAAGTCTGGCAAGCTATTTT	CGGCTCTCTGGCCAGCCCTGCTCACATTGCTGAAAGCCAAAGAAAGTCTG	MAP7D2;MAP7D2;MAP7D2;MAP7D2	NM_001168467;NM_001168466;NM_001168465;NM_152780	Body;Body;Body;Body
cg11094522	-3.91e-06	9.88e-07	-3.95812	0.000551661	0.751572	0.158949	0.0535858	2.96625	0.00654721	0.999988	2.61e-06	9.11e-07	2.86747	0.00828247	0.999979	chr8	41442188	+	cg11094522	24649212		ATAACAATTTAATTTACTAAAACTTTAAAACCCAAAACAATTCATTATTC		II			NA	NA	NA	NA	NA	NA		OpenSea	TGCAGTACTCAGATTTCAAGAACTGGTATTGAAATTGAGCCATCAGAGCAGTGTTCAGGT[CG]AATAATGAATTGTCTTGGGTCTTAAAGCTCCAGCAAATCAAATTGTCATCATCAAAATAG	TGACAATTTGATTTGCTGGAGCTTTAAGACCCAAGACAATTCATTATTCG	AGPAT6	NM_178819	5'UTR								AGPAT6;AGPAT6	ENST00000520258.1;ENST00000396987.3	5'UTR;5'UTR
cg06359132	-4.97e-06	1.25e-06	-3.95705	0.000553176	0.751572	0.283905	0.0680531	4.17182	0.000318338	0.986968	4e-06	1.16e-06	3.45894	0.00195671	0.999979	chr10	99160096	+	cg06359132	90608970		CCTAAATAACCTTTCCRACTACACAAACRTCACCTTCAACAAAATACAAC		II			NA	NA	NA	NA	NA	NA	chr10:99160814-99161116	N_Shore	ATGGCCCTCCCGACCCTCGCCCCTACCTCCTTGTGGGCAGCCGAGTTGGACTCCCAGAAG[CG]CTGTACTTTGCTGAAGGTGACGTTTGTGCAGTCGGAAAGGCCACTCAGGAAGGTACCCGA	CGCTGTACTTTGCTGAAGGTGACGTTTGTGCAGTCGGAAAGGCCACTCAG	RRP12;RRP12	NM_001145114;NM_015179	Body;Body			RDMR		10:99150067-99150219			RP11-452K12.7	ENST00000422848.1	TSS1500
cg16422113	3.74e-06	9.46e-07	3.95562	0.000555215	0.751572	-0.173386	0.0513078	-3.37932	0.00238654	0.999988	-1.93e-06	8.73e-07	-2.20984	0.0364979	0.999979	chr18	31332083	-	cg16422113	54736992		CCAAAACCTATTAAAATAAAACTAAACAACTCAACATTCTCTAAACTATC		II			NA	NA	NA	NA	NA	NA		OpenSea	CATTATCTAGTCCAAAACCTATTAGGATAAAACTGAACAGCTCAGCATTCTCTAAGCTGT[CG]CTTAGTGAAACTTATCTGAATGCTTGTGTGTTTTTATTTTCATAAAAGTACAATGACACA	CAAAACCTATTAGGATAAAACTGAACAGCTCAGCATTCTCTAAGCTGTCG
cg11645013	-3.18e-06	8.04e-07	-3.95225	0.000560024	0.751572	0.159793	0.0436199	3.66331	0.00116978	0.999988	2.71e-06	7.42e-07	3.65037	0.00120874	0.999979	chr6	39577029	+	cg11645013	6672103		RACTTTAAAAAAATCCRAAATCCCCTAAATAAACAACTTACTTTCTTTCC		II			NA	NA	NA	NA	NA	NA		OpenSea	GTAGAACCAACACTGACTGGAGGAAGTCACCTGACCATTCACGTGGGAAAGGAAGCCAGG[CG]GAAAGAAAGCAAGCTGCCCACCCAGGGGACCCCGGACTTTCCCAAAGTCGGCACCGAGTG	ACTTTGGGAAAGTCCGGGGTCCCCTGGGTGGGCAGCTTGCTTTCTTTCCG	KIF6;KIF6;KIF6	NM_001289020;NM_145027;NM_001289021	Body;Body;Body								KIF6	ENST00000540362.1	5'UTR
cg03879061	4.44e-06	1.12e-06	3.95219	0.000560118	0.751572	-0.28474	0.0609939	-4.66834	8.8e-05	0.556985	-3.63e-06	1.04e-06	-3.49947	0.00176784	0.999979	chr19	50994338	+	cg03879061	46679956		CCTTTAAAAAACTCATTTCATATCCTACCAAATCCTAAAACCATAAACTC		II			NA	NA	NA	NA	NA	NA		OpenSea	GTCCTTGTGGCCCAGATAATGAGCTGCAGACGGACGGGAATGTGCAACTGTGGAGACACG[CG]AGCTTATGGTCCCAGGACCTGGCAGGACATGAAATGAGTTTCTTAAAGGGTGAAACAGAT	CTTTAAGAAACTCATTTCATGTCCTGCCAGGTCCTGGGACCATAAGCTCG								19:55686035-55686539
cg25532201	1.02e-05	2.59e-06	3.95153	0.000561059	0.751572	-0.534626	0.140663	-3.80076	0.000824971	0.999988	-5.48e-06	2.39e-06	-2.29241	0.0305716	0.999979	chr13	42002627	-	cg25532201	17668956	9619283	AATCATCATATCAATAAAATTAATAAAAAATAATATTACTCCCCAAATCA	AATCGTCATATCGATAAAATTAATAAAAAATAATATTACTCCCCGAATCG	I	T	Red	NA	NA	NA	NA	NA	NA		OpenSea	CCCTCCCATGTGGATCGTCATATCGATGGGGTTAGTGGGGGGTGATATTACTCCCCGAAT[CG]TGGAGGCTCCCGCCCCCATACCGTGTGGATCCTCGTTTCCAGGGGGAAGAGGGGGGTGAT	GATCGTCATATCGATGGGGTTAGTGGGGGGTGATATTACTCCCCGAATCG								13:40899853-40900857	13:42002341-42002644	Unclassified_Cell_type_specific
cg05692532	-2.55e-06	6.47e-07	-3.94713	0.000567437	0.754455	0.125128	0.0351024	3.56464	0.00150077	0.999988	2.38e-06	5.97e-07	3.98223	0.000518574	0.999979	chr19	49136928	-	cg05692532	57663965		TCCACAAAACTAAATATATCCCRAAAAATCAAACCTTAAAAAAACAACAC		II			NA	NA	NA	NA	NA	NA	chr19:49138699-49139085	N_Shore	CGGTGTCTGGGTCCACAGGGCTGGGTGTGTCCCGAGAGGTCAGGCCTTGGGGAAACAGCA[CG]TGTCAGCTGAGTGTGTATTTTAAGGAGGGGGTTTCCTGAAGCTACTTTTTGCTGTGGTAT	CGTGCTGTTTCCCCAAGGCCTGACCTCTCGGGACACACCCAGCCCTGTGG	DBP;DBP	NM_001352;NM_001352	ExonBnd;Body								DBP	ENST00000222122.4	ExonBnd
cg03369828	5.32e-06	1.35e-06	3.94624	0.00056873	0.754705	-0.302324	0.0731489	-4.13299	0.000351866	0.999988	-5.26e-06	1.24e-06	-4.22455	0.000277819	0.999979	chrX	49460408	+	cg03369828	99691877		AAAAAAAACCAATAAACTTCAAACRAAACCAATAAACTTCRAACAAATTC		II			NA	NA	NA	NA	NA	NA		OpenSea	TGGAGGCCACTGAGGCCCTTCTCCCTCAAAAGCCACACACCACCAGACCGAGGGGCCCAC[CG]AACCTGCCCGAAGCCCACTGGCTCCGCCTGAAGCCCACTGGCTCCTCCTCACCCTCACTC	GGAGGAGCCAGTGGGCTTCAGGCGGAGCCAGTGGGCTTCGGGCAGGTTCG	PAGE1	NM_003785	5'UTR					X:49346820-49347308			PAGE1	ENST00000376150.3	5'UTR
cg02198051	-3.03e-06	7.68e-07	-3.94407	0.000571901	0.757269	0.134443	0.041675	3.22599	0.00348642	0.999988	1.64e-06	7.09e-07	2.31982	0.0288072	0.999979	chr16	30674811	-	cg02198051	45788919		TATAAACTTTAAAAAACTAAATATCATACCTCAACCCCTTAATTTCACAC		II			NA	NA	NA	NA	NA	NA	chr16:30669107-30671155	S_Shelf	GAGTTAGCTTTTGTGAACTTTAGAAAGCTGAGTGTCATGCCTCAGCCCCTTGATTTCACA[CG]CGATTGCTTAGGGGGAGGCTAAGTTAAAAAAAAAAAAAAGGAAATTGAGTTCTTAAAAGA	GTGAACTTTAGAAAGCTGAGTGTCATGCCTCAGCCCCTTGATTTCACACG	FBRS	NM_001105079	TSS1500								FBRS;FBRS;FBRS	ENST00000568722.1;ENST00000482749.1;ENST00000395073.2	5'UTR;5'UTR;TSS1500
cg09304975	-2.89e-06	7.33e-07	-3.9434	0.000572877	0.757269	0.157309	0.0397435	3.95811	0.000551673	0.999988	1.93e-06	6.76e-07	2.86128	0.0084048	0.999979	chr10	49516195	+	cg09304975	18741205		ACACAACACTAAACATATTCACTTAAAACATCTAACCTCCTAAATTTAAC		II			NA	NA	NA	NA	NA	NA	chr10:49514331-49515400	S_Shore	CAGTCTTGCAGCCTTACAGTCATTTGTAATGGTTACCTCAGATTCCCCTGCTGTGGTTAA[CG]TTAAACCTAGGAGGTCAGATGCTCTAAGTGAACATGTTTAGTGCTGTGCCTGACAAAAGC	CACAGCACTAAACATGTTCACTTAGAGCATCTGACCTCCTAGGTTTAACG	MAPK8	NM_001278547	5'UTR								MAPK8	ENST00000374189.1	5'UTR
cg05680973	-3.57e-06	9.07e-07	-3.94221	0.000574634	0.758124	0.153577	0.0491683	3.1235	0.00447925	0.999988	2.24e-06	8.36e-07	2.68249	0.0127645	0.999979	chrX	132090141	-	cg05680973	3803306		AACCAATAATAATAAACAAACCTAAAAACCATAAACTCTCCTTAAATATC		II			NA	NA	NA	NA	NA	NA	chrX:132090363-132092617	N_Shore	GCCTCTCATGCAGCCAGTAGTGATAAGCAAGCCTGGGAACCATGAGCTCTCCTTGGATGT[CG]GAAAATAGCGACAGAGGGACACCCAGTCGCCCGGGAAGACCAGAGCCAGAGCGGGGAAGG	GCCAGTAGTGATAAGCAAGCCTGGGAACCATGAGCTCTCCTTGGATGTCG	HS6ST2;HS6ST2	NM_147175;NM_001077188	Body;Body					X:131917822-131917903
cg06010659	-1.12e-05	2.85e-06	-3.94059	0.000577018	0.759803	0.442282	0.154619	2.86047	0.00842087	0.999988	8.09e-06	2.63e-06	3.07761	0.00500716	0.999979	chr5	1634505	-	cg06010659	65764222		ACAACRTAACTAAACCCCATCCCTACAAAAATTACAAAAAATAATCCRAC		II			NA	NA	NA	NA	NA	NA	chr5:1633901-1634224	S_Shore	GACCAGCTTGGGCAGCGTGGCTAGACCCCATCCCTACAAAAATTACAAAAAGTAGTCCGG[CG]TGGTGGGCTCCTGTGGGCCCATCTACTCCGTGGGCTGAGGCGGGAGGATGGCCTGAGCCC	CGCCGGACTACTTTTTGTAATTTTTGTAGGGATGGGGTCTAGCCACGCTG	LOC728613	NR_003713	TSS1500						5:1633746-1634515	Promoter_Associated	RP11-43F13.1	ENST00000507841.1	TSS1500
cg15966315	1.07e-05	2.72e-06	3.93724	0.000582006	0.762559	-0.476643	0.147434	-3.23291	0.00342763	0.999988	-9.3e-06	2.51e-06	-3.70911	0.00104156	0.999979	chr17	77751636	-	cg15966315	50718258	98670373	TAACTTTTTACCCAAAAAACAAAATTAAAAACAAAAACAAACACACCCCA	TAACTTTTTACCCGAAAAACGAAATTAAAAACAAAAACGAACGCGCCCCG	I	A	Red	NA	NA	NA	NA	NA	NA	chr17:77751378-77751673	Island	GGGCCAGAACAATGGCTTTTTGCCCGGAAAACGGAGTTGGGAGCAAGGGCGGGCGCGCCC[CG]GGAATCACGCGGGACTCGGTGGGCGCCCCAGGCCCGAAGTCCCTAGGCACCTCCTCCCCC	CGGGGCGCGCCCGCCCTTGCTCCCAACTCCGTTTTCCGGGCAAAAAGCCA	CBX2;CBX2	NM_005189;NM_032647	TSS1500;TSS1500					17:75365924-75367152	17:77750747-77752072	Unclassified	CBX2;CBX2	ENST00000310942.4;ENST00000269399.5	TSS1500;TSS1500
cg07044380	5.27e-06	1.34e-06	3.93711	0.000582198	0.762559	-0.22689	0.0725777	-3.12617	0.00445023	0.999988	-3.05e-06	1.23e-06	-2.47065	0.0206574	0.999979	chr6	86218431	+	cg07044380	43660843		TAATATCAATAATACATAACATCTATACAACCAAACACAAATCTAAACTC		II			NA	NA	NA	NA	NA	NA		OpenSea	CTTACAAACCAATCATTTTGGGAAATATAACAAATATTTAAACACTTATTTAGGGTCCAA[CG]AGTTCAGATTTGTGTCTGGCTGCATAGATGTCATGTACCACTGATATCAATTCTGTTACC	CGAGTTCAGATTTGTGTCTGGCTGCATAGATGTCATGTACCACTGATATC	SNX14;SNX14;SNX14;SNX14	NM_001304479;NM_020468;NM_001297614;NM_153816	Body;Body;Body;Body								SNX14	ENST00000508980.1	3'UTR
cg10902504	-6.88e-06	1.75e-06	-3.93545	0.000584673	0.762559	0.337073	0.0948391	3.55416	0.0015409	0.999988	3.73e-06	1.61e-06	2.31164	0.0293239	0.999979	chr9	116263582	+	cg10902504	87729200		AAAAATTTTATATTAAAATTCCTATCAACTAATTAATATTCCCCRAACCC		II			NA	NA	NA	NA	NA	NA		OpenSea	GGAATCACAAAGTGGCCCATGGCGGAGAATGCAGCCAGAACAAAGGCGCCCTCTCCCCGC[CG]GGCCCGGGGAATACTAACTAGTTGACAGGAATTTTAATATAAAACTCTCCCTCTTCCTTG	CGGGCCCGGGGAATACTAACTAGTTGACAGGAATTTTAATATAAAACTCT	RGS3;RGS3;RGS3;RGS3;RGS3	NM_130795;NM_001276261;NM_144488;NM_017790;NM_001282923	TSS200;TSS200;Body;Body;Body								RGS3;RGS3	ENST00000394646.3;ENST00000343817.5	TSS1500;TSS200
cg19875498	-8.07e-06	2.05e-06	-3.93544	0.000584691	0.762559	0.463108	0.111195	4.16482	0.000324132	0.993319	6.98e-06	1.89e-06	3.69367	0.00108317	0.999979	chr19	34991972	+	cg19875498	73665973		CTTAATTTAAATCAAATCTTATCCTTTTATCRTAAAACCCCTTACCCCRC		II			NA	NA	NA	NA	NA	NA	chr19:34988748-34988951	S_Shelf	CACGCTCAGGAGCGATGAGAGGGGCGCCCTGGCCACGCTTCAGGAAAGCCTGTGTCTGCG[CG]CGGGGCAAGGGGCTCCACGACAAAAGGACAAGATTTGACTTAAATTAAGTTTTTCCCTTG	CGCGGGGCAAGGGGCTCCACGACAAAAGGACAAGATTTGACTTAAATTAA	WTIP	NM_001080436	3'UTR				TRUE	19:39683701-39683815	19:34991903-34992798	Unclassified	WTIP	ENST00000270288.6	3'UTR
cg02024403	-2.26e-06	5.76e-07	-3.92758	0.000596579	0.772218	0.129242	0.0312256	4.13896	0.000346485	0.999988	1.74e-06	5.31e-07	3.27005	0.00312813	0.999979	chr20	34981819	-	cg02024403	10759820		AAATAACTAAATCAACATCTAAACTAAACTAAACTTCAATACCCAAATAC		II			NA	NA	NA	NA	NA	NA		OpenSea	CTGTCCCTGAAAAGTGGCTGAGTCAGCATCTGGGCTGGGCTGGGCTTCAGTGCCCAGGTG[CG]TCTTCTCCATGGCCAGGCAGGAGAGGGAAGGCCCCTTCTGCTGTCTCCCCAGCCCTGGGG	CGCACCTGGGCACTGAAGCCCAGCCCAGCCCAGATGCTGACTCAGCCACT	DLGAP4	NM_014902	5'UTR				TRUE				DLGAP4	ENST00000373913.3	5'UTR
cg20495040	4.71e-06	1.2e-06	3.92681	0.000597764	0.772218	-0.259362	0.0650149	-3.98928	0.000509277	0.999988	-3.5e-06	1.11e-06	-3.16598	0.00403849	0.999979	chr1	155107961	-	cg20495040	69672897		CCCAAACCCTAAACAACTAAAATTCTAATATAAAACTCTAAATAAAAAAC		II			NA	NA	NA	NA	NA	NA	chr1:155108007-155108611	N_Shore	GAAAAAAACTTCCCAAACCCTGGGCAACTGAGGTTCTGATGTGGAGCTCTGGATGGAAAG[CG]TGCTGAAGTCTTGTTAAACTAGCAAGCTTTTGTTTGGAGGTCCACCGCCGAAGGCGCACA	CGCTTTCCATCCAGAGCTCCACATCAGAACCTCAGTTGCCCAGGGTTTGG	RAG1AP1;RAG1AP1;RAG1AP1	NM_018845;NM_001122839;NM_001122837	TSS1500;TSS1500;TSS1500					1:153374295-153375490	1:155107093-155109000	Promoter_Associated	SLC50A1;SLC50A1;SLC50A1;SLC50A1;SLC50A1;RP11-540D14.6	ENST00000484157.1;ENST00000484157.1;ENST00000303343.8;ENST00000368401.5;ENST00000368405.3;ENST00000506037.1	5'UTR;1stExon;TSS1500;TSS1500;TSS1500;TSS1500
ch.5.236818R	-3.44e-06	8.76e-07	-3.92624	0.000598629	0.772218	0.161338	0.0474844	3.3977	0.00227982	0.999988	1.95e-06	8.07e-07	2.4191	0.0231674	0.999979	chr5	7627615	+	ch.5.236818R	98789393		AACAACTATATATTCCTAAATTTATATATTTCTCACTAAAAATCCAATCT		II			NA	NA	NA	NA	NA	NA		OpenSea	AAGGCCCACAGGGAGGGGGAGCACAGTGTTTATAGCCAGCCATGCTAATTATTAGCTTTA[CA]GACTGGATTCTCAGTGAGAAATACACAAACCCAGGAACACACAGCTGTTCACATGGATAT	CAGACTGGATTCTCAGTGAGAAATACACAAACCCAGGAACACACAGCTGT	ADCY2	NM_020546	Body								ADCY2	ENST00000382532.2	5'UTR
cg22897141	-9.21e-06	2.35e-06	-3.92425	0.000601699	0.772218	0.503752	0.127288	3.95758	0.000552434	0.999988	6.67e-06	2.16e-06	3.08096	0.00496672	0.999979	chr11	64577338	-	cg22897141	56639532	55801148	AAATCTAAACAATAAAACAAACATAAAAAACAACAATAATAAACAAATCA	GAATCTAAACGATAAAACGAACATAAAAAACGACGATAATAAACAAATCG	I	A	Red	NA	NA	NA	NA	NA	NA	chr11:64577277-64578349	Island	CGACGGCGCCTCGGATCTGGGCGGTGAAGCGGGCATAGAGGGCGGCGATGATAGACAGGT[CG]GCCACGGGAAAGTAGGTGAGGCCGCCAGGCGGGTCGGGGGCGGGGCTGGGCTGGAAGGTG	GGATCTGGGCGGTGAAGCGGGCATAGAGGGCGGCGATGATAGACAGGTCG	MEN1;MEN1;MEN1;MEN1;MEN1;MEN1;MEN1	NM_130801;NM_130803;NM_130800;NM_130799;NM_000244;NM_130804;NM_130802	Body;Body;Body;Body;Body;Body;Body					11:64333854-64334925	11:64577069-64577434	Unclassified_Cell_type_specific	MEN1;MEN1;MEN1	ENST00000377313.1;ENST00000377316.1;ENST00000377326.3	1stExon;1stExon;1stExon
cg21169357	-7.6e-06	1.94e-06	-3.92317	0.000603359	0.772218	0.381285	0.105004	3.63113	0.001269	0.999988	5.49e-06	1.79e-06	3.0742	0.00504872	0.999979	chr13	62516636	-	cg21169357	44804563		TAAAATAATATCATTCTCTCCTCCTTTAAACRTTAAAAACAATATCACAC		II			NA	NA	NA	NA	NA	NA		OpenSea	TCTCCGATATCTGGAGTAATGTCATTCTCTCCTCCTTTGAACGTTAAGAACAGTATCACA[CG]GGGGGTGTACACCCCCTGCGATATTGGGAGTAAATCAGGCTCTCCCCCGACCCTTGATAT	GGAGTAATGTCATTCTCTCCTCCTTTGAACGTTAAGAACAGTATCACACG								13:61414581-61414658
cg10797944	-4.16e-06	1.06e-06	-3.92315	0.000603396	0.772218	0.19164	0.0574464	3.33597	0.00265772	0.999988	2.34e-06	9.77e-07	2.39304	0.02454	0.999979	chr1	241171756	+	cg10797944	85774146		TAATCTAAATCCTTACTACTCAATAAAAACCAACAACAACAACATTACCC		II			NA	NA	NA	NA	NA	NA		OpenSea	CAGATTCTGATTCAGTAAACCTGGGTTGGGAGCCTGAGATTCTGCTTTTTAACAAGCTCC[CG]GGTAATGTTGCTGCTGCTGGTCCTCATTGAGTAGCAAGGATTTAGATCACCTGAGGAGTG	GATCTAAATCCTTGCTACTCAATGAGGACCAGCAGCAGCAACATTACCCG	RGS7	NM_002924	Body				TRUE				RGS7	ENST00000446183.2	5'UTR
cg24399395	4.03e-06	1.03e-06	3.92001	0.000608261	0.775454	-0.207569	0.0557909	-3.72049	0.00101189	0.999988	-2.77e-06	9.49e-07	-2.9156	0.00738851	0.999979	chr21	34392203	+	cg24399395	25676528	90613354	AAAACCAATAACCCACAATTTATACCAAATAAATTCAACCCACAACACCA	AAAACCAATAACCCGCAATTTATACCGAATAAATTCAACCCGCAACGCCG	I	C	Grn	NA	NA	NA	NA	NA	NA	chr21:34392162-34392656	Island	CCCTTGTCTAAACTCAAAACCGAGTCCGGGCGCGCCTTGCAGGGCGCCCGAGCTCTGCAG[CG]GCGTTGCGGGCTGAACCCATCCGGCACAAACTGCGGGCCACTGGCCCCTCACACCTGGGA	CGGCGTTGCGGGCTGAACCCATCCGGCACAAACTGCGGGCCACTGGCCCC						DMR	TRUE	21:33313983-33314627	21:34392080-34393213	Unclassified_Cell_type_specific	AP000282.2	ENST00000420356.1	3'UTR
cg03149128	4.78e-06	1.22e-06	3.91959	0.000608918	0.775454	-0.248084	0.0661663	-3.74939	0.000940225	0.999988	-5.69e-06	1.13e-06	-5.06019	3.19e-05	0.999979	chr1	61509260	-	cg03149128	26624886		CCAAACCCCRAACTCCCRTCTAAACTTTATAAATTAACRATATCTAAATC		II			NA	NA	NA	NA	NA	NA	chr1:61508642-61509282	Island	TCGGGGCCTCCCCAAGCCCCGGGCTCCCGTCTGGGCTTTGTGGGTTGGCGGTGTCTGAAT[CG]CCGACGGGCCGAGCCGTGCCGGGAAGGCGCGCGGCCCCGCGCGGGCACCTGGCCGAGGCC	CAAGCCCCGGGCTCCCGTCTGGGCTTTGTGGGTTGGCGGTGTCTGAATCG							TRUE	1:61281121-61282300	1:61507908-61509406	Unclassified
cg25623072	4.54e-06	1.16e-06	3.91502	0.000616085	0.775744	-0.198655	0.0629012	-3.15821	0.00411589	0.999988	-2.56e-06	1.07e-06	-2.39624	0.0243677	0.999979	chr11	16759746	+	cg25623072	31727941		CCTTAACCAAAAATAACTTCTACCATTTCCACCCTAATATTCTCTATTAC		II			NA	NA	NA	NA	NA	NA	chr11:16759945-16760386	N_Shore	CGAAATATTCATGAAAACATTTAGAAAGCAGCATCACCGACCACCTAGAAATCCCCTGCG[CG]CAATAGAGAACACCAGGGTGGAAATGGTAGAAGCCATTTTTGGTTAAGGTTTTTGTCCTG	CTTAACCAAAAATGGCTTCTACCATTTCCACCCTGGTGTTCTCTATTGCG	C11orf58	NM_014267	TSS1500						11:16759486-16761203	Promoter_Associated	C11orf58;C11orf58;C11orf58;C11orf58	ENST00000228136.4;ENST00000422258.2;ENST00000525684.1;ENST00000527893.1	TSS1500;TSS1500;TSS1500;5'UTR
cg04547291	4.02e-06	1.03e-06	3.91472	0.000616566	0.775744	-0.14015	0.0556669	-2.51765	0.0185904	0.999988	-2.04e-06	9.47e-07	-2.15846	0.0406911	0.999979	chr4	57275274	+	cg04547291	1764538		CCTACTTCATAAAATTATTATAAAAACCAAATTATATCACRCATACTATC		II			NA	NA	NA	NA	NA	NA		OpenSea	AACTTGGTGCTTGAATAAACTCTCTCTAAATTAGATTCTGATCCTTTTAATTATTTAGGT[CG]ATAGCATGCGTGATATAATTTGGTTTTCACAACAATCCTATGAAGTAGGTACTATGATTA	CTACTTCATAGGATTGTTGTGAAAACCAAATTATATCACGCATGCTATCG	PPAT	NM_002703	Body								PPAT	ENST00000507648.1	TSS1500
cg10904740	-4.3e-06	1.1e-06	-3.91009	0.000623914	0.775744	0.186878	0.0596763	3.13153	0.00439258	0.999988	3.66e-06	1.01e-06	3.60261	0.00136378	0.999979	chr5	36692236	-	cg10904740	63777119		ACCCTACACAATAAACTAATAACTAACCTACCCTAAAAAAAACTCAACAC		II			NA	NA	NA	NA	NA	NA	chr5:36690207-36690658	S_Shore	AAGTCAGCTCAGCCCTGCACAATGAACTGATGACTGGCCTGCCCTGGGGAGAACTCAGCA[CG]CAAAGATTTTTGTCGGCAACACAAACCTCTGAATGCTATAACCAAATTCCCCTGCCCTTG	CCCTGCACAATGAACTGATGACTGGCCTGCCCTGGGGAGAACTCAGCACG									5:36692031-36693602	Unclassified	CTD-2353F22.1	ENST00000510740.1	3'UTR
cg07682515	-3.73e-06	9.54e-07	-3.90896	0.000625724	0.775744	0.196596	0.0517495	3.799	0.00082867	0.999988	2.47e-06	8.8e-07	2.80979	0.00948918	0.999979	chr10	134838014	-	cg07682515	44604106		CTCTAAACTTTACCRAAAACCRAAATAACACCATTTTATTAACTTAAATC		II			NA	NA	NA	NA	NA	NA	chr10:134834676-134835899	S_Shelf	TGTTTGGTGGTCTCTGGGCTTTGCCGAGGGCCGGGGTGGCACCATTTTGTTGACTTAGGT[CG]GACGTGGCTGCCTGAGTCTGCATCGATCCTGCAGCTGGAACAGCATCTGCCCTGGCTGGT	TCTGGGCTTTGCCGAGGGCCGGGGTGGCACCATTTTGTTGACTTAGGTCG							TRUE	10:134687968-134688125
cg11651896	-7.22e-06	1.85e-06	-3.90783	0.000627542	0.775744	0.327098	0.100231	3.26343	0.00317961	0.999988	3.96e-06	1.7e-06	2.3229	0.0286148	0.999979	chr20	4544402	+	cg11651896	66668528		ATCCAATTACACTTAAATAATATCTATCTCCTCCACTAAACTATAATTCC		II			NA	NA	NA	NA	NA	NA		OpenSea	TGTCTGGTACTGTCCTTGGTGCTGATGCCAGCGACACGAGCAAGAAGAGTTTGTGTCTCA[CG]GAACTACAGCCTAGTGGAGGAGACAGACATTACTCAAGTGTAACTGGATATTAAAATTGA	CGGAACTACAGCCTAGTGGAGGAGACAGACATTACTCAAGTGTAACTGGA
cg19264170	-4.91e-06	1.26e-06	-3.90743	0.000628185	0.775744	0.244991	0.0681855	3.59301	0.00139721	0.999988	4.42e-06	1.16e-06	3.81375	0.000798094	0.999979	chr1	183622470	+	cg19264170	12654283		TAAAATAATAAATATCAAAACTATATCCTAACAATAACTACTTTACAAAC		II			NA	NA	NA	NA	NA	NA		OpenSea	GAAAGCCCTTGCTGAGGTGTGGCTACCTCTAAGAACACTGTTGATTGGGTGCCATGGTAA[CG]TTTGCAAAGTAGCTACTGCTAGGATACAGCTCTGACACTTATTACTTTATTTGCATATCA	AAAGTAATAAGTGTCAGAGCTGTATCCTAGCAGTAGCTACTTTGCAAACG	APOBEC4;RGL1	NM_203454;NM_015149	TSS200;5'UTR								APOBEC4;APOBEC4;RGL1;RGL1;RGL1;RGL1	ENST00000308641.4;ENST00000481562.1;ENST00000304685.3;ENST00000367531.1;ENST00000536277.1;ENST00000543395.1	TSS200;TSS200;5'UTR;5'UTR;5'UTR;5'UTR
cg26947569	-2.52e-06	6.45e-07	-3.90707	0.000628763	0.775744	0.128377	0.0349925	3.66871	0.00115391	0.999988	1.46e-06	5.95e-07	2.45513	0.0213851	0.999979	chr1	11544489	-	cg26947569	63601131		AACTAATAAACAACRACAAACTATTTATATTACACCTCCAAACTAATCAC		II			NA	NA	NA	NA	NA	NA		OpenSea	GGGGGCGGAGGAGCTGATGGGCAGCGGCAGGCTATTTATATTACACCTCCAGGCTGGTCA[CG]CTTGCTGGCATGTGTACCAGCAGAGGCTGTGTGTCTGCCAAAACCTGGAAGGAAGAACCC	GCTGATGGGCAGCGGCAGGCTATTTATATTACACCTCCAGGCTGGTCACG	PTCHD2	NM_020780	5'UTR								PTCHD2	ENST00000389575.3	5'UTR
cg08969549	6.14e-06	1.57e-06	3.90634	0.000629943	0.775744	-0.293723	0.0852086	-3.4471	0.00201549	0.999988	-3.9e-06	1.45e-06	-2.68898	0.0125747	0.999979	chr12	15654735	+	cg08969549	5756495		TATAACTAAAACRTAATTTCATAATCACTACTATTAAAATCAAACCAACC		II			NA	NA	NA	NA	NA	NA		OpenSea	AGAAAAACTCTTCCATTTTACAGAAGAAACCCCTGAAATTCCCTCGGGCAACATTTCTTC[CG]GTTGGCCTGATTTTAATAGCAGTGACTATGAAACTACGTCTCAGCCATATTGGTGGGACA	CGGTTGGCCTGATTTTAATAGCAGTGACTATGAAACTACGTCTCAGCCAT	PTPRO;PTPRO	NM_002848;NM_030667	Body;Body
cg10283695	-8.62e-06	2.21e-06	-3.90631	0.000629988	0.775744	0.441544	0.119681	3.68933	0.00109515	0.999988	6.53e-06	2.04e-06	3.20954	0.00363006	0.999979	chr11	107465210	+	cg10283695	31764986		AATCAAAAACAAATCAATTACTATTTTAAATACACTAAAATCCATTCACC		II			NA	NA	NA	NA	NA	NA	chr11:107461743-107462648	S_Shelf	CAATGGGAATGGAAGAGAGAGCTGAAAAGGGACAAGTGCAGGAATTAGCAAATGGTACTT[CG]GTGAATGGACCTCAGTGCATTTAAAATAGCAATTGATCTGCTCTTGACTCATACCCTAAG	CGGTGAATGGACCTCAGTGCATTTAAAATAGCAATTGATCTGCTCTTGAC	ELMOD1;ELMOD1	NM_001130037;NM_018712	5'UTR;5'UTR								ELMOD1;ELMOD1;ELMOD1	ENST00000531234.1;ENST00000265840.7;ENST00000443271.2	5'UTR;5'UTR;5'UTR
cg07898899	-1.46e-05	3.74e-06	-3.89659	0.000645852	0.786383	0.714801	0.20278	3.525	0.00165811	0.999988	9.63e-06	3.45e-06	2.79116	0.0099132	0.999979	chr1	153600156	+	cg07898899	99803847	31775985	ACCAAACAAAATCTATCCAAACAACTCCTCTCCCTAACCAAATAAAAACA	ACCGAACGAAATCTATCCAAACAACTCCTCTCCCTAACCAAATAAAAACG	I	C	Grn	NA	NA	NA	NA	NA	NA		OpenSea	ATCAGGCCGCTTGCCCTGAGCCCTCAGGTCTGGACCCGGGCTCCCTGCCAGCCACACGAG[CG]CCCCCACTTGGTCAGGGAGAGGAGCTGCCTGGACAGATCTCGTTCGGCAGGGGTCCCAGG	CGCCCCCACTTGGTCAGGGAGAGGAGCTGCCTGGACAGATCTCGTTCGGC	S100A13;S100A13;S100A13;S100A1;S100A13;S100A13	NM_001024212;NM_005979;NM_001024211;NM_006271;NM_001024210;NM_001024213	TSS1500;5'UTR;TSS200;TSS1500;5'UTR;TSS1500				TRUE		1:153599959-153600708	Unclassified_Cell_type_specific	S100A13;S100A1;S100A13;S100A13;S100A13;S100A1;S100A1;S100A1;S100A13;S100A13;S100A13	ENST00000491177.1;ENST00000368698.3;ENST00000440685.2;ENST00000339556.3;ENST00000368699.1;ENST00000469893.1;ENST00000292169.1;ENST00000368696.3;ENST00000392622.1;ENST00000392623.1;ENST00000472233.1	3'UTR;TSS1500;5'UTR;5'UTR;5'UTR;TSS1500;TSS1500;TSS1500;TSS1500;TSS1500;3'UTR
cg20245568	-5e-06	1.28e-06	-3.89415	0.000649898	0.786383	0.218553	0.0696317	3.1387	0.00431648	0.999988	2.69e-06	1.18e-06	2.2721	0.0319421	0.999979	chr11	58126184	+	cg20245568	78615324		AATCTTTACCACTATAAAAAATTACCTCTTATCCTCAATAACCTATAACC		II			NA	NA	NA	NA	NA	NA		OpenSea	GCACACACACGTGTTGTCATGGTGGTGGTATAATGTAGGGGGTTACACACTGCTGCGTAG[CG]GTCATAGGCCATTGAGGACAAGAGGTAATTTTCCACAGTGGCAAAGACTGCACAAAAGAA	CGGTCATAGGCCATTGAGGACAAGAGGTAATTTTCCACAGTGGCAAAGAC	OR5B17	NM_001005489	1stExon								OR5B17	ENST00000357377.3	1stExon
cg13665300	-3.87e-06	9.93e-07	-3.89312	0.000651621	0.786383	0.156117	0.0538787	2.89757	0.00771225	0.999988	2.13e-06	9.16e-07	2.32369	0.0285656	0.999979	chr5	146616603	-	cg13665300	81749940		ACAATTAACAACTACAAATCCTTAAAATTAATATTCTCCCRACCAAACAC		II			NA	NA	NA	NA	NA	NA	chr5:146614283-146614560	S_Shelf	AGCCTCTGCCTGCAGTTAACAACTGCAAATCCTTAAAATTAATGTTCTCCCGGCCAGGCA[CG]GTGGCTCAAGCCTGTAATCCCAGCACTTTGGGAGGCCGAGGTGGGTGCATCACAAGGTCA	CAGTTAACAACTGCAAATCCTTAAAATTAATGTTCTCCCGGCCAGGCACG	STK32A;STK32A	NM_145001;NM_001112724	5'UTR;5'UTR								STK32A;STK32A;STK32A;STK32A	ENST00000397936.3;ENST00000541094.1;ENST00000398521.3;ENST00000398523.3	5'UTR;5'UTR;5'UTR;5'UTR
cg02947232	-2.19e-06	5.63e-07	-3.89256	0.000652549	0.786383	0.114866	0.0305262	3.76288	0.000908515	0.999988	1.19e-06	5.19e-07	2.28743	0.0309029	0.999979	chr20	42937544	-	cg02947232	48653863		ATAACAAAAACAATCTTACAACAATAAACTTTACTTTAAACCAAAAACAC		II			NA	NA	NA	NA	NA	NA	chr20:42939450-42940043	N_Shore	GTTCTTTCCTAATGGCAGAAACAGTCTTACAACAATGAGCTTTACTTTAAGCCAAAGACA[CG]GGTTCAACTCTTGACTCTGACTTAACTTATTATACCTCCTACCTCTCCAGCCCTCAGTTT	TGGCAGAAACAGTCTTACAACAATGAGCTTTACTTTAAGCCAAAGACACG	FITM2	NM_001080472	Body
cg16852023	-3.28e-06	8.42e-07	-3.89103	0.000655106	0.786824	0.162758	0.0456655	3.56412	0.00150274	0.999988	2.42e-06	7.77e-07	3.12088	0.00450787	0.999979	chr10	135127176	+	cg16852023	98795323		TAACACCTAAATAACTTACCRCCTATATCACATACTATAAAAACAAAACC		II			NA	NA	NA	NA	NA	NA	chr10:135123238-135123448	S_Shelf	AATCACTCTGTTTTGATAAAATTAGGGCGCTCAGAGACTCCCGACCACGTCTTCCTCCAG[CG]GCCCTGTTCCCACAGCATGTGATATAGGCGGCAAGCCACCCAGGTGCCAAGGCAAGAGAA	CGGCCCTGTTCCCACAGCATGTGATATAGGCGGCAAGCCACCCAGGTGCC	TUBGCP2	NR_046330	TSS1500
cg01053866	-3.59e-06	9.23e-07	-3.889	0.000658512	0.789504	0.17781	0.0500685	3.55133	0.00155192	0.999988	1.79e-06	8.51e-07	2.09931	0.0460506	0.999979	chr5	133526792	-	cg01053866	39710565		ACCCAAACTAATTCAAAATATATCAACTATTACCTTTTCAAAACTACAAC		II			NA	NA	NA	NA	NA	NA		OpenSea	GTGCACTGGAAACCCAAGCTGGTTCAGGATATGTCAGCTATTGCCTTTTCAAGACTGCAA[CG]TCAAATTGATGTATTTCAGAAGCCATGAATCACTTACTCTATACTCTTTTAACATACCAA	CCCAAGCTGGTTCAGGATATGTCAGCTATTGCCTTTTCAAGACTGCAACG
cg25973643	4.45e-06	1.15e-06	3.8856	0.000664268	0.789504	-0.210493	0.0621555	-3.38655	0.00234402	0.999988	-2.55e-06	1.06e-06	-2.41659	0.0232964	0.999979	chr7	99717647	+	cg25973643	80651305		ACCAAAAAAATACAAACTCTCTCTAAATACAATTTAAAATAACACTACAC		II			NA	NA	NA	NA	NA	NA		OpenSea	AAGGCTTGAGGGAGGTTCTGGTGGAGCTTGGCTGAATTTGGATGGGGTCAAGGAAGCGAA[CG]TGTAGTGCCACCTCAAACTGCATCCAGAGAGAGCCTGCATTTTTTTGGCTGGCTTGGAAC	CGTGTAGTGCCACCTCAAACTGCATCCAGAGAGAGCCTGCATTTTTTTGG	TAF6;TAF6;TAF6;TAF6;CNPY4	NM_005641;NR_033792;NM_139315;NM_001190415;NM_152755	TSS1500;TSS1500;TSS1500;TSS200;Body					7:99555093-99555584	7:99716577-99718198	Promoter_Associated	TAF6;TAF6;TAF6;TAF6;TAF6;TAF6;RP11-506M12.1	ENST00000344095.4;ENST00000418432.2;ENST00000452041.1;ENST00000497233.1;ENST00000453269.2;ENST00000437822.2;ENST00000494221.1	TSS1500;TSS1500;TSS1500;TSS1500;TSS1500;TSS200;3'UTR
cg00021892	1.14e-05	2.94e-06	3.88394	0.000667093	0.790393	-0.585741	0.1593	-3.67697	0.00113002	0.999988	-7.41e-06	2.71e-06	-2.73713	0.0112461	0.999979	chr1	153582521	-	cg00021892	53617119		ACAAAAAACCACACRCTTTTCCATATTCTTTTATTTAAATATATAACTAC		II			NA	NA	NA	NA	NA	NA		OpenSea	GTACCAGGATGGCAGGAAGCCACACGCTTTTCCATATTCTTTTATTTAAGTGTGTAACTG[CG]TGGTTCCCTGTCTATACCGCTGCAAGACTTTCATACAAACACTTTAACATTTACAGTTGA	CGCAGTTACACACTTAAATAAAAGAATATGGAAAAGCGTGTGGCTTCCTG	S100A16	NM_080388	5'UTR								S100A16;S100A16;S100A16;S100A16	ENST00000368704.1;ENST00000368705.1;ENST00000474991.1;ENST00000368706.3	TSS1500;TSS1500;3'UTR;5'UTR
cg06639093	-4.92e-06	1.27e-06	-3.8838	0.000667329	0.790393	0.20237	0.0687362	2.94415	0.00690239	0.999988	3.65e-06	1.17e-06	3.1261	0.00445097	0.999979	chr11	72854316	+	cg06639093	4670571		TATCCTACACCTATTTCTTTTTTAAAATAACCCATAAAACACTTCCTAAC		II			NA	NA	NA	NA	NA	NA	chr11:72852176-72854160	S_Shore	GGAGGCAAGTGCCCATAGAGGGAAGCCTTTCTAAAGGTTACACAGCAGGACTAGAATCTG[CG]TCAGGAAGTGTTCTATGGGTTATTTTAAAAAAGAAACAGGTGCAGGATAATAAGCACGAG	ATCCTGCACCTGTTTCTTTTTTAAAATAACCCATAGAACACTTCCTGACG	FCHSD2	NM_014824	TSS1500		chr11:72854261-72854261						FCHSD2;FCHSD2;FCHSD2	ENST00000458644.2;ENST00000311172.7;ENST00000409418.4	TSS1500;TSS1500;TSS1500
cg25705255	-2.42e-06	6.24e-07	-3.88078	0.000672512	0.795153	0.142492	0.0338683	4.20723	0.000290528	0.94547	1.43e-06	5.76e-07	2.47522	0.0204474	0.999979	chr12	11422920	-	cg25705255	66663964		AAAAAACTATATCCAAACAATCAACACRATATCATAATTAAACTTCAAAC		II			NA	NA	NA	NA	NA	NA		OpenSea	CAAAGGTTTTAAAGGAACTGTGTCCAAGCAATCAGCACGGTGTCATAATTGAACTTCAGA[CG]TCATTAGAGTTTCAATCTTTTTGGTAAGACTATTGTCCACTTTCAACTTTGCTATTTATT	CGTCTGAAGTTCAATTATGACACCGTGCTGATTGCTTGGACACAGTTCCT	PRB3	NM_006249	TSS1500								PRB3;PRB3	ENST00000279573.5;ENST00000381842.3	TSS200;TSS1500
cg24625869	-6.71e-06	1.73e-06	-3.87959	0.000674568	0.796207	0.250819	0.0938528	2.67247	0.0130631	0.999988	3.7e-06	1.6e-06	2.31873	0.0288754	0.999979	chr2	103089527	-	cg24625869	91789573		ATTCATTCCCCAAAATATCCTAATTTAAATAATTTCATAATCACCTTAAC		II			NA	NA	NA	NA	NA	NA		OpenSea	TTATCATTATTATTCATTCCCCAAAGTGTCCTGGTTTAGATAATTTCATGGTCACCTTAA[CG]TTCATAACTGAAAGTGTCAAGGGTGTTGTATTGCAGGTGCCCACTAGGTGTCAGCAGTGT	TTCATTCCCCAAAGTGTCCTGGTTTAGATAATTTCATGGTCACCTTAACG	SLC9A4	NM_001011552	TSS1500						2:103089352-103089746	Unclassified	SLC9A4	ENST00000295269.4	TSS1500
cg15116368	-5.69e-06	1.47e-06	-3.87711	0.000678847	0.797127	0.296161	0.0795958	3.72081	0.00101106	0.999988	3.64e-06	1.35e-06	2.68982	0.0125503	0.999979	chr16	1507652	+	cg15116368	78705931		TAAAAAAAATAACAAAATACACATAACCACTCCAACTAAAACCTAAAACC		II			NA	NA	NA	NA	NA	NA	chr16:1507355-1507653	Island	GAGACCAGAAGGACCGGTGCTCAGAGACACACATGGGCGTGGCGGCCCTCGCGGGCCCGG[CG]GCCTCAGGCTCCAGCTGGAGTGGCCATGTGCACTTTGTTACCTTTCCCACGGCCAGGCCC	GGGAAAGGTAACAAAGTGCACATGGCCACTCCAGCTGGAGCCTGAGGCCG	CLCN7;CLCN7	NM_001287;NM_001114331	Body;Body					16:1447266-1448204
cg09161183	6.16e-06	1.59e-06	3.8735	0.000685146	0.799232	-0.277556	0.0863094	-3.21583	0.0035745	0.999988	-3.28e-06	1.47e-06	-2.23645	0.0344833	0.999979	chr3	52518427	-	cg09161183	14793549		ATTTTCTTCTATAATCCATATAACTAAATTTTAAAATCTAACTAACCCCC		II			NA	NA	NA	NA	NA	NA	chr3:52521674-52522612	N_Shelf	TCAGTTTTAACATTTTCTTCTATAATCCATGTGGCTGGGTTTTGGGATCTGGCTAACCCC[CG]CCATGCCAGTAGCCTGAGGGGCCCAGCCCCACTTGTTGAACAGCCGCTCTCCCCGCCCCA	CGGGGGTTAGCCAGATCCCAAAACCCAGCCACATGGATTATAGAAGAAAA	NISCH	NM_007184	Body
ch.2.79376880R	-7.93e-06	2.05e-06	-3.87296	0.000686092	0.799232	0.372725	0.11112	3.35425	0.00253992	0.999988	3.95e-06	1.89e-06	2.08805	0.0471396	0.999979	chr2	79523372	+	ch.2.79376880R	30662139		TTAAAAAACATTTCCCACAACAAATAAAAAATCATCATTTATATCCAACT		II			NA	NA	NA	NA	NA	NA		OpenSea	GAGATTGGTGAAAAGAGCACTGTGATTCAAGAGTTAGATAATTTGGCATTCTCCATTCTA[CA]GCTGGATATAAATGATGATTCCTTATCTGCTGTGGGAAATGTTCTTTAACATTGTAATGT	CAGCTGGATATAAATGATGATTCCTTATCTGCTGTGGGAAATGTTCTTTA											CTNNA2;CTNNA2	ENST00000496251.1;ENST00000466387.1	5'UTR;5'UTR
cg09247125	-4.28e-06	1.11e-06	-3.87168	0.000688335	0.799232	0.210015	0.0599448	3.50348	0.00175014	0.999988	2.92e-06	1.02e-06	2.8683	0.00826624	0.999979	chr3	49022892	+	cg09247125	62716599		AATAAACCACTCAACTTTAAACAAATAACATTACCTCAATTAACTTTTTC		II			NA	NA	NA	NA	NA	NA		OpenSea	GTGGAAGAGAAAGGACACAGTATTTTCATGAATTTACCATATATCTTTGTTTTTCTTCAA[CG]AAAAAGTTAATTGAGGCAATGTCATCTGCTCAAAGTTGAGTGGTTTATTCACAATAAACT	ATAAACCACTCAACTTTGAGCAGATGACATTGCCTCAATTAACTTTTTCG	ARIH2	NM_006321	3'UTR								RP13-131K19.1;RP13-131K19.2;ARIH2	ENST00000415982.1;ENST00000452042.1;ENST00000356401.4	TSS1500;3'UTR;3'UTR
cg23498922	-2.25e-06	5.82e-07	-3.86822	0.000694465	0.799232	0.10252	0.0315784	3.24652	0.0033148	0.999988	1.73e-06	5.37e-07	3.22732	0.00347504	0.999979	chr20	47731131	-	cg23498922	36640532		AAAAAAAACCAAACACRAAAATACCCAAAATATAAATCTACTAATATCCC		II			NA	NA	NA	NA	NA	NA		OpenSea	ACACAGGGGAAAAAAAAGACCAAACACGGAGGTGCCCAGGGTGTGGATCTGCTGGTGTCC[CG]GGAGAACCAGCTGGCTGGGCAGCCCTTCTTCCCCACAGGCAGCTGCTATTGCGTAGGGAC	CGGGACACCAGCAGATCCACACCCTGGGCACCTCCGTGTTTGGTCTTTTT	STAU1;STAU1;STAU1;STAU1;STAU1	NM_017452;NM_004602;NM_017454;NM_017453;NM_001037328	3'UTR;3'UTR;3'UTR;3'UTR;3'UTR								STAU1;STAU1	ENST00000340954.6;ENST00000371856.2	3'UTR;3'UTR
cg00782012	-2.56e-06	6.63e-07	-3.8681	0.000694669	0.799232	0.13587	0.0359369	3.78079	0.000868034	0.999988	1.94e-06	6.11e-07	3.17424	0.00395785	0.999979	chrX	48553862	-	cg00782012	5742155		AAAAATCACAACTAACRAAAAAATATCTAAATATTATACTATCTAACACC		II			NA	NA	NA	NA	NA	NA	chrX:48554969-48555563	N_Shore	TGACTATTGTCAGGAATCACAGCTGGCGGGGGAATGTCTAGATGTTATACTGTCTGGCAC[CG]TGTAAAGGAGGGCCACCTGGGGAAACTTCAGGCTAACTGATCAACAGACCCGTGGCTGCT	CGGTGCCAGACAGTATAACATCTAGACATTCCCCCGCCAGCTGTGATTCC	SUV39H1;SUV39H1	NM_003173;NM_001282166	TSS1500;TSS200								SUV39H1;SUV39H1;SUV39H1;SUV39H1	ENST00000376687.3;ENST00000448548.2;ENST00000453214.2;ENST00000337852.6	TSS1500;TSS1500;TSS1500;TSS200
cg00714758	3.5e-06	9.05e-07	3.86744	0.000695843	0.799232	-0.146973	0.0490897	-2.99397	0.00612633	0.999988	-2.62e-06	8.35e-07	-3.13727	0.00433159	0.999979	chr2	198270390	-	cg00714758	53664872		TAATTAAAAACTTAAAATATATACTTCTCATCCACTAACTAATTATATCC		II			NA	NA	NA	NA	NA	NA		OpenSea	CTTTTCTATCTTAATTAGAAACTTAAAATATATACTTCTCATCCACTAACTGATTATATC[CG]TGGTGTAGGGAACTGAGGAAACACAAGAGAAGAGCTTAGAAAATACTAATCACATTCAAA	CGGATATAATCAGTTAGTGGATGAGAAGTATATATTTTAAGTTTCTAATT	SF3B1	NM_012433	Body
cg05763417	3.93e-06	1.02e-06	3.86626	0.00069794	0.799457	-0.186197	0.0551604	-3.37556	0.00240899	0.999988	-3.15e-06	9.38e-07	-3.36023	0.00250247	0.999979	chr3	62431675	+	cg05763417	82618864		AAAATATAAAACTCCCRCTCCAACAACAAAATCTAAATCAATAAATTTAC		II			NA	NA	NA	NA	NA	NA		OpenSea	AAATCTGTTTGCTATTTTTTCAAGCCATAGCCACTGCTTTGCAGAAAGAGAGAATGCACA[CG]CAAATTTACTGATTCAGATTCTGTTGCTGGAGCGGGAGCTTTACATTTTCCTCCCTCCCT	CGCAAATTTACTGATTCAGATTCTGTTGCTGGAGCGGGAGCTTTACATTT	CADPS;CADPS;CADPS	NM_003716;NM_183394;NM_183393	Body;Body;Body				TRUE
cg06953601	6.24e-06	1.61e-06	3.86602	0.000698378	0.799457	-0.259237	0.087485	-2.96322	0.00659489	0.999988	-3.22e-06	1.49e-06	-2.16733	0.039937	0.999979	chr6	52441809	+	cg06953601	34807540	63608577	AAAATTATTCCACACTAAACAAACAAACAACTATAAAAAAACAAACAACA	GAAATTATTCCGCGCTAAACGAACGAACGACTATAAAAAAACGAACGACG	I	A	Red	NA	NA	NA	NA	NA	NA	chr6:52441975-52442386	N_Shore	CCTGCGCTCACGAACCGCAGCGCAAACTTCTCCAGCACCGGCCCGGTCCGCCCGCCGGCC[CG]CCGCCCGCTCTCCCACAGCCGCTCGCCCGCCCAGCGCGGAACAACTTCGGGGCCCGCCCC	GAAGTTGTTCCGCGCTGGGCGGGCGAGCGGCTGTGGGAGAGCGGGCGGCG	TRAM2;TRAM2	NM_012288;NM_012288	5'UTR;1stExon	high-CpG:52549757-52549847				6:52549231-52550424	6:52440758-52442826	Promoter_Associated	RP1-180E22.3;TRAM2	ENST00000453216.1;ENST00000182527.3	TSS1500;TSS200
cg00919987	-5.31e-06	1.37e-06	-3.86471	0.00070071	0.800786	0.246798	0.0744935	3.31302	0.0028132	0.999988	2.85e-06	1.27e-06	2.24687	0.0337221	0.999979	chr12	118811621	-	cg00919987	8677259		ACTTTAACCCAAATTTAACATATAATAATCAAAAACTCCTCTTAATCCAC		II			NA	NA	NA	NA	NA	NA	chr12:118809324-118811021	S_Shore	AAGGATAACGAGCTTTGACCCAGGTTTAACATGTGATAATCAGAGACTCCTCTTGATCCA[CG]CTAAAGGATAGTGCCTGCCAGGGGTGAAAGTGCATCATGCTACTAAGACCCATTTGTGTT	CTTTGACCCAGGTTTAACATGTGATAATCAGAGACTCCTCTTGATCCACG	TAOK3	NM_016281	TSS1500								TAOK3	ENST00000392533.3	TSS1500
cg15707747	4.81e-06	1.25e-06	3.86386	0.000702237	0.800881	-0.227496	0.06756	-3.36732	0.0024588	0.999988	-3.14e-06	1.15e-06	-2.72948	0.011448	0.999979	chr4	980428	-	cg15707747	97697563		AAAACCCAATATACTCTTCTAAAATAATTCTCCTTCCTACTAAAACRCAC		II			NA	NA	NA	NA	NA	NA	chr4:981480-981704	N_Shore	CAAGTGTAAGGAGGGCCCAGTGTGCTCTTCTGGGGTAATTCTCCTTCCTGCTAAAGCGCA[CG]CTTTACTCAGGAGGCTGGGGTGAGAAAATCGCTGAAGCCCCGGAGATGGAGGTTGCAGTG	GGGCCCAGTGTGCTCTTCTGGGGTAATTCTCCTTCCTGCTAAAGCGCACG	IDUA;IDUA;SLC26A1	NM_000203;NR_110313;NM_134425	TSS1500;TSS1500;Body								IDUA;IDUA	ENST00000247933.4;ENST00000509744.1	TSS1500;TSS1500
cg02043600	6.52e-06	1.69e-06	3.86277	0.0007042	0.800881	-0.348457	0.0915751	-3.80515	0.000815782	0.999988	-3.32e-06	1.56e-06	-2.13504	0.0427416	0.999979	chr16	31021933	-	cg02043600	53664598	79745903	ACAAAAACAAAAACCTAAACCAAACTCAACTCTACCAAACTACAATAACA	ACAAAAACAAAAACCTAAACCGAACTCGACTCTACCGAACTACGATAACG	I	A	Red	NA	NA	NA	NA	NA	NA		OpenSea	GCCGAGGGCCGGGCAGGGGCAGGGGCCTGGGCCGGGCTCGGCTCTGCCGGGCTGCGGTGG[CG]ATGCGGCTGCGGCACAGGGTAGGATGGAGGGATGCGGGAGCCGAGCGCGGGGGAGGGGGG	CGCCACCGCAGCCCGGCAGAGCCGAGCCCGGCCCAGGCCCCTGCCCCTGC	STX1B	NM_052874	TSS200	high-CpG:30929429-30929484		DMR		16:30929193-30929874	16:31021108-31022608	Unclassified_Cell_type_specific	STX1B;STX1B;STX1B	ENST00000215095.5;ENST00000215095.5;ENST00000565419.1	1stExon;5'UTR;TSS1500
cg10855966	-2.89e-06	7.48e-07	-3.85961	0.000709912	0.804574	0.121548	0.0405707	2.99596	0.006097	0.999988	2.76e-06	6.9e-07	4.00743	0.00048608	0.999979	chr2	85616607	+	cg10855966	4635496		CAAAATACCAACTAAAATTATTTACTCCAAAACTAATATACATAACCCCC		II			NA	NA	NA	NA	NA	NA		OpenSea	TCTGCTGCAGGCCAAGGAGAGCTGACGGGTCAGGATGATGAAGAGGCTGGAGAGCTAGCA[CG]GGGGTTATGCACATCAGCTCTGGAGCAAATAACCTCAGTTGGTATCCTGGTTCCCATGCC	CGGGGGTTATGCACATCAGCTCTGGAGCAAATAACCTCAGTTGGTATCCT	ELMOD3;ELMOD3;ELMOD3;ELMOD3	NM_032213;NM_001135022;NM_001135021;NM_001135023	Body;Body;Body;Body								ELMOD3	ENST00000490508.1	5'UTR
cg04458563	2.99e-06	7.76e-07	3.85726	0.000714177	0.806732	-0.115614	0.0420772	-2.74766	0.0109739	0.999988	-3.16e-06	7.16e-07	-4.40992	0.000171994	0.999979	chr11	63303727	-	cg04458563	64809521		AAAACTACCCAAAATTCTTTTTAAAAAAAACCTTTATTTTAACCAAATAC		II			NA	NA	NA	NA	NA	NA		OpenSea	CTGGAGTAGGAAGAGCTGCCCAGGGTTCTTTTTAGAAGAGACCTTTATTTTGGCCAGGTG[CG]GTGGCTCACACCTGTAATCCCAGCATTTTGGGAGACCGACGGGGAGGCAGATCACAAGGT	GAGCTGCCCAGGGTTCTTTTTAGAAGAGACCTTTATTTTGGCCAGGTGCG	RARRES3	NM_004585	TSS1500								RARRES3;RARRES3;RARRES3	ENST00000537871.1;ENST00000439013.2;ENST00000255688.3	TSS1500;TSS1500;TSS1500
cg12943441	-3.32e-06	8.6e-07	-3.85603	0.000716426	0.807937	0.145543	0.0466329	3.12105	0.00450605	0.999988	2.99e-06	7.93e-07	3.76473	0.000904261	0.999979	chr14	21785900	+	cg12943441	47734234		TAATCCTACAACTAAAAAACTTACTACTATAACTATTCCRCTATAAACTC		II			NA	NA	NA	NA	NA	NA		OpenSea	GCTTTCCATTGCCAGCATGCTGGACAGCAGTGACAGCTCCAGTCAGCCCCACTGGAGCAA[CG]AGCTCATAGCGGAACAGCTACAGCAGCAAGTCTCTCAGCTGCAGGATCAGCTGGATGCTG	CGAGCTCATAGCGGAACAGCTACAGCAGCAAGTCTCTCAGCTGCAGGATC	RPGRIP1	NM_020366	Body								RPGRIP1	ENST00000382933.4	1stExon
cg11343894	-1.56e-05	4.05e-06	-3.85423	0.000719736	0.808517	0.772904	0.219507	3.52109	0.00167449	0.999988	9.73e-06	3.73e-06	2.60617	0.0152096	0.999979	chr1	153599704	+	cg11343894	28651877	75662184	TAAATACCTATACTAAACCCATCCTAAAACAAAAAATCAAAAACACCCCA	TAAATACCTATACTAAACCCGTCCTAAAACAAAAAATCAAAAACGCCCCG	I	T	Red	NA	NA	NA	NA	NA	NA		OpenSea	TGAACCCAGGACCCCACAGATCCTCCCCGCTCCTGTCTCCCGGTGACAAGGGTCCTGGAA[CG]GGGCGTCTCTGACTCCCTGCTCCAGGACGGGTTTAGTACAGGCACTCACAACCCCCTGGG	CGGGGCGTCTCTGACTCCCTGCTCCAGGACGGGTTTAGTACAGGCACTCA	S100A13;S100A13;S100A13;S100A13;S100A1;S100A13;S100A13	NM_005979;NM_001024212;NM_001024211;NM_001024213;NM_006271;NM_001024210;NM_001024212	5'UTR;1stExon;5'UTR;TSS200;TSS1500;5'UTR;5'UTR				TRUE				S100A13;S100A13;S100A13;S100A13;S100A1;S100A13;S100A13;S100A13;S100A1;S100A1;S100A1	ENST00000392623.1;ENST00000392622.1;ENST00000392623.1;ENST00000491177.1;ENST00000368698.3;ENST00000440685.2;ENST00000339556.3;ENST00000368699.1;ENST00000469893.1;ENST00000292169.1;ENST00000368696.3	5'UTR;TSS200;1stExon;3'UTR;TSS1500;5'UTR;5'UTR;5'UTR;TSS1500;TSS1500;TSS1500
cg19159985	-3.64e-06	9.44e-07	-3.85419	0.000719812	0.808517	0.163726	0.0511971	3.19794	0.00373475	0.999988	1.93e-06	8.71e-07	2.21578	0.0360389	0.999979	chr5	139788643	-	cg19159985	48736888		CCACTAAATACCAATAAAACCCRATTATAATAACCAAAAATTATTCAAAC		II			NA	NA	NA	NA	NA	NA		OpenSea	CTGGCCTCTACCCACTAGATGCCAGTAGAACCCGATTATGATAGCCAAAAATTGTTCAGA[CG]TTGCCAAATGTCTCCTAGGGACAAAATCACTCCTGGTTGAGAGCTACCGGTCTAGAGGCC	CGTCTGAACAATTTTTGGCTATCATAATCGGGTTCTACTGGCATCTAGTG	ANKHD1;ANKHD1;ANKHD1;ANKHD1;ANKHD1-EIF4EBP3	NM_001197030;NM_024668;NM_017978;NM_017747;NM_020690	Body;Body;Body;Body;Body								ANKHD1;ANKHD1	ENST00000310356.6;ENST00000235510.7	5'UTR;5'UTR
cg16599577	7.5e-06	1.95e-06	3.85194	0.000723959	0.808556	-0.356055	0.105608	-3.37147	0.00243355	0.999988	-5.73e-06	1.8e-06	-3.19195	0.00378995	0.999979	chr12	92817029	+	cg16599577	3743456		TTCAATAATAATCCTATAATAATCAATAATAATTATACTTTTCTTAATTC		II			NA	NA	NA	NA	NA	NA		OpenSea	CATCACTGAAATTACAGCTTTCTTCTTTTTAAAACTGGTATTTGTTATAAAACTAAAGAG[CG]AATCAAGAAAAGCATAATTATTACTGATTATTACAGGATTATTACTGAAAAAGAAATGTA	TCAGTAATAATCCTGTAATAATCAGTAATAATTATGCTTTTCTTGATTCG	CLLU1;CLLU1OS;CLLU1;CLLU1	NM_001025233;NM_001025232;NR_027932;NR_027933	TSS1500;Body;Body;Body								CLLU1;CLLU1;CLLU1	ENST00000378485.1;ENST00000472839.2;ENST00000508671.1	TSS1500;5'UTR;5'UTR
cg18685763	-1.7e-06	4.42e-07	-3.85145	0.000724864	0.808556	0.0936707	0.0239826	3.90577	0.000630857	0.999988	1.06e-06	4.08e-07	2.59268	0.015685	0.999979	chr16	11485922	+	cg18685763	76785461		TCTATCCTCACAATCCAAAATTACAACAATTAACTCCCAAATACAAACCC		II			NA	NA	NA	NA	NA	NA		OpenSea	CCCACCAATTGCTGGAACCTTCTCACAGAGGCACCCAAGCCTTGAACCTTCTCTTCCAGC[CG]GGCTTGCACCTGGGAGCCAACTGCTGCAATCCTGGACTGTGAGGACAGAGGAAGAGGCTG	CGGGCTTGCACCTGGGAGCCAACTGCTGCAATCCTGGACTGTGAGGACAG											CTD-3088G3.3	ENST00000571008.1	TSS200
cg22438324	3.56e-06	9.24e-07	3.85127	0.000725191	0.808556	-0.176283	0.0501126	-3.51773	0.00168865	0.999988	-3.3e-06	8.52e-07	-3.87521	0.000682155	0.999979	chr14	20922915	-	cg22438324	10796201		RACAAAACTCCTAACAATATCAAAAACTATAAAAATCCTCACTAATCCRC		II			NA	NA	NA	NA	NA	NA	chr14:20922740-20924023	Island	GAGAAAACGCCGACAGGACTCCTGGCAATGTCAGGAGCTGTGGAGGTCCTCACTAGTCCG[CG]CTGGGCCGCAGCTTTCCGGAGCGCAGAGGAAGCTGGCCAGCCTGCAGATAGCACTGGGAA	CGCGGACTAGTGAGGACCTCCACAGCTCCTGACATTGCCAGGAGTCCTGT	APEX1;APEX1;OSGEP;OSGEP;APEX1	NM_080648;NM_001641;NM_017807;NM_017807;NM_080649	TSS1500;TSS1500;1stExon;5'UTR;TSS1500					14:19992525-19993858	14:20922538-20923934	Unclassified	OSGEP;OSGEP;OSGEP;OSGEP;APEX1;APEX1;APEX1;APEX1;APEX1	ENST00000556252.1;ENST00000206542.4;ENST00000206542.4;ENST00000556252.1;ENST00000555414.1;ENST00000216714.3;ENST00000398030.4;ENST00000557054.1;ENST00000557365.1	1stExon;1stExon;5'UTR;3'UTR;TSS1500;TSS1500;TSS1500;TSS1500;TSS1500
cg11866674	3.75e-06	9.75e-07	3.85069	0.000726271	0.808556	-0.22578	0.0528558	-4.27163	0.000245999	0.863844	-2.3e-06	8.99e-07	-2.55871	0.0169437	0.999979	chr7	22589544	+	cg11866674	3671274		CRAAACCAACACAATTTATTTTCCTTCCCTAACCCAAAAAAAAATCAACC		II			NA	NA	NA	NA	NA	NA	chr7:22589310-22589513	S_Shore	CTCGCCTGCTGCCGCGGGGGCGGGAATCCGCAAGCCAGCCTGGGAGAAGGGACAGAACAG[CG]GCTGATCCTTCCCTGGGCTAGGGAAGGAAAATAAACTGTGCTGGCCTCGGAGTGGGGGAT	CGGCTGATCCTTCCCTGGGCTAGGGAAGGAAAATAAACTGTGCTGGCCTC						DMR	TRUE	7:22555866-22556464	7:22589115-22590206	Unclassified
cg11596404	-1.23e-05	3.19e-06	-3.84931	0.000728831	0.808935	0.594146	0.173099	3.4324	0.0020909	0.999988	7.57e-06	2.94e-06	2.57126	0.016468	0.999979	chr1	153599772	-	cg11596404	22637217	42682554	ACTCCAAAACAAATTTAATACAAACACTCACAACCCCCTAAAATACAACA	ACTCCAAAACGAATTTAATACAAACACTCACAACCCCCTAAAATACGACG	I	A	Red	NA	NA	NA	NA	NA	NA		OpenSea	CTCTGACTCCCTGCTCCAGGACGGGTTTAGTACAGGCACTCACAACCCCCTGGGGTGCGG[CG]GGTGGGGCTGGAAGAGGCATTCTCTTTTCTGTCCACCCCGTCACACACTCCTGCACGCGC	CGCCGCACCCCAGGGGGTTGTGAGTGCCTGTACTAAACCCGTCCTGGAGC	S100A13;S100A13;S100A13;S100A13;S100A1;S100A13	NM_001024212;NM_001024211;NM_005979;NM_001024210;NM_006271;NM_001024213	TSS200;5'UTR;5'UTR;5'UTR;TSS1500;TSS1500				TRUE				S100A13;S100A13;S100A1;S100A13;S100A13;S100A13;S100A1;S100A1;S100A1;S100A13	ENST00000392623.1;ENST00000491177.1;ENST00000368698.3;ENST00000440685.2;ENST00000339556.3;ENST00000368699.1;ENST00000469893.1;ENST00000292169.1;ENST00000368696.3;ENST00000392622.1	TSS200;3'UTR;TSS1500;5'UTR;5'UTR;5'UTR;TSS1500;TSS1500;TSS1500;TSS1500
cg23210049	7.85e-06	2.04e-06	3.84866	0.000730052	0.808935	-0.394975	0.110691	-3.56827	0.00148712	0.999988	-5.09e-06	1.88e-06	-2.70352	0.0121586	0.999979	chr8	143695893	+	cg23210049	87680821	5742521	TAACAAAAAACCTACAACTAAACCAATAAAAAACCAAACTCAACAAACCA	TAACGAAAAACCTACGACTAAACCAATAAAAAACCGAACTCGACGAACCG	I	A	Red	NA	NA	NA	NA	NA	NA	chr8:143694430-143696166	Island	AGCTCTGCGCTGAGTCCTGGCCGCCGGCTCTTTATGCAGCCAGCGAGGCCCGTGGGCGGC[CG]GCTCGCCGAGCCCGGTTTCTCATTGGCCCAGCCGCAGGCTCCCCGCCAGCGCCCCGCCCG	TGGCGGGGAGCCTGCGGCTGGGCCAATGAGAAACCGGGCTCGGCGAGCCG	ARC	NM_015193	TSS200				TRUE	8:143691433-143693136	8:143695283-143696603	Unclassified	ARC	ENST00000356613.1	TSS200
cg05297352	-4.13e-06	1.07e-06	-3.84748	0.000732246	0.809566	0.185314	0.0582573	3.18096	0.00389332	0.999988	2.77e-06	9.91e-07	2.79985	0.00971327	0.999979	chr10	14585169	+	cg05297352	21726293		ACACCAAACTATACCTTTTACCACTAAATAACACTATTAAACCACAAAAC		II			NA	NA	NA	NA	NA	NA		OpenSea	TATGTAAAGTAGCTTGATGAAATCTGAAATTCAAGGACTCTTGATTTTACCAGCAAAGCA[CG]TTCTGTGGTCTAACAGTGTCACCCAGTGGTAAAAGGCACAGTTTGGTGTTCAGGGGAGCT	CACCAAACTGTGCCTTTTACCACTGGGTGACACTGTTAGACCACAGAACG	FAM107B;FAM107B;FAM107B;FAM107B;FAM107B;FAM107B;FAM107B;FAM107B;FAM107B;FAM107B	NM_001282701;NM_001282698;NM_001282702;NM_001282699;NM_001282703;NM_001282700;NM_001282697;NM_001282696;NM_031453;NM_001282695	5'UTR;5'UTR;5'UTR;5'UTR;5'UTR;5'UTR;5'UTR;5'UTR;Body;5'UTR						10:14584943-14585504	Unclassified_Cell_type_specific	FAM107B;FAM107B;FAM107B;FAM107B;FAM107B;FAM107B;FAM107B;FAM107B;FAM107B;FAM107B;FAM107B	ENST00000471815.1;ENST00000378470.1;ENST00000496330.1;ENST00000478076.1;ENST00000378462.1;ENST00000378465.3;ENST00000378458.2;ENST00000479731.1;ENST00000378461.1;ENST00000468747.1;ENST00000378467.4	3'UTR;5'UTR;5'UTR;5'UTR;5'UTR;5'UTR;5'UTR;5'UTR;5'UTR;5'UTR;5'UTR
cg00526275	-5.02e-06	1.31e-06	-3.84117	0.000744154	0.816308	0.217564	0.0708785	3.06953	0.00510601	0.999988	2.95e-06	1.21e-06	2.44732	0.0217602	0.999979	chr12	118811551	+	cg00526275	54657227		AATTATCACATATTAAACCTAAATCAAAACTCRTTATCCTTTAACCACAC		II			NA	NA	NA	NA	NA	NA	chr12:118809324-118811021	S_Shore	AGCAAAGCTATTCAATATAACCTTTTTCCAGGGCCACAGGTTTTAATGATTCTATGTGAA[CG]TGTGGCCAAAGGATAACGAGCTTTGACCCAGGTTTAACATGTGATAATCAGAGACTCCTC	CGTGTGGCCAAAGGATAACGAGCTTTGACCCAGGTTTAACATGTGATAAT	TAOK3	NM_016281	TSS1500								TAOK3	ENST00000392533.3	TSS1500
cg09131332	-4.14e-06	1.08e-06	-3.83836	0.000749508	0.820832	0.158369	0.058505	2.70694	0.0120629	0.999988	2.16e-06	9.95e-07	2.17498	0.0392972	0.999979	chr22	50482045	+	cg09131332	4739904		CTATCTAAATCTACCACTATTTATTTATCTATCCATCTACTAAAAAACAC		II			NA	NA	NA	NA	NA	NA	chr22:50483350-50483579	N_Shore	TAAACAGTGGTGCCAACATGTTCTTCGGTAGATGGATAGATAGATAAACAGTGGTGCCGA[CG]TGTCCTTCAGTAGATGGATAGATAAATAAACAGTGGTAGATCTAGACAGTGGAGTATCAC	TGTCTAGATCTACCACTGTTTATTTATCTATCCATCTACTGAAGGACACG	TTLL8	NM_001080447	Body			CDMR
cg07913375	-3.09e-06	8.05e-07	-3.83775	0.000750681	0.820832	0.168206	0.0436514	3.85339	0.000721282	0.999988	2.39e-06	7.42e-07	3.22445	0.00349961	0.999979	chr6	15951348	-	cg07913375	52624525		TTTCTACCAAAATTAAACCTAACTTAACAAACATAAAATCAATAAACCCC		II			NA	NA	NA	NA	NA	NA		OpenSea	TGTGGCATCCCTTTCTGCCAAGATTGGACCTAACTTGACAAACATGGGGTCAGTGAGCCC[CG]TTGACACCTCTTTGCTCTAGATGAAACAATGAAGGCTCAAAGAGGTCACGTGACCTTCTG	CGGGGCTCACTGACCCCATGTTTGTCAAGTTAGGTCCAATCTTGGCAGAA
cg27276522	-3.1e-06	8.09e-07	-3.83654	0.000753002	0.822055	0.155436	0.0438555	3.54428	0.00157968	0.999988	2.31e-06	7.46e-07	3.10137	0.00472681	0.999979	chr12	68049525	+	cg27276522	47704114		CCTAAATTACAAAATAAAATTCCAACTCCTTCTTACTAACAAACCAAAAC		II			NA	NA	NA	NA	NA	NA		OpenSea	GGAAGCTCACACTCCACATAGTCATTGTGCATATTATGTATCCAATAAAGAAAATGTGAA[CG]TCTTGGTCTGCTAGTAAGAAGGAGTTGGAATTTCATTTTGTAATCCAGGTGTTCCCAAAT	CGTCTTGGTCTGCTAGTAAGAAGGAGTTGGAATTTCATTTTGTAATCCAG	DYRK2;DYRK2	NM_006482;NM_003583	Body;5'UTR				TRUE				DYRK2	ENST00000393555.3	5'UTR
cg00874480	-4.06e-06	1.06e-06	-3.83228	0.000761227	0.827612	0.153954	0.0574557	2.67952	0.0128524	0.999988	2.41e-06	9.77e-07	2.47128	0.0206285	0.999979	chr12	16512895	+	cg00874480	90697876		TTCTTTCTAACATTCATTTACAACCTAACTAACRAATCAATTTAAATAAC		II			NA	NA	NA	NA	NA	NA		OpenSea	TCTTTCCGACCTTCCACCCTTACTCCCTGCCCGTGGGATTGTACTTTTAGAGGAAAACGA[CG]TTATCTAAATTGATCCGCTAGTCAGGTTGCAAATGAATGTTAGAAAGAACAATTGACCCC	TCTTTCTAACATTCATTTGCAACCTGACTAGCGGATCAATTTAGATAACG	MGST1;MGST1;MGST1;MGST1	NM_145792;NM_145791;NM_020300;NM_145764	Body;Body;Body;Body				TRUE		12:16512445-16513541	Gene_Associated_Cell_type_specific
cg01347250	-1.45e-05	3.79e-06	-3.83203	0.000761726	0.827612	0.738645	0.205553	3.59345	0.00139569	0.999988	1.02e-05	3.5e-06	2.91662	0.00737072	0.999979	chr1	153600152	+	cg01347250	83639909	95763215	AACAAAATCTATCCAAACAACTCCTCTCCCTAACCAAATAAAAACACTCA	AACGAAATCTATCCAAACAACTCCTCTCCCTAACCAAATAAAAACGCTCG	I	T	Red	NA	NA	NA	NA	NA	NA		OpenSea	CCCAATCAGGCCGCTTGCCCTGAGCCCTCAGGTCTGGACCCGGGCTCCCTGCCAGCCACA[CG]AGCGCCCCCACTTGGTCAGGGAGAGGAGCTGCCTGGACAGATCTCGTTCGGCAGGGGTCC	CGAGCGCCCCCACTTGGTCAGGGAGAGGAGCTGCCTGGACAGATCTCGTT	S100A13;S100A13;S100A13;S100A1;S100A13;S100A13	NM_001024211;NM_005979;NM_001024210;NM_006271;NM_001024213;NM_001024212	TSS200;5'UTR;5'UTR;TSS1500;TSS1500;TSS1500				TRUE		1:153599959-153600708	Unclassified_Cell_type_specific	S100A13;S100A1;S100A13;S100A13;S100A13;S100A1;S100A1;S100A1;S100A13;S100A13;S100A13	ENST00000491177.1;ENST00000368698.3;ENST00000440685.2;ENST00000339556.3;ENST00000368699.1;ENST00000469893.1;ENST00000292169.1;ENST00000368696.3;ENST00000392622.1;ENST00000392623.1;ENST00000472233.1	3'UTR;TSS1500;5'UTR;5'UTR;5'UTR;TSS1500;TSS1500;TSS1500;TSS1500;TSS1500;3'UTR
cg14523725	5.44e-06	1.42e-06	3.82919	0.000767266	0.829674	-0.250001	0.0771105	-3.24212	0.0033509	0.999988	-3.22e-06	1.31e-06	-2.45446	0.0214171	0.999979	chr10	128288681	-	cg14523725	98605456		AAAAAACAAATTTCCACAATATATATATACATACTTATATACRTACATAC		II			NA	NA	NA	NA	NA	NA		OpenSea	GCTCAGTTAATGAGAAGCAGGTTTCCACAGTGTGTGTGTGCATGCTTGTGTGCGTGCATG[CG]TGTGCACGCAGGTGTGTGCATCGCATGTGTGTGCACAAGTGTGTGCGTATCGCATGTGTG	CGCATGCACGCACACAAGCATGCACACACACACTGTGGAAACCTGCTTCT							TRUE				C10orf90	ENST00000488181.1	3'UTR
cg00873919	-5.45e-06	1.43e-06	-3.81905	0.000787363	0.847383	0.243227	0.0773979	3.14255	0.00427616	0.999988	3.3e-06	1.32e-06	2.50719	0.0190332	0.999979	chr3	57743599	-	cg00873919	19758540		RTCTAATTTAATCACAAAACRAACAAAATAATATCACCACATTATCCAAC		II			NA	NA	NA	NA	NA	NA	chr3:57741925-57742990	S_Shore	ACCACGCTCTCGTCTGGTTTGATCACAAGACGGGCAAGGTAATGTCACCACATTGTCCAG[CG]GCATTGTTTAACAAACTTTTTTTCCCCTTTTGCCCTCCCTGAGAGGACTAATGTATGCAG	TCTGGTTTGATCACAAGACGGGCAAGGTAATGTCACCACATTGTCCAGCG	SLMAP	NM_007159	Body					3:57718360-57718734	3:57743545-57743674	Promoter_Associated	SLMAP;SLMAP	ENST00000416870.1;ENST00000537224.1	5'UTR;5'UTR
cg08821811	4.01e-06	1.05e-06	3.81426	0.000797044	0.853769	-0.209215	0.0570365	-3.66809	0.00115571	0.999988	-3.46e-06	9.7e-07	-3.56246	0.00150903	0.999979	chr16	11391517	+	cg08821811	35708840		CRAAAAAAAATACAAATAAACCCCAACTAACAACTAAATTTCTCTTTCCC		II			NA	NA	NA	NA	NA	NA		OpenSea	TCCCCCGACACCACCACCTCCTTCTTCGCCTTGCATCGGTACGATAAGGCACTTGCTTGA[CG]GGAAAGAGAAACTCAGCTGCCAGCTGGGGTTCATTTGCACTTTCCCCCGCCTGGTCTGCG	CGGGAAAGAGAAACTCAGCTGCCAGCTGGGGTTCATTTGCACTTTCCCCC					chr16:11391500-11391500		TRUE		16:11391401-11391954	Unclassified	RMI2	ENST00000572173.1	5'UTR
cg00405086	-7.05e-06	1.85e-06	-3.81264	0.00080035	0.855969	0.258329	0.100279	2.5761	0.0162879	0.999988	4.76e-06	1.71e-06	2.78839	0.00997768	0.999979	chr6	131949743	+	cg00405086	36656205		AAATCAATCAATTACATTTACACTAAAATTATCATAACTAAAAAAACACC		II			NA	NA	NA	NA	NA	NA	chr6:131949087-131949552	S_Shore	AGCAGCTGACCTTCTGGACCTCCATCAGCGGCCTGCAGCCAGGAGCTGAAGCCACAGAGA[CG]GTGTCTTCTCAGCTATGATAACCTCAGTGCAAATGTAATTGATTGACTTTTGAATGCCAA	CGGTGTCTTCTCAGCTATGATAACCTCAGTGCAAATGTAATTGATTGACT	MED23;MED23	NM_015979;NM_004830	TSS1500;TSS1500						6:131948925-131950160	Promoter_Associated	MED23;MED23;MED23;MED23;MED23;MED23;MED23;ENPP3;ENPP3	ENST00000539158.1;ENST00000368058.1;ENST00000536048.1;ENST00000540350.1;ENST00000354577.4;ENST00000403834.3;ENST00000368068.3;ENST00000414305.1;ENST00000414305.1	TSS1500;TSS1500;TSS1500;TSS1500;TSS1500;TSS1500;TSS1500;1stExon;5'UTR
cg11387492	-2.42e-06	6.35e-07	-3.80981	0.000806146	0.859385	0.123493	0.0344575	3.58393	0.00142961	0.999988	1.91e-06	5.86e-07	3.26373	0.00317724	0.999979	chr7	67631771	+	cg11387492	28686294		TACACATAATTTCTTCTCAACTACTCTCTCTATATAATAACAAATAATTC		II			NA	NA	NA	NA	NA	NA		OpenSea	TCCTCCCCTCCCAGACTCTGCTTATGCATTAAGTACCATAACATTCACAGGATGGGCCTG[CG]AACCATCTGCCATTACACAGAGAGAGCAGTTGAGAAGAAATCATGTGTAGATTAAAGGCT	ACACATGATTTCTTCTCAACTGCTCTCTCTGTGTAATGGCAGATGGTTCG											RP5-945F2.3	ENST00000446187.1	3'UTR
cg01036828	-2.3e-06	6.04e-07	-3.80945	0.000806892	0.859385	0.118694	0.0327368	3.62572	0.00128649	0.999988	2.47e-06	5.57e-07	4.42854	0.000163896	0.999979	chr2	71452797	-	cg01036828	91642907		CTTCAAAATAAAACCCTCACTATCCAATATCTAAATTTATATTTTCAAAC		II			NA	NA	NA	NA	NA	NA	chr2:71453588-71454318	N_Shore	TCTCCTCCAACCTTCAAAATAAAACCCTCACTGTCCAATATCTGAATTTATATTTTCAAA[CG]TCTAAAATCTTAATCAAAGCTAAGAGCAGTGCATTAGCTTTTCCCCATAAAATTGTTGGC	TTCAAAATAAAACCCTCACTGTCCAATATCTGAATTTATATTTTCAAACG	PAIP2B	NM_020459	5'UTR								PAIP2B	ENST00000244221.8	5'UTR
cg17368114	-4.78e-06	1.26e-06	-3.80879	0.00080825	0.859385	0.250438	0.0681274	3.67602	0.00113273	0.999988	3.64e-06	1.16e-06	3.14393	0.00426177	0.999979	chr5	138268312	+	cg17368114	97707170		RACCTTAACCTTACTACAAATATTCAACTAATAACAATAAAAAACRATAC		II			NA	NA	NA	NA	NA	NA		OpenSea	CTGCTCTCTCTTCAGTGCCCCGACTCGGCTTGCAAGCAGGACCTGCTGGCCTACCTGCAA[CG]CATCGCCCTCTACTGCCACCAGCTGAACATCTGCAGCAAGGTCAAGGCCGAGGTGCAGAA	CGCATCGCCCTCTACTGCCACCAGCTGAACATCTGCAGCAAGGTCAAGGC	CTNNA1	NM_001903	Body				TRUE		5:138268039-138268588	Unclassified_Cell_type_specific
cg21421984	-4.29e-06	1.13e-06	-3.80499	0.000816118	0.86204	0.168916	0.0611774	2.76109	0.0106353	0.999988	2.26e-06	1.04e-06	2.16811	0.0398719	0.999979	chr7	98520513	+	cg21421984	39803858		TCCCTCCCCAATATTTACTTATAAACACAAAAACCACTACATAAACACAC		II			NA	NA	NA	NA	NA	NA		OpenSea	ACTCCTCCCTGCCCTGTTGCATCATTGTGTAGTACTGGGTGTGTTTACCTTTGTAGAAGA[CG]TGTGCCCATGTAGTGGCTTCTGTGTCCATAAGTAAACATTGGGGAGGGAGAAGCTGGTAC	CGTGTGCCCATGTAGTGGCTTCTGTGTCCATAAGTAAACATTGGGGAGGG	TRRAP	NM_003496	Body				TRUE		7:98519497-98520546	Gene_Associated_Cell_type_specific
cg14959824	-1.01e-05	2.67e-06	-3.80222	0.000821897	0.866804	0.526005	0.144707	3.63496	0.00125678	0.999988	7.96e-06	2.46e-06	3.23528	0.00340769	0.999979	chr5	113786081	+	cg14959824	86724553		TAAATATTTAAACATTACRAAACAACCTCTATTCATTCAACTCCTACTAC		II			NA	NA	NA	NA	NA	NA		OpenSea	GTCTGCTGGGGTTCCAGTTTCCTCTTGGAGGAGCTCACAGTGTGCACAGGATGCCTGGCA[CG]CAGCAGGAGCTGAATGAATAGAGGTTGCCCCGCAATGTTTAAATATCCACTGGTCTGGAA	CGCAGCAGGAGCTGAATGAATAGAGGTTGCCCCGCAATGTTTAAATATCC	KCNN2;KCNN2;KCNN2;KCNN2;LOC101927078	NM_001278204;NM_021614;NM_170775;NR_103458;NR_130785	5'UTR;Body;5'UTR;Body;Body						5:113784982-113786354	Unclassified	KCNN2;KCNN2	ENST00000507750.1;ENST00000503706.1	5'UTR;5'UTR
cg15324424	4.64e-06	1.22e-06	3.79868	0.000829342	0.866972	-0.197994	0.0663006	-2.98631	0.00623997	0.999988	-3.87e-06	1.13e-06	-3.43311	0.00208717	0.999979	chr11	62105554	-	cg15324424	46680225	55748195	AAAAAAACAAATACACCAAAACATAATCAAAACCACCACCATAAACTACA	AAAAAAACGAATACACCAAAACATAATCAAAACCGCCACCGTAAACTACG	I	A	Red	NA	NA	NA	NA	NA	NA	chr11:62104779-62105636	Island	CTCCAAGGATCGGAAGGAGCGAGTGCACCAGGGCATGGTCAGAGCCGCCACCGTGGGCTA[CG]GCATCCTCCGGGAGGGCGGGAGCGCCGTGGATGCCGTAGAGGGAGCTGTCGTCGCCCTGG	GAAGGAGCGAGTGCACCAGGGCATGGTCAGAGCCGCCACCGTGGGCTACG	ASRGL1;ASRGL1	NM_001083926;NM_025080	Body;Body					11:61861279-61862185	11:62104662-62105755	Promoter_Associated	RP11-703H8.7;RP11-703H8.7;ASRGL1	ENST00000400902.4;ENST00000400902.4;ENST00000535727.1	3'UTR;1stExon;5'UTR
cg12609403	1.13e-05	2.98e-06	3.79785	0.000831097	0.866972	-0.54401	0.161755	-3.36316	0.00248432	0.999988	-1.09e-05	2.75e-06	-3.95536	0.000555584	0.999979	chrX	3762114	+	cg12609403	46710846	5719412	AATCAAAATAAAAAATCATCCTAAATACCACCCAAAAAACACCTCAAACA	AATCGAAATAAAAAATCGTCCTAAATACCACCCGAAAAACGCCTCGAACG	I	C	Grn	NA	NA	NA	NA	NA	NA	chrX:3760663-3762210	Island	TGGGCGTGCCCCGCCACCGTGGGCAGGCGCGGCCCTGGGGAGGTGCTCACGCCCCCTCCG[CG]CCCGAGGCGCCCCTCGGGTGGCACCCAGGACGACCTCTCACCCCGACCTACCGCCCCGAC	CGCCCGAGGCGCCCCTCGGGTGGCACCCAGGACGACCTCTCACCCCGACC	LOC389906	NR_034031	TSS200					X:3770792-3772173			RP11-706O15.1;RP11-706O15.1	ENST00000483918.1;ENST00000425492.2	TSS200;TSS1500
cg27461480	-2.21e-06	5.83e-07	-3.79722	0.000832432	0.866972	0.0677407	0.0316263	2.14191	0.0421308	0.999988	1.15e-06	5.38e-07	2.14453	0.0419	0.999979	chr4	74020484	-	cg27461480	65699916		CCCTTCAAATCAAAACATAACCTTAAAAAACATTTAATAACRAACCRAAC		II			NA	NA	NA	NA	NA	NA		OpenSea	TTTCTAAAAATCCCTTCAAATCAGAACATGACCTTAAAAAACATTTAATAACGGGCCGGG[CG]CGGTGGCTCACGCCTGTAATCCCAGCACTTTGGGAGGCCGAGGCGGGCGGATCACGAGGT	CGCCCGGCCCGTTATTAAATGTTTTTTAAGGTCATGTTCTGATTTGAAGG	ANKRD17;ANKRD17;ANKRD17	NM_001286771;NM_198889;NM_032217	Body;Body;Body								ANKRD17	ENST00000514252.1	TSS1500
cg04962916	2.93e-06	7.7e-07	3.79712	0.000832651	0.866972	-0.145443	0.041785	-3.48075	0.00185277	0.999988	-3.5e-06	7.11e-07	-4.92151	4.57e-05	0.999979	chr16	80099535	-	cg04962916	72697923		CTTACTACTTACTAACTACAAAAACTTAAACAAATCCCTAACATCCCCCC		II			NA	NA	NA	NA	NA	NA		OpenSea	TGAGTCTTGGCCTTGCTACTTACTGGCTACAAAAACTTGAGCAAGTCCCTGACATCCCCC[CG]ATCTTCAGATTTGTCATACATAAGAAAGAAACAATAGTCCTTGCACGGCCCATCCTGCAG	CGGGGGGATGTCAGGGACTTGCTCAAGTTTTTGTAGCCAGTAAGTAGCAA											RP11-525K10.1;RP11-525K10.1	ENST00000563397.1;ENST00000567851.1	TSS1500;TSS200
cg25398258	3.71e-06	9.76e-07	3.79618	0.000834646	0.866972	-0.140196	0.0529459	-2.64792	0.0138227	0.999988	-1.99e-06	9e-07	-2.21323	0.0362351	0.999979	chr3	69052248	-	cg25398258	11623144		TTAAAATAATAAAACAATTCTACATCCTAATTATAATAATCRCCCTCCCC		II			NA	NA	NA	NA	NA	NA		OpenSea	GGAGAGTTTCTTTGGGATGATGGAACAATTCTGCATCCTGATTGTGGTGGTCGCCCTCCC[CG]TCCTCCTCCCCCTCTCTCTCCCTACCTACATACCCGCACCTACACAAGTGATAAAATTTT	CGGGGAGGGCGACCACCACAATCAGGATGCAGAATTGTTCCATCATCCCA	EOGT;EOGT;EOGT	NR_103826;NM_173654;NM_001278689	Body;Body;Body
cg19521783	-7.58e-06	2e-06	-3.79615	0.000834716	0.866972	0.356506	0.108335	3.29077	0.00297221	0.999988	5.68e-06	1.84e-06	3.08359	0.00493507	0.999979	chrX	118786871	-	cg19521783	45698590		TATCCAACTTCTTCATAATCACTAAATCCAAAAACTTCAAAAAATAACCC		II			NA	NA	NA	NA	NA	NA		OpenSea	CTATACCTTACTGTCCAGCTTCTTCATAGTCACTAGGTCCAGAGACTTCAGGGAATGACC[CG]TGGGGGCAATGAAATACAAGCAGACATGGATTCGGGAGTCATGGTAGGTGTGTAGCACTC	CGGGTCATTCCCTGAAGTCTCTGGACCTAGTGACTATGAAGAAGCTGGAC	SEPT6;SEPT6;SEPT6;SEPT6	NM_015129;NM_145799;NM_145800;NM_145802	Body;Body;Body;Body
cg02904193	-3.38e-06	8.91e-07	-3.79494	0.000837301	0.866972	0.173245	0.0483017	3.58672	0.00141957	0.999988	2.08e-06	8.21e-07	2.53068	0.0180523	0.999979	chr10	121230981	+	cg02904193	65791215		ATAAATAAAAATTCCCCACACAAACTCTCTTACCTACCACCAAATTAAAC		II			NA	NA	NA	NA	NA	NA		OpenSea	AGTTCCACATGGCTGGGGAGGTCTCACAATCATGTGGAAGGCAAAGGAGAAGTAAAGGTA[CG]TCTAACCTGGTGGCAGGCAAGAGAGCTTGTGTGGGGAACTCCCATTTATAAAACCATCAG	CGTCTAACCTGGTGGCAGGCAAGAGAGCTTGTGTGGGGAACTCCCATTTA
cg16009381	9.24e-06	2.43e-06	3.79413	0.000839022	0.866972	-0.449508	0.132029	-3.40461	0.00224093	0.999988	-7.62e-06	2.25e-06	-3.39574	0.00229097	0.999979	chr5	173043599	-	cg16009381	91616377	38766119	CAACAACAACAAAAATAACAATAACAACAAAAACAATAATAAAAACAACA	CGACAACGACGAAAATAACGATAACGACAAAAACGATAATAAAAACGACG	I	A	Red	NA	NA	NA	NA	NA	NA	chr5:173043123-173043895	Island	AGGGCCCCAAGGCGGCAGCGGCGGAGGTGGCGATGGCGGCAGGGGCGGTGGTGGGGGCGG[CG]GCGGCGAAGGCCCCCTCTGATACAGCAGAGGTTGTGGTGGACGCGGCAGAAACGGCCTGC	CGCCGCCCCCACCACCGCCCCTGCCGCCATCGCCACCTCCGCCGCTGCCG	BOD1;BOD1;BOD1;BOD1	NM_138369;NM_138369;NM_001159651;NM_001159651	5'UTR;1stExon;5'UTR;1stExon	high-CpG:172976201-172976299				5:172975583-172976501	5:173042599-173044547	Promoter_Associated	BOD1;BOD1;BOD1;BOD1;BOD1;BOD1;BOD1	ENST00000471339.1;ENST00000480951.1;ENST00000471339.1;ENST00000311086.4;ENST00000480951.1;ENST00000311086.4;ENST00000285908.5	3'UTR;1stExon;1stExon;1stExon;5'UTR;5'UTR;TSS200
cg11461633	-3e-06	7.9e-07	-3.79322	0.000840961	0.866972	0.158869	0.042856	3.70703	0.00104707	0.999988	1.89e-06	7.29e-07	2.59252	0.0156906	0.999979	chr1	173472623	+	cg11461633	79753281		TCTCATATAAATTTATCAACCCTTATATTAAACTTTAAAAAACCTACTAC		II			NA	NA	NA	NA	NA	NA		OpenSea	ATAAGTTTCCCTTTTCCCTTCCCCCTCTCAAATGTCCCTGTTTTTCTTCCCTCAGAGGTT[CG]TAGTAGGCTCCCTAAAGTCCAATACAAGGGCTGACAAACTCATATGAGAATAGGCAGATC	CTCATATGAGTTTGTCAGCCCTTGTATTGGACTTTAGGGAGCCTACTACG	SLC9C2	NM_178527	Body								SLC9C2	ENST00000466087.1	3'UTR
cg19335413	-8.51e-06	2.24e-06	-3.7925	0.000842509	0.866972	0.405232	0.121677	3.3304	0.00269466	0.999988	5.46e-06	2.07e-06	2.63715	0.0141685	0.999979	chr1	153599812	-	cg19335413	6618411	42683874	AAATACAACAAATAAAACTAAAAAAAACATTCTCTTTTCTATCCACCCCA	AAATACGACGAATAAAACTAAAAAAAACATTCTCTTTTCTATCCACCCCG	I	T	Red	NA	NA	NA	NA	NA	NA		OpenSea	CACAACCCCCTGGGGTGCGGCGGGTGGGGCTGGAAGAGGCATTCTCTTTTCTGTCCACCC[CG]TCACACACTCCTGCACGCGCTGTTGCTCGATCATCCAAAGCTCCTTCCTGAATTCCTGTC	CGGGGTGGACAGAAAAGAGAATGCCTCTTCCAGCCCCACCCGCCGCACCC	S100A13;S100A13;S100A13;S100A13;S100A1;S100A13	NM_001024212;NM_001024211;NM_005979;NM_001024210;NM_006271;NM_001024213	TSS200;5'UTR;5'UTR;5'UTR;TSS1500;TSS1500				TRUE				S100A13;S100A13;S100A1;S100A13;S100A13;S100A13;S100A1;S100A1;S100A1;S100A13	ENST00000392623.1;ENST00000491177.1;ENST00000368698.3;ENST00000440685.2;ENST00000339556.3;ENST00000368699.1;ENST00000469893.1;ENST00000292169.1;ENST00000368696.3;ENST00000392622.1	TSS200;3'UTR;TSS1500;5'UTR;5'UTR;5'UTR;TSS1500;TSS1500;TSS1500;TSS1500
cg22870710	-4.81e-06	1.27e-06	-3.79086	0.000846047	0.866972	0.249636	0.0687465	3.63126	0.00126861	0.999988	3.29e-06	1.17e-06	2.81692	0.00933153	0.999979	chr4	128699484	+	cg22870710	93637123		AATTTAAATAATCCCTCCTTCTCCCTACAAAAATTCCCATAAAACCCACC		II			NA	NA	NA	NA	NA	NA	chr4:128702830-128704215	N_Shelf	TTCTTTATGTGATTGGCAGGCTCCCAGGAAAAAGTGTCCTCCCCTTTTCAGACATGTACA[CG]GTGGGCTCCATGGGAACTTCTGTAGGGAGAAGGAGGGATTACCTAAATTAAGCCCGCAGT	CGGTGGGCTCCATGGGAACTTCTGTAGGGAGAAGGAGGGATTACCTAAAT
cg01427142	-3.04e-06	8.02e-07	-3.79063	0.000846539	0.866972	0.166714	0.0435199	3.83075	0.000764201	0.999988	2.01e-06	7.4e-07	2.7187	0.0117383	0.999979	chr7	144101769	-	cg01427142	8771355		CRTAAATCCRATACAATCCACACACAAAAAATTCAAATACAACCAAAAAC		II			NA	NA	NA	NA	NA	NA		OpenSea	GCCACAGACTCCGTAGATCCGGTACAGTCCACACACAGGAAATTCAGGTACAGCCAGGGG[CG]GCCCTGCCAGGGACGGTGTGGTTACTGTGTTTCCATCCATTTGGTGTTTCGATTTTATTC	GTAGATCCGGTACAGTCCACACACAGGAAATTCAGGTACAGCCAGGGGCG	NOBOX	NM_001080413	TSS1500								NOBOX;NOBOX	ENST00000223140.5;ENST00000467773.1	TSS1500;ExonBnd
cg14984824	-4.04e-06	1.07e-06	-3.79022	0.000847428	0.866972	0.164395	0.0577635	2.84601	0.0087135	0.999988	2.63e-06	9.82e-07	2.67778	0.0129043	0.999979	chr2	201725800	-	cg14984824	45718233		AAAAACCAACCAATAATTAAATTATAAAACTAAATATATACTTTATTTCC		II			NA	NA	NA	NA	NA	NA	chr2:201728892-201729577	N_Shelf	GAATGTCAATTAGGAGCCAACCAATAATTAAATTATAGAACTAAATGTGTACTTTATTTC[CG]GAATTTCCTATCCAATGCACAAACACAGAAAAAATCCTGCAGGTTAAAACTGAGATGATT	GGAGCCAACCAATAATTAAATTATAGAACTAAATGTGTACTTTATTTCCG	CLK1;CLK1;CLK1;CLK1	NR_027856;NR_027855;NM_004071;NM_001162407	Body;Body;Body;Body								CLK1	ENST00000492793.1	3'UTR
cg06609493	-3.68e-06	9.71e-07	-3.78863	0.000850858	0.868841	0.196427	0.0526459	3.73109	0.000985008	0.999988	3.53e-06	8.95e-07	3.94815	0.000565951	0.999979	chr1	210501552	+	cg06609493	6678469		CCAAAAAACAAACTTACCAAAATTCTCCAAACTTATCTCAACAAAATCAC		II			NA	NA	NA	NA	NA	NA	chr1:210502133-210502793	N_Shore	ACAGTCTGATGCTTTTGGTTTGGGGAGGGATCCAGAAGCCCGAGGTTTTAATGAGAGCCA[CG]TGATTCTGCTGAGATAAGTCTGGAGAACTCTGGCAAGCCTGTCTCTTGGCTCAGGCTTGG	CAAGAGACAGGCTTGCCAGAGTTCTCCAGACTTATCTCAGCAGAATCACG	HHAT;HHAT;HHAT;HHAT;HHAT;HHAT	NM_001170564;NM_001122834;NM_001170587;NM_001170588;NM_018194;NM_001170580	TSS200;TSS200;TSS1500;TSS1500;TSS1500;TSS1500			CDMR					HHAT;HHAT;HHAT;HHAT;HHAT	ENST00000541565.1;ENST00000391905.3;ENST00000545781.1;ENST00000308852.6;ENST00000367010.1	TSS200;TSS1500;TSS1500;TSS1500;TSS1500
cg25222493	2.62e-06	6.91e-07	3.7882	0.000851798	0.868841	-0.100326	0.0374795	-2.67683	0.0129326	0.999988	-2.93e-06	6.37e-07	-4.59084	0.000107612	0.999979	chr1	228509564	-	cg25222493	9681325		AAAAAATAAAACCRAAAACTCCTCTAAAAATAAACTAAACRATACCTTCC		II			NA	NA	NA	NA	NA	NA	chr1:228509553-228509763	Island	GTCAGTGGGTCAGAGAGTGAAGCCGAGAGCTCCTCTGGGGGTGAGCTGGACGATGCCTTC[CG]CCGGGCTGCCCGTCGGCTGCACCGGCTCTTCCGCACCAAAAGTCCGGCTGAAGTTTCAGA	GAGAGTGAAGCCGAGAGCTCCTCTGGGGGTGAGCTGGACGATGCCTTCCG	OBSCN;OBSCN	NM_052843;NM_001098623	Body;Body					1:226576177-226576347
cg26069299	4.21e-06	1.11e-06	3.78713	0.000854126	0.868915	-0.212171	0.060278	-3.51988	0.00167957	0.999988	-3.88e-06	1.03e-06	-3.78964	0.000848673	0.999979	chr5	140207247	-	cg26069299	49631290		TCTACCAAAAATATAAAATAATTTACATTTCTAATTTAAAAAACAATTCC		II			NA	NA	NA	NA	NA	NA	chr5:140208753-140209957	N_Shore	CAAGTTTCTTTTCTACCAAGAGTGTAGAATAGTTTACATTTCTGATTTAAAAAGCAGTTC[CG]TTAACACTTAAATTTGCTGAACTGGTTGATATTAATGTTGCAAATATTGGTAGAAAAGTT	CGGAACTGCTTTTTAAATCAGAAATGTAAACTATTCTACACTCTTGGTAG	PCDHA6;PCDHA6;PCDHA6;PCDHA1;PCDHA1;PCDHA2;PCDHA3;PCDHA4;PCDHA5	NM_031849;NM_031848;NM_018909;NM_031411;NM_018900;NM_018905;NM_018906;NM_018907;NM_018908	TSS1500;TSS1500;TSS1500;Body;Body;Body;Body;Body;Body								PCDHA6;PCDHA6	ENST00000529310.1;ENST00000527624.1	TSS1500;TSS1500
cg14537800	3.98e-06	1.05e-06	3.7866	0.00085528	0.868915	-0.176446	0.0569658	-3.0974	0.0047726	0.999988	-2.13e-06	9.69e-07	-2.1959	0.0375952	0.999979	chr4	15964950	-	cg14537800	67748189		AAACCTTAAACACRTAACACTTAACAAAAACAAAACAACCACCAAAAACC		II			NA	NA	NA	NA	NA	NA		OpenSea	AACATGCCCACAGACCTTAGACACGTAACACTTGGCAAGGGCAGAGCAGCCACCAGGGGC[CG]CCCACCACAAGCAAAGGGAATGGTTTTCCTGAGTGCCTCAGAGAGATCTGCCCCAGCCCT	CGGCCCCTGGTGGCTGCTCTGCCCTTGCCAAGTGTTACGTGTCTAAGGTC	FGFBP2	NM_031950	TSS200						4:15964778-15965427	Unclassified	FGFBP2;FGFBP2	ENST00000509331.1;ENST00000259989.6	3'UTR;TSS200
cg18891081	-4.16e-06	1.1e-06	-3.78583	0.000856961	0.86892	0.188741	0.0596198	3.16574	0.0040409	0.999988	2.76e-06	1.01e-06	2.71968	0.0117115	0.999979	chr2	47382427	-	cg18891081	68695140		CTAACTAATCCATAATAACCTCCTCTCTCTCTAAACTAAACCTAAACTCC		II			NA	NA	NA	NA	NA	NA		OpenSea	GGTGGCGACGGCTGGCTGGTCCATGGTGGCCTCCTCTCTCTCTAGGCTGAACCTGAGCTC[CG]GTTGCTAGGAGGCGGGTGTGGCCCGTGGGCTCCCGAGCGCGCGCGCCTGGGACCGCTCCG	CGGAGCTCAGGTTCAGCCTAGAGAGAGAGGAGGCCACCATGGACCAGCCA	C2orf61;C2orf61;C2orf61;C2orf61	NM_001163561;NM_173649;NM_001163561;NM_173649	1stExon;1stExon;5'UTR;5'UTR					2:47235673-47236072			C2orf61;C2orf61;C2orf61;CALM2	ENST00000445927.2;ENST00000445927.2;ENST00000294947.2;ENST00000422269.1	1stExon;5'UTR;TSS200;3'UTR
cg08933939	3.51e-06	9.27e-07	3.78413	0.000860677	0.871395	-0.182581	0.0502903	-3.63053	0.00127092	0.999988	-1.97e-06	8.55e-07	-2.30873	0.0295098	0.999979	chr6	100061504	-	cg08933939	49772526		AAAACAACAACAAACAAAAAACCRACCTCRCTTTAAACAAACTACTAAAC		II			NA	NA	NA	NA	NA	NA	chr6:100060979-100062657	Island	CTACCGGGAGGAGAGCAGCAGCAAGCAAGGAGCCGGCCTCGCTTTGGGCAGGCTGCTGGG[CG]GGGGCCGGGCGTGCGGGCGCCCCGGGAGCGGGGAGAACTCGGCGGCGGGCGGCGCGGGTC	GAGCAGCAGCAAGCAAGGAGCCGGCCTCGCTTTGGGCAGGCTGCTGGGCG	PRDM13	NM_021620	Body					6:100167364-100169694	6:100061218-100062066	Unclassified
cg06340704	-4.37e-06	1.16e-06	-3.78199	0.000865369	0.871426	0.26452	0.0626479	4.22233	0.000279415	0.926955	2.45e-06	1.07e-06	2.30163	0.0299673	0.999979	chr13	97877417	-	cg06340704	67726122		TATTACTATAATAAAAACAAATCAATATCACATAACTACCAACCAATCCC		II			NA	NA	NA	NA	NA	NA		OpenSea	TTTCAATTTGCTGTTGCTATGGTGAAAACAAATCAATATCACATGGCTACCAGCCAGTCC[CG]CGCTCAGGGAGTGCCATAGAAATTCAAGATCAGGTACTCAAGATTCCAAGCAAGAATTGG	GTTGCTATGGTGAAAACAAATCAATATCACATGGCTACCAGCCAGTCCCG	MBNL2;MBNL2	NM_144778;NM_207304	5'UTR;5'UTR		chr13:97877294-97877294				13:97877321-97877698	Unclassified_Cell_type_specific	MBNL2;MBNL2;MBNL2;MBNL2	ENST00000397601.1;ENST00000343600.4;ENST00000376679.2;ENST00000345429.6	5'UTR;5'UTR;5'UTR;5'UTR
cg08078966	-5.87e-06	1.55e-06	-3.7759	0.00087891	0.880722	0.296887	0.084287	3.52234	0.00166924	0.999988	4.59e-06	1.43e-06	3.20265	0.00369189	0.999979	chr3	99356051	-	cg08078966	55780202		TTCTATACRACAACCTAATATACTAAAAAATACCTAAAATTTACAAACTC		II			NA	NA	NA	NA	NA	NA		OpenSea	GAACCTAGGTGTTCTATACGGCAGCCTGGTGTACTGAAGAGTGCCTAAGGTTTGCAAGCT[CG]CTAGCTGTGGCTCCCCCTCTCGCTAGCTTGAGCTAGTTATTTAAACCCTTAGAGATGCCT	TCTATACGGCAGCCTGGTGTACTGAAGAGTGCCTAAGGTTTGCAAGCTCG	COL8A1;COL8A1;MIR548G	NM_001850;NM_020351;NR_031662	TSS1500;TSS1500;Body								COL8A1;COL8A1	ENST00000463753.1;ENST00000273342.4	TSS1500;TSS1500
cg27032569	-3.97e-06	1.05e-06	-3.7702	0.000891754	0.888813	0.170355	0.0571426	2.98123	0.00631647	0.999988	2.44e-06	9.72e-07	2.50764	0.0190142	0.999979	chr3	10206252	+	cg27032569	4702914		ACTCCCTAAATATTAATAATACCTAAATAAAAAACCCTACAACCRAACRC		II			NA	NA	NA	NA	NA	NA	chr3:10206449-10207024	N_Shore	TGACCTCGTGATCCGTCCGCCTCGGCCTCCCAAAGTACTGGGATTACAGGAGTGATCCAC[CG]CGCCCGGCTGTAGGGTTTCTTATTCAGGTATTACCAACACCTAGGGAGTTGCCTGGCATA	CGCGCCCGGCTGTAGGGTTTCTTATTCAGGTATTACCAACACCTAGGGAG	IRAK2	NM_001570	TSS1500						3:10206140-10207171	Promoter_Associated	IRAK2	ENST00000256458.4	TSS1500
cg04433647	-5.27e-06	1.4e-06	-3.76968	0.000892933	0.888813	0.243928	0.0758603	3.21549	0.00357742	0.999988	4e-06	1.29e-06	3.10074	0.00473405	0.999979	chr2	241430164	+	cg04433647	52683993		TATATATTCTTTTCATCAACACATAAAATATCCTCCAAAATAAACCATAC		II			NA	NA	NA	NA	NA	NA		OpenSea	AGAAGATACCTGGTATGATTTTGATCTTTTAAGTTTGTTGAGACTTGTTCTGTGGTCTAA[CG]TATGGTCTATCCTGGAGGATATTCCATGTGCTGATGAAAAGAATATATATTCTGCATTTG	CGTATGGTCTATCCTGGAGGATATTCCATGTGCTGATGAAAAGAATATAT	ANKMY1;ANKMY1;ANKMY1;ANKMY1;ANKMY1;ANKMY1	NM_016552;NM_017844;NM_001282781;NM_001282780;NM_001282771;NM_001308375	Body;Body;Body;Body;Body;Body
cg22860534	-2.21e-06	5.87e-07	-3.76772	0.000897388	0.888813	0.112555	0.03185	3.53391	0.0016214	0.999988	1.56e-06	5.42e-07	2.87564	0.00812389	0.999979	chr11	68813585	-	cg22860534	63774868		CRCAACAAATCCCAACCTCATTTTTCCTAATCCTAACTCAAAATAAAATC		II			NA	NA	NA	NA	NA	NA	chr11:68816341-68816951	N_Shelf	CAAGATGGAGTCGCAGCAAGTCCCAGCCTCATTTTTCCTAGTCCTAACTCAAGATGGAGT[CG]CTCTGGTTCGAATGCCTCAGACATAATCATATGAGCCCTTGGCTCACTGCAACCTCTGTC	GCAGCAAGTCCCAGCCTCATTTTTCCTAGTCCTAACTCAAGATGGAGTCG
cg06957099	-3.02e-06	8.03e-07	-3.76473	0.000904256	0.890507	0.148003	0.0435402	3.39922	0.00227121	0.999988	2.79e-06	7.4e-07	3.77344	0.000884425	0.999979	chr11	665386	-	cg06957099	25623570		ACCTCTAAATCCTAACTCAACTATTCAAATAATAACTTTATAAATAACAC		II			NA	NA	NA	NA	NA	NA		OpenSea	TCACACTCAGAGCCTCTGAGTCCTGGCTCAGCTATTCAAGTAATGGCTTTATGAATGACA[CG]TCCGATACACAGCTTTAGAGAAAGGGAACACATCGCTTCTAACACTTCCTGACATTTCTT	CCTCTGAGTCCTGGCTCAGCTATTCAAGTAATGGCTTTATGAATGACACG	DEAF1;DEAF1	NM_021008;NM_001293634	Body;Body								RP11-754B17.1;DEAF1	ENST00000527799.1;ENST00000525904.1	TSS1500;3'UTR
cg23076987	-2.87e-06	7.61e-07	-3.76398	0.000905969	0.890507	0.142074	0.0412882	3.44104	0.00204626	0.999988	1.8e-06	7.02e-07	2.5571	0.0170057	0.999979	chr2	239990233	+	cg23076987	97632333		CCAACRAATTTACCCCRAATATAATACTAATATCATCAAACTTCRATACC		II			NA	NA	NA	NA	NA	NA	chr2:239988450-239988710	S_Shore	AGAACCACTTACATCTGGCGGAGAGGTTGTAGCCCCCAAGAGGGGTGGGGTGGCCCTCCA[CG]GCATCGAAGCCTGATGACACCAGCACCACATCCGGGGCAAACTCGCTGGCGATCGGCATG	CGGCATCGAAGCCTGATGACACCAGCACCACATCCGGGGCAAACTCGCTG	HDAC4	NM_006037	Body					2:239655170-239655293
cg09329144	6.43e-06	1.71e-06	3.7638	0.000906386	0.890507	-0.356037	0.0926595	-3.84242	0.000741783	0.999988	-4.86e-06	1.58e-06	-3.08731	0.00489076	0.999979	chr17	41466268	-	cg09329144	9771209		AAAAAAACTACTTCTCTACTTAAAACRTAAATTCCTTTACCCTCCTCCTC		II			NA	NA	NA	NA	NA	NA		OpenSea	TGTGCTGTGTAGGGAAAGCTGCTTCTCTGCTTGGGACGTGGATTCCTTTACCCTCCTCCT[CG]CCTGACTACTTCTGACGCGGGTCGTCAGGACTCCGCTTGGGTGTCACCCGTCCAGGAAGC	GGAAAGCTGCTTCTCTGCTTGGGACGTGGATTCCTTTACCCTCCTCCTCG	LOC100130581;LOC100130581	NR_027413;NR_027412	TSS200;TSS200					17:38821206-38822329	17:41465504-41467373	NonGene_Associated	RNU2-4P;AC087650.2	ENST00000411012.1;ENST00000341011.6	TSS1500;TSS200
cg02955377	6.23e-06	1.65e-06	3.76333	0.000907487	0.890507	-0.291797	0.0897468	-3.25134	0.00327574	0.999988	-4.98e-06	1.53e-06	-3.26124	0.0031968	0.999979	chr7	150434640	-	cg02955377	81620183		AACTAAATCATAAAACTTTCAACCCCAACACATAACTCCTCCTTAACTAC		II			NA	NA	NA	NA	NA	NA		OpenSea	TCTTTTTGTGCAGCTGAGTCATGGAGCTTTCAGCCCCAGCACATGGCTCCTCCTTAACTG[CG]TCTGCTCAACCTCCCTCAGCCCTGTGAACAGCATCCCCGCACACAGACGCAGAGCAGGAC	CGCAGTTAAGGAGGAGCCATGTGCTGGGGCTGAAAGCTCCATGACTCAGC	GIMAP5;GIMAP5	NM_018384;NM_018384	1stExon;5'UTR	low-CpG:150065376-150065616							GIMAP5;GIMAP5;GIMAP5;GIMAP5	ENST00000358647.3;ENST00000479556.1;ENST00000447239.2;ENST00000358647.3	1stExon;TSS200;1stExon;5'UTR
cg05103078	3.27e-06	8.68e-07	3.7624	0.000909627	0.890507	-0.148766	0.0471041	-3.15824	0.00411562	0.999988	-2.75e-06	8.01e-07	-3.43025	0.00210215	0.999979	chrX	24045370	-	cg05103078	88683358		ACCAAATATAAATATAATAAATATATATCATAAACCATTATATAATCACC		II			NA	NA	NA	NA	NA	NA	chrX:24042835-24044094	S_Shore	GCGCTCTTTGTACCAGGTATAAATGTAGTGAGTGTATGTCATAAGCCATTGTGTGATCAC[CG]TGCTTCCCGTCCCTCCTTATTTTGACATTGCAAGGTCTCGTGGAATTTCAAATGTGCTTT	CGGTGATCACACAATGGCTTATGACATACACTCACTACATTTATACCTGG	KLHL15	NM_030624	TSS200								KLHL15	ENST00000328046.8	TSS200
cg10165689	-2.36e-06	6.28e-07	-3.76223	0.000910029	0.890507	0.115467	0.0340496	3.39115	0.0023173	0.999988	1.57e-06	5.79e-07	2.71295	0.011896	0.999979	chr1	54856177	-	cg10165689	23661853		CRACAATCAACTAAATTTAAATTCATTTTCTATAACTTAAAATCAAAATC		II			NA	NA	NA	NA	NA	NA	chr1:54856401-54856608	N_Shore	AAAGTATGTGGCGACAGTCAACTAGATTTAAGTTCATTTTCTGTAGCTTGGGGTCAGAAT[CG]ACTGAAGCACTCTGATGATCAAGTTTTCTGCAATTCCCTATTCCACGCATTAGCTCGCTG	GACAGTCAACTAGATTTAAGTTCATTTTCTGTAGCTTGGGGTCAGAATCG	SSBP3;SSBP3;SSBP3	NM_001009955;NM_018070;NM_145716	Body;Body;Body								SSBP3	ENST00000417664.2	5'UTR
cg02053339	-1.87e-06	4.96e-07	-3.76134	0.000912082	0.890507	0.121584	0.0269159	4.51718	0.000130259	0.645072	1.1e-06	4.58e-07	2.39997	0.024168	0.999979	chr22	43088726	+	cg02053339	25687584		ACTATTAAAAAACTATAAAAACAAACCCAATAAAAAACTATAAACACCCC		II			NA	NA	NA	NA	NA	NA	chr22:43088918-43089668	N_Shore	GCGCCCTCCGCTGGCTATGGCACCATGTGTCAGCCCTGCCTCGAGACAGGACACTGTCCT[CG]GGGTGTCCACAGCCTCCCACTGGGCCTGCTCCCACAGCTCCTCAACAGCCTGCCTAAGCC	CGGGGTGTCCACAGCCTCCCACTGGGCCTGCTCCCACAGCTCCTCAACAG	A4GALT	NM_017436	3'UTR								A4GALT;A4GALT	ENST00000401850.1;ENST00000381278.3	3'UTR;3'UTR
cg15329053	-5.44e-06	1.45e-06	-3.75827	0.000919247	0.894335	0.263306	0.078563	3.35153	0.00255716	0.999988	2.83e-06	1.34e-06	2.1163	0.0444498	0.999979	chr13	77526684	-	cg15329053	57641828		AAACTTTACCACAACAATCCATAACTTAAAAATAAAACACCTAACAAATC		II			NA	NA	NA	NA	NA	NA		OpenSea	TCTATCACAGAAAGCTTTGCCACAGCAATCCATGGCTTGAAAGTGGGACACCTGACAGAT[CG]TGTTATTCAGAGGAGCAAGAGGATGATTCTAGACACTCTGGGTGCTGGGTTCCTGGGAAC	AGCTTTGCCACAGCAATCCATGGCTTGAAAGTGGGACACCTGACAGATCG	IRG1	NM_001258406	1stExon								IRG1	ENST00000449753.1	1stExon
cg22657059	-5.35e-06	1.42e-06	-3.75795	0.000919976	0.894335	0.29442	0.0772649	3.81052	0.000804678	0.999988	2.74e-06	1.31e-06	2.08447	0.0474902	0.999979	chr5	140557256	+	cg22657059	80716477		CCTATATATACCCTAAAACTATATAAAATTACAACACCACRATTAATATC		II			NA	NA	NA	NA	NA	NA	chr5:140558931-140559789	N_Shore	CATTGTTGAAAGACTAACGCAATTTCTCCTTCGGGCAGTTGTCTGCTCAGTAACGTCCGG[CG]ATATTAACCGTGGTGTTGTAACTTTACATAGTCCCAGGGTACATACAGGCAGAGTTGGGA	CTGTATGTACCCTGGGACTATGTAAAGTTACAACACCACGGTTAATATCG	PCDHB8	NM_019120	TSS200								PCDHB8	ENST00000239444.2	TSS200
ch.X.108369489R	-9.57e-06	2.55e-06	-3.75528	0.000926247	0.898366	0.46869	0.138174	3.39203	0.00231226	0.999988	6.53e-06	2.35e-06	2.78076	0.0101574	0.999979	chrX	108482833	+	ch.X.108369489R	5800377		AAATAAAAATTCACATTCTTATAACTCCTTACAATCCTTTTACCAAAAAT		II			NA	NA	NA	NA	NA	NA		OpenSea	CTAAATGTAAAACTATTGAAGAAACAGTTTATGTGCAAGGTGTGTAAGAAAAGTAAAATA[CA]CCTTTGGCAAAAGGATTGTAAGGAGCCATAAGAATGTGAATTTTTACCTACGTTAAAAGG	CACCTTTGGCAAAAGGATTGTAAGGAGCCATAAGAATGTGAATTTTTACC
cg02448381	-3.6e-06	9.58e-07	-3.75399	0.00092931	0.898578	0.187001	0.0519766	3.5978	0.00138045	0.999988	2.31e-06	8.84e-07	2.61494	0.0149078	0.999979	chr8	123990277	+	cg02448381	3787456		RAAAAACTATTCTAAATACTTTCCCTATACTAACTCATAATACCTACCAC		II			NA	NA	NA	NA	NA	NA		OpenSea	TCGCTCTGTGTCTCAGTTCACTCACCTGTAAAATGAGATAATGATTGTGTCTATTCATAT[CG]TGGCAGGTACCATGAGTCAGTATAGGGAAAGCATTTAGAATAGTTCCTCGTATCTATTAA	CGTGGCAGGTACCATGAGTCAGTATAGGGAAAGCATTTAGAATAGTTCCT											RP11-557C18.4	ENST00000559049.1	3'UTR
ch.13.52878677F	-6.1e-06	1.62e-06	-3.75371	0.000929952	0.898578	0.247487	0.0881222	2.80845	0.00951897	0.999988	3.36e-06	1.5e-06	2.24377	0.0339468	0.999979	chr13	53980676	+	ch.13.52878677F	85769867		GCAAACATACCATACTATCCTAAAACTTTTCAATCACTCAATTAACTACT		II			NA	NA	NA	NA	NA	NA		OpenSea	ATGCAGAGAGCAGTGGCTTGGGAACCTTAAGAACTGGTTTCTAATGGCAATAGTAAGAAA[CA]GCAGTTAATTGAGTGACTGAAAAGCTTCAGGATAGTATGGTATGCTTGCTATATCTTCAT	CAGCAGTTAATTGAGTGACTGAAAAGCTTCAGGATAGTATGGTATGCTTG
cg04812084	-5.7e-06	1.52e-06	-3.75331	0.000930916	0.898578	0.279432	0.082355	3.39302	0.00230658	0.999988	3.49e-06	1.4e-06	2.49388	0.0196107	0.999979	chrX	19819286	+	cg04812084	31721961		AAAATAATATCCATCTACAATAAAACCCTTTACTTCCTTACTCACAACCC		II			NA	NA	NA	NA	NA	NA		OpenSea	GGTGGGCAGGGGGAACAAAGCTCACCCAATCAGACTGCAAGAAATAACTCCTCCTACATA[CG]GGCTGTGAGCAAGGAAGCAAAGGGCCCCACTGCAGATGGACACCATTCTACAACCATCTG	CGGGCTGTGAGCAAGGAAGCAAAGGGCCCCACTGCAGATGGACACCATTC	SH3KBP1;SH3KBP1	NM_001024666;NM_031892	TSS1500;Body								SH3KBP1;SH3KBP1	ENST00000379698.4;ENST00000379702.2	TSS1500;5'UTR
cg13298859	-4.04e-06	1.08e-06	-3.75128	0.000935719	0.90067	0.209151	0.0584378	3.57904	0.00144732	0.999988	2.28e-06	9.94e-07	2.29869	0.0301589	0.999979	chr7	2551996	+	cg13298859	43679138		AAACTAAACTAAAACTAACATCAAAAAAAAATCCAAACATTAAAAACACC		II			NA	NA	NA	NA	NA	NA		OpenSea	ACCCCGTCTGGGCAAGTCCCTAGCAGATGGCGTGCACAGAAACGGGCTGCAGAGAGAGGA[CG]GTGCCTCCAATGCTTGGACTTTCCTCTGATGCCAGCCTCAGCCCAGCCTCTGCCGCCCTG	CGGTGCCTCCAATGCTTGGACTTTCCTCTGATGCCAGCCTCAGCCCAGCC	LFNG	NM_001166355	TSS200								LFNG	ENST00000402506.1	TSS200
cg25216669	3.19e-06	8.52e-07	3.74891	0.000941379	0.90419	-0.14736	0.0462004	-3.18959	0.00381198	0.999988	-2.78e-06	7.86e-07	-3.54273	0.00158585	0.999979	chr4	189254654	+	cg25216669	54720182		TAACCTTCAATCTTAACTTTCCCAAAAATATCTAATCTTACTAAACTTAC		II			NA	NA	NA	NA	NA	NA		OpenSea	CCAGACTCCGTCTCAAAAAAAAAAAAAAAAAAAGAAAAGAAAGAAAGCAAAGGAGGAGCT[CG]TAAGCCCAGTAAGACTAGACATCTCTGGGAAAGCCAAGACTGAAGGCTAGGGGCCTCTTT	AGCCTTCAGTCTTGGCTTTCCCAGAGATGTCTAGTCTTACTGGGCTTACG							TRUE
cg02337193	-2.43e-06	6.49e-07	-3.74864	0.000942022	0.90419	0.127818	0.0351992	3.63128	0.00126852	0.999988	1.89e-06	5.99e-07	3.15847	0.00411325	0.999979	chr5	54843029	-	cg02337193	68610883		CACAAATACCTCCTAACATCCTATAACCCAACAAAATACAAATAAAACAC		II			NA	NA	NA	NA	NA	NA		OpenSea	TCTCAGGTGGACACAAATACCTCCTGACATCCTGTAACCCAGCAGAGTACAGATGAGACA[CG]CCCTCTGTAGATACAGTGTGCAACTACCAGTGTGACTCCCTGAGTGCCCATTTCTTGTCT	ACAAATACCTCCTGACATCCTGTAACCCAGCAGAGTACAGATGAGACACG
cg11915664	-8.88e-06	2.37e-06	-3.74728	0.000945294	0.906058	0.437639	0.128465	3.40668	0.0022294	0.999988	5.73e-06	2.18e-06	2.62129	0.0146929	0.999979	chr1	153599769	-	cg11915664	74726194		CCCTACTCCAAAACRAATTTAATACAAACACTCACAACCCCCTAAAATAC		II			NA	NA	NA	NA	NA	NA		OpenSea	CGTCTCTGACTCCCTGCTCCAGGACGGGTTTAGTACAGGCACTCACAACCCCCTGGGGTG[CG]GCGGGTGGGGCTGGAAGAGGCATTCTCTTTTCTGTCCACCCCGTCACACACTCCTGCACG	CCTGCTCCAGGACGGGTTTAGTACAGGCACTCACAACCCCCTGGGGTGCG	S100A13;S100A13;S100A13;S100A13;S100A1;S100A13	NM_001024212;NM_001024211;NM_005979;NM_001024210;NM_006271;NM_001024213	TSS200;5'UTR;5'UTR;5'UTR;TSS1500;TSS1500				TRUE				S100A13;S100A13;S100A1;S100A13;S100A13;S100A13;S100A1;S100A1;S100A1;S100A13	ENST00000392623.1;ENST00000491177.1;ENST00000368698.3;ENST00000440685.2;ENST00000339556.3;ENST00000368699.1;ENST00000469893.1;ENST00000292169.1;ENST00000368696.3;ENST00000392622.1	TSS200;3'UTR;TSS1500;5'UTR;5'UTR;5'UTR;TSS1500;TSS1500;TSS1500;TSS1500
cg14781778	-4.76e-06	1.27e-06	-3.7457	0.000949105	0.907589	0.250809	0.0689561	3.63723	0.00124958	0.999988	3.31e-06	1.17e-06	2.82139	0.00923376	0.999979	chr22	45608692	-	cg14781778	66684599		AACCCACAAACTTTAATAAAAAAAATCTAAATTTCCATTCCAACRCTACC		II			NA	NA	NA	NA	NA	NA		OpenSea	AAAAGAGAAAAAGCCCACAGGCTTTGGTAGGGAAGATCTGGGTTTCCATTCCAGCGCTGC[CG]CTGGTGATGGGACAATGGGCGGGGGCTCTGAGCCACAGGTTCCTCGGGGCACATGCAGAC	CGGCAGCGCTGGAATGGAAACCCAGATCTTCCCTACCAAAGCCTGTGGGC	C22orf9;C22orf9	NM_001009880;NM_015264	Body;TSS1500				TRUE				KIAA0930;KIAA0930	ENST00000251993.7;ENST00000391627.2	TSS1500;5'UTR
cg24203376	-4.45e-06	1.19e-06	-3.74389	0.000953468	0.910064	0.218347	0.0644153	3.38968	0.00232582	0.999988	2.29e-06	1.1e-06	2.09257	0.046699	0.999979	chr10	115938868	-	cg24203376	62648264		ACCTTCRAAAAAACAAAATCTACATCTTTACRCCCAAATTTACCAAAAAC		II			NA	NA	NA	NA	NA	NA	chr10:115938962-115939292	N_Shore	TGACCCAAGTGACCTTCGAGGAGACAAAGTCTGCATCTTTGCGCCCAAATTTGCCAAAGG[CG]TTGCCAGAGACATCTTTCTAGAAGAAGCTAGAACAAAATAAAAGTTTCTGCAAAGGAACT	CGCCTTTGGCAAATTTGGGCGCAAAGATGCAGACTTTGTCTCCTCGAAGG	TDRD1	NM_198795	TSS200				TRUE				TDRD1;TDRD1	ENST00000369280.1;ENST00000369282.1	TSS1500;TSS200
cg12513760	-2.67e-06	7.14e-07	-3.74307	0.000955471	0.910149	0.134218	0.0387004	3.46814	0.0019122	0.999988	1.79e-06	6.58e-07	2.72376	0.0116011	0.999979	chr17	75384890	-	cg12513760	93776507		CCRTAATTAATAAAAACTCCACCTAAACCAAATAACCCCTAATATTAAAC		II			NA	NA	NA	NA	NA	NA		OpenSea	CACAGAGAGCCCCGTGATTAATGGAGGCTCCACCTGGGCCAAGTGGCCCCTGGTGTTAGG[CG]CTTTTTTTTTTTTTTTTTTTTTTTTGCATTTTTTAAGTGCTTGTAACATTTCCCCTAATG	CGCCTAACACCAGGGGCCACTTGGCCCAGGTGGAGCCTCCATTAATCACG	SEPT9;SEPT9;SEPT9;SEPT9;SEPT9;SEPT9	NM_001113493;NM_001113494;NM_001293695;NM_001113491;NM_001113492;NM_006640	Body;5'UTR;Body;Body;5'UTR;Body		chr17:75384636-75384636		TRUE				SEPT9;SEPT9;SEPT9	ENST00000427674.1;ENST00000397613.4;ENST00000449803.2	5'UTR;5'UTR;5'UTR
cg06096879	4.6e-06	1.23e-06	3.74276	0.000956221	0.910149	-0.248585	0.0667089	-3.72641	0.000996784	0.999988	-3.58e-06	1.13e-06	-3.15507	0.0041476	0.999979	chr3	150421725	-	cg06096879	96654410	59673955	ATAAACCATAACTAACAAAAAACAAAATTACAACCAACTCTTTAACCACA	ATAAACCATAACTAACGAAAAACGAAATTACAACCAACTCTTTAACCGCG	I	A	Red	NA	NA	NA	NA	NA	NA	chr3:150421183-150421879	Island	AGGCGAGCGCAAGTGGGCCATGGCTGGCGGGAGGCGGGATTACAGCCAGCTCTTTGGCCG[CG]GCCCCGGTCGGCTCTCGCGAGCGCGAGCCTCTGTTGTGCGTTGGTCTCCCCGGGCAACTG	GTGGGCCATGGCTGGCGGGAGGCGGGATTACAGCCAGCTCTTTGGCCGCG	ERICH6-AS1;ERICH6;ERICH6;ERICH6;ERICH6;ERICH6-AS1	NR_121674;NM_001308234;NM_152394;NM_001308234;NM_152394;NR_121675	TSS200;1stExon;5'UTR;5'UTR;1stExon;Body					3:151904337-151904632	3:150420900-150422176	Promoter_Associated	FAM194A;RP11-103G8.2;FAM194A;FAM194A;FAM194A;FAM194A;RP11-103G8.2	ENST00000491361.1;ENST00000475393.1;ENST00000295910.6;ENST00000313811.4;ENST00000491361.1;ENST00000295910.6;ENST00000471093.1	1stExon;TSS200;5'UTR;TSS200;5'UTR;1stExon;5'UTR
cg14035521	-3.2e-06	8.56e-07	-3.74061	0.000961466	0.912757	0.177476	0.046432	3.82227	0.000780935	0.999988	2.2e-06	7.9e-07	2.78749	0.00999881	0.999979	chr9	37486469	-	cg14035521	12720277		CCTTCTATCACTTTAAATATATACCAAACCTCTACTATCAACCTCCTTCC		II			NA	NA	NA	NA	NA	NA	chr9:37485801-37486099	S_Shore	GGGCAGGGGTTCCTTCTGTCACTTTAGGTATGTACCAGGCCTCTGCTGTCAGCCTCCTTC[CG]CGAGACATTCCCTCCTGTCACAGCCCCTCCCCAGGGTTCTCCCACCTCCCTACCTCCTCT	CTTCTGTCACTTTAGGTATGTACCAGGCCTCTGCTGTCAGCCTCCTTCCG	POLR1E	NM_022490	Body			RDMR			9:37485302-37486786	Promoter_Associated	POLR1E;RP11-405L18.1;POLR1E	ENST00000442009.2;ENST00000434871.1;ENST00000377792.3	5'UTR;5'UTR;1stExon
cg19828316	-9.49e-06	2.54e-06	-3.7384	0.00096687	0.915187	0.395447	0.137725	2.87129	0.00820808	0.999988	6.63e-06	2.34e-06	2.83038	0.00904056	0.999979	chr5	142833519	+	cg19828316	57693288		CTCTATATCCCCTCCCAAATCTCCTATTAAATTTTAATCCCCATATATCC		II			NA	NA	NA	NA	NA	NA		OpenSea	GCCACACACTTCATCAAGAGAACAGCAAAGGGGGAAATCCGCCCCCACCAGGCCTCTCCC[CG]GACATATGGGGATTAAAATTCAACAGGAGATTTGGGAGGGGACACAGAGCCAAAACCATA	TCTGTGTCCCCTCCCAAATCTCCTGTTGAATTTTAATCCCCATATGTCCG
cg16674582	7.16e-06	1.92e-06	3.73742	0.000969288	0.915267	-0.303151	0.10395	-2.91631	0.00737612	0.999988	-4.41e-06	1.77e-06	-2.49744	0.0194547	0.999979	chr6	118974320	-	cg16674582	91730884		AACTACCAATTTCCTAATTCTAAACAATATTTAAAAAAAATCRTTTACTC		II			NA	NA	NA	NA	NA	NA	chr6:118971662-118973137	S_Shore	TATTATTTCAAAACTGCCAATTTCCTAATTCTAAACAGTGTTTAAAGAAAATCGTTTACT[CG]GGTTTTCTACATCTTTTTATCAATATAAAGGGCATGCTACTACACACAAAAAAAGTACAT	ACTGCCAATTTCCTAATTCTAAACAGTGTTTAAAGAAAATCGTTTACTCG	CEP85L;CEP85L;CEP85L	NM_001042475;NM_206921;NM_001178035	TSS1500;TSS1500;5'UTR								CEP85L;CEP85L;CEP85L;CEP85L;CEP85L	ENST00000419517.2;ENST00000368491.3;ENST00000360290.3;ENST00000392500.3;ENST00000368488.5	TSS1500;TSS1500;TSS1500;5'UTR;5'UTR
cg09537792	-2.24e-06	6e-07	-3.73676	0.000970913	0.915267	0.0568169	0.0325148	1.74742	0.09284	0.999988	1.4e-06	5.53e-07	2.53325	0.017948	0.999979	chr16	89438892	+	cg09537792	87640257		ATTTCAATAACRTCTCTATCAACTAAAAACCTTCCCAAACCTTAACCTTC		II			NA	NA	NA	NA	NA	NA	chr16:89438503-89438850	S_Shore	GCAGGCGGAGTGAGAGGCGGCTCAGGGCACCAGCTGCCCACTGAGTCACTGTGAGAAGAG[CG]AAGGCCAAGGCTTGGGAAGGTTTCCAGCTGACAGAGACGCCACTGAAACATGAGCTGATA	TTTCAGTGGCGTCTCTGTCAGCTGGAAACCTTCCCAAGCCTTGGCCTTCG	ANKRD11	NM_013275	5'UTR					16:87966005-87966394			ANKRD11;ANKRD11	ENST00000378330.2;ENST00000301030.4	5'UTR;5'UTR
cg20230856	3.71e-06	9.94e-07	3.73635	0.000971935	0.915267	-0.140881	0.053887	-2.61438	0.0149269	0.999988	-2.04e-06	9.16e-07	-2.22918	0.0350235	0.999979	chr3	176769657	+	cg20230856	68696526		AATATAAACAATCATTTCCAATTACTACTTATAATTTCTTTATTCCCTCC		II			NA	NA	NA	NA	NA	NA		OpenSea	TGAAAATCTTCGTTCCTAAAAAAACATTTTTAGGAACTTTCTGAATTCATATAAGAAGTC[CG]GAGGGAATAAAGAAACTACAAGCAGCAACTGGAAATGACTGCTTACATTTTCCTTTTCAT	CGGAGGGAATAAAGAAACTACAAGCAGCAACTGGAAATGACTGCTTACAT	TBL1XR1	NM_024665	Body				TRUE				TBL1XR1	ENST00000536758.1	5'UTR
cg13052453	-3.54e-06	9.47e-07	-3.73382	0.000978187	0.918268	0.19472	0.0513563	3.79154	0.000844571	0.999988	3.08e-06	8.73e-07	3.52459	0.00165982	0.999979	chr14	105885138	+	cg13052453	20625243		AAACTAACATCTACTTAAAACATCCCTCTCTATAAAACATAAAACRAAAC		II			NA	NA	NA	NA	NA	NA	chr14:105881312-105881747	S_Shelf	CTGTCCCGCCTGCCTAGATCTTGCACCGTGGCCACGGGGCTCCCTCCTGATAGCCCTGAA[CG]CTCCGCTCCATGTCCTACAGAGAGGGATGTCCCAAGTAGATGTCAGCTCCCTCCAGCATC	CGCTCCGCTCCATGTCCTACAGAGAGGGATGTCCCAAGTAGATGTCAGCT	MTA1	NM_004689	TSS1500								RP11-521B24.3;RP11-521B24.3;MTA1;MTA1;MTA1;MTA1	ENST00000551271.1;ENST00000504332.1;ENST00000414153.2;ENST00000331320.7;ENST00000406191.1;ENST00000405646.1	3'UTR;3'UTR;TSS1500;TSS1500;TSS1500;TSS1500
cg05723013	-6.01e-06	1.61e-06	-3.73235	0.000981871	0.920462	0.293307	0.0873785	3.35674	0.00252429	0.999988	4.45e-06	1.49e-06	2.99287	0.00614245	0.999979	chr7	121578626	+	cg05723013	98786168		AAATATTTTTCTCAAAAACCCRAAAACCATCCTTATAAAATACAAACATC		II			NA	NA	NA	NA	NA	NA		OpenSea	TCATGGAAGTTAAGCTCCTGCCTTCCCATAGAAATTGGGAGAGTGGAGCACCATCTTCCT[CG]ATGTTTGCATTTCATAAGGATGGCCCCCGGGTCCTTGAGAAAAACATCCTGGATCATAAA	GATGTTTTTCTCAAGGACCCGGGGGCCATCCTTATGAAATGCAAACATCG	PTPRZ1;PTPRZ1;PTPRZ1	NM_002851;NM_001206839;NM_001206838	Body;Body;Body
cg08829979	-6.97e-06	1.87e-06	-3.73165	0.00098361	0.920828	0.348828	0.101254	3.44509	0.00202565	0.999988	5.04e-06	1.72e-06	2.92445	0.00723443	0.999979	chr14	70460920	-	cg08829979	17808238		ATACCTCTACATTCTAACCACTCTACTTCCCAACACAAAATACCCTAATC		II			NA	NA	NA	NA	NA	NA		OpenSea	TGGAGTGCTCAGTGCCTCTGCATTCTGACCACTCTGCTTCCCAGCACAGGATGCCCTGAT[CG]GCTCTTATGAGCTGTTGGGGAGAGAAGCTTCCGTTGTGAGGAAGGGAGGGGAACTGGGAG	TGCCTCTGCATTCTGACCACTCTGCTTCCCAGCACAGGATGCCCTGATCG	SMOC1;SMOC1	NM_022137;NM_001034852	Body;Body
cg06045123	-3.55e-06	9.51e-07	-3.72928	0.000989544	0.925117	0.166122	0.0515873	3.22022	0.00353617	0.999988	3.01e-06	8.77e-07	3.43679	0.0020681	0.999979	chr16	50353003	-	cg06045123	14795224		ATCCAACTTTATTACCTAATACAAATCCAACCTCTAAAACATCCAAATTC		II			NA	NA	NA	NA	NA	NA		OpenSea	ACGAGTCCCAGGTCCAGCTTTATTACCTAATACAAGTCCAACCTCTGGAACATCCAAATT[CG]CTGTTCCAAAGTTTAATTAAAAACACAATTTACAAATATTTAATATCTTCTGAAAAGCAT	TCCAGCTTTATTACCTAATACAAGTCCAACCTCTGGAACATCCAAATTCG	BRD7	NM_013263	3'UTR								BRD7;BRD7	ENST00000394688.3;ENST00000394689.2	3'UTR;3'UTR
cg00068265	2.51e-06	6.73e-07	3.72724	0.000994683	0.925143	-0.113874	0.0364861	-3.12101	0.00450642	0.999988	-2.8e-06	6.2e-07	-4.51544	0.000130846	0.999979	chr16	88742356	-	cg00068265	23656905		CAACTCTTAACAAAACCCCATATTTCCACTAACTATTTAAATAAAATTAC		II			NA	NA	NA	NA	NA	NA		OpenSea	GACCCTCAAGGCAACTCTTGGCAAAGCCCCATGTTTCCACTGGCTGTTTAGGTGGAATTG[CG]TCCCCCCGCTTCCGTATGTTGAAGTCCTAATTTTCGGGCCCTCCGCTTGTGACCATATTT	CGCAATTCCACCTAAACAGCCAGTGGAAACATGGGGCTTTGCCAAGAGTT	SNAI3-AS1	NR_024399	Body								RP5-1142A6.3	ENST00000563261.1	5'UTR
cg16501959	4.89e-06	1.31e-06	3.72721	0.00099476	0.925143	-0.265113	0.071215	-3.72271	0.00100619	0.999988	-2.91e-06	1.21e-06	-2.40257	0.0240294	0.999979	chr9	37120272	-	cg16501959	40787234	50696975	TCATAAAAATTATAATTTTCCTCACAAAAATAAAAAACACAAACTCCCCA	TCATAAAAATTATAATTTTCCTCGCGAAAATAAAAAACACGAACTCCCCG	I	A	Red	NA	NA	NA	NA	NA	NA	chr9:37120050-37120985	Island	TCGCCCGTGTCCTCATGGGGGTTGTAGTTTTCCTCGCGGGGGTAGAGGGCACGAACTCCC[CG]GCTTTTGCCCGGTAAATAGCATCTCCTTCGTACGAGTCATTCAAATAATAGATGCAGCCT	CGGGGAGTTCGTGCCCTCTACCCCCGCGAGGAAAACTACAACCCCCATGA	ZCCHC7;ZCCHC7;ZCCHC7;ZCCHC7;ZCCHC7	NM_001289120;NM_001289121;NM_001289119;NM_032226;NR_110317	TSS1500;TSS1500;TSS200;TSS200;TSS200					9:37110026-37111264	9:37119752-37121269	Promoter_Associated	ZCCHC7;ZCCHC7;ZCCHC7;ZCCHC7	ENST00000336755.5;ENST00000534928.1;ENST00000322831.6;ENST00000461038.1	TSS1500;TSS1500;TSS1500;TSS1500
cg02146026	-4.64e-06	1.24e-06	-3.72712	0.000994986	0.925143	0.205247	0.067461	3.04245	0.00545142	0.999988	3.08e-06	1.15e-06	2.68629	0.012653	0.999979	chr8	143486036	+	cg02146026	79704487		ATAAAAACTAAAAAATCAACAATCATAAACATCCTCCCTAATTAAAAACC		II			NA	NA	NA	NA	NA	NA	chr8:143484018-143485051	S_Shore	CTCGCCATGATTTGGACAGGGCTTCACTCTTCGGCTAGGACAGCTAGAGTGCAGGGAAGC[CG]GCTCCTAACCAGGGAGGATGCCCATGACTGCTGACCCCCCAGCTTCCACTTGAAGGGGAA	CGGCTCCTAACCAGGGAGGATGCCCATGACTGCTGACCCCCCAGCTTCCA	TSNARE1	NM_145003	TSS1500								TSNARE1;TSNARE1;RP13-467H17.1	ENST00000307180.3;ENST00000524325.1;ENST00000569285.1	TSS1500;TSS1500;5'UTR
cg18654231	-6.91e-06	1.85e-06	-3.72617	0.00099741	0.926135	0.166939	0.100585	1.65968	0.109472	0.999988	3.68e-06	1.71e-06	2.15333	0.0411322	0.999979	chr17	58469739	+	cg18654231	6638916	41742241	AAACAAAACACACAACTACAATTAACAAAAAAATAAAACAATACATTACA	GAACGAAACGCGCGACTACGATTAACGAAAAAATAAAACGATACGTTACG	I	T	Red	NA	NA	NA	NA	NA	NA	chr17:58468980-58469903	Island	TCCGCCCCTCCCCAAGCTAACCGCGCGCAGGAGCGCCGGGGAGGGGGACGCATCTCCGCA[CG]TAACGCATCGTCCCATCTTCCCGCCAATCGCAGCCGCGCGCCCCGCCCGGGCGCCTCCGC	GGGCGGGGCGCGCGGCTGCGATTGGCGGGAAGATGGGACGATGCGTTACG	USP32	NM_032582	TSS200					17:55823713-55825057	17:58469230-58470048	Promoter_Associated	USP32;USP32	ENST00000393003.2;ENST00000300896.3	TSS1500;TSS200
cg03547017	-3.49e-06	9.38e-07	-3.72425	0.00100228	0.926293	0.197499	0.0508655	3.88276	0.000669106	0.999988	2.46e-06	8.65e-07	2.84016	0.00883441	0.999979	chr17	37031281	-	cg03547017	82739961		TCTCTCCCTTTATCTCCCCAACRTCAATCAAAAAACAACCTTAAAAATCC		II			NA	NA	NA	NA	NA	NA		OpenSea	GAGTAGGGGTCTCTCTCCCTTTGTCTCCCCAACGTCAATCAGGAGGCAGCCTTGGAGGTC[CG]TGGTCCTAGGACAGTGTGTAGCCCTTCGTGTGTGTGTGTGTGTGTGTGTGTGTGTGTGTG	CGGACCTCCAAGGCTGCCTCCTGATTGACGTTGGGGAGACAAAGGGAGAG	LASP1	NM_006148	Body			RDMR					LASP1	ENST00000433206.2	5'UTR
cg26666444	-2.42e-06	6.49e-07	-3.72396	0.001003	0.926293	0.092621	0.0351911	2.63195	0.0143387	0.999988	1.45e-06	5.98e-07	2.42035	0.0231029	0.999979	chr4	151238143	+	cg26666444	30642260		CATTATATACTCATTAACATACAAATCACACACCCACCAAAACCATAACC		II			NA	NA	NA	NA	NA	NA		OpenSea	GGCAATTTCTCAGAACTGTGGTGCCATCCATTTTTACACCAAATATGAGTGCTCCTGGAA[CG]GTCATGGCCCTGGTGGGTGTGTGATTTGTATGTTAATGAGCATATAATGAGGTCCTATGT	CGGTCATGGCCCTGGTGGGTGTGTGATTTGTATGTTAATGAGCATATAAT	LRBA;LRBA	NM_006726;NM_001199282	Body;Body								LRBA	ENST00000503716.1	3'UTR
cg20098251	-3.47e-06	9.33e-07	-3.71987	0.00101348	0.931541	0.183602	0.0506233	3.62682	0.0012829	0.999988	2.55e-06	8.61e-07	2.95963	0.00665182	0.999979	chr3	16171343	+	cg20098251	83745426		CTTTAAACTAAACATACATTCTATCATTTACTACAATCCCCACCAACRTC		II			NA	NA	NA	NA	NA	NA		OpenSea	ACTGCTACAGGGTCCAGGAGGTAAACTGAACAAGTGAAGCAGCAGCTGGTGTAAGGCAGT[CG]ACGCTGGTGGGGACTGCAGCAAATGACAGAATGTATGCCCAGTTTAAAGCTCCAACTTCC	CGACGCTGGTGGGGACTGCAGCAAATGACAGAATGTATGCCCAGTTTAAA							TRUE		3:16171246-16171361	Unclassified_Cell_type_specific
cg03823319	-3.18e-06	8.54e-07	-3.7184	0.00101728	0.933173	0.14032	0.0463249	3.02905	0.00563051	0.999988	2.19e-06	7.88e-07	2.77559	0.010281	0.999979	chr5	177694685	+	cg03823319	91622231		TAATATCTTAATATCTATTACTACTTAATACACTACCCCAAAACTTAACC		II			NA	NA	NA	NA	NA	NA		OpenSea	AGACAGCCCCTCCCACTGTGTCCTCTGGAAGGGACGGTAATGAGTAAATGTTGCTTTACA[CG]GCCAAGTTTTGGGGCAGTGCATTAAGCAGCAATAGACACCAAGACACCAGTTCTCTCTGG	CGGCCAAGTTTTGGGGCAGTGCATTAAGCAGCAATAGACACCAAGACACC	COL23A1	NM_173465	Body
cg23657834	-1.54e-06	4.16e-07	-3.7119	0.00103421	0.943641	0.0829828	0.0225524	3.67955	0.00112264	0.999988	1.12e-06	3.84e-07	2.92254	0.00726742	0.999979	chr3	125462723	+	cg23657834	5662117		AACAATAAATATACATCACCCTTATATTATTATCTCTAATATCCRAAACC		II			NA	NA	NA	NA	NA	NA		OpenSea	ACAAGGGGCGTCAAACCACCTGCTAAATTTGAGGGAATGTTATCCTCTCCCCACCTCCCC[CG]GCCCCGGATATTAGAGACAATAACACAAGGGTGATGTACACCCACTGCTTTATTGGGAGT	CGGCCCCGGATATTAGAGACAATAACACAAGGGTGATGTACACCCACTGC								3:126945330-126945420
cg11425279	6.25e-06	1.69e-06	3.70322	0.00105725	0.959226	-0.27717	0.0915892	-3.02623	0.00566891	0.999988	-3.21e-06	1.56e-06	-2.0638	0.0495624	0.999979	chr12	42792657	+	cg11425279	9808881		TTAACTCAAATTCCTCTAACTAATCAATAAACAATAATACTATAAATCCC		II			NA	NA	NA	NA	NA	NA		OpenSea	ATCTGAACTGCTCTATGTTTTTTAAGAAAATAATTAAAGATTTCTAATTCCTTTTCAAGG[CG]GGATCCACAGCACCATTGTTTACTGACCAGCCAGAGGAACCTGAGTCAAACACAACACAT	CGGGATCCACAGCACCATTGTTTACTGACCAGCCAGAGGAACCTGAGTCA	PPHLN1;PPHLN1;PPHLN1;PPHLN1;PPHLN1;PPHLN1;PPHLN1;PPHLN1;PPHLN1;PPHLN1;PPHLN1;PPHLN1;PPHLN1;PPHLN1;PPHLN1	NM_201515;NM_001143789;NM_001143788;NM_001143787;NM_016488;NM_201439;NM_201440;NM_001143789;NM_001143788;NM_201439;NM_001143787;NM_016488;NM_201438;NM_201515;NM_201440	ExonBnd;ExonBnd;ExonBnd;ExonBnd;ExonBnd;ExonBnd;ExonBnd;Body;Body;Body;Body;Body;Body;Body;Body								PPHLN1	ENST00000549190.1	ExonBnd
cg11525951	-3.53e-06	9.54e-07	-3.70282	0.00105831	0.959226	0.172855	0.0517145	3.34248	0.00261518	0.999988	2.84e-06	8.79e-07	3.2295	0.00345647	0.999979	chr21	43641170	+	cg11525951	12611523		AATAAAATAATATTCTCCAAAACAATAAACCCAACCRTTACTATCTCCAC		II			NA	NA	NA	NA	NA	NA	chr21:43638948-43640132	S_Shore	TAAAAAATGTTATATTATCATTTGATAATATGCCCCCGGAGCTCAACTGTCTTGTTATCA[CG]TGGAGACAGTAACGGCTGGGCTCATTGTTTTGGAGAACATTATTTTATTTTGAAAATTAT	CGTGGAGACAGTAACGGCTGGGCTCATTGTTTTGGAGAACATTATTTTAT	ABCG1;ABCG1;ABCG1;ABCG1;ABCG1;ABCG1	NM_207628;NM_207627;NM_207629;NM_004915;NM_016818;NM_207174	5'UTR;Body;Body;Body;Body;Body								RN5S492;ABCG1	ENST00000411330.1;ENST00000462050.1	TSS200;5'UTR
cg02382818	-4.19e-06	1.13e-06	-3.70187	0.00106086	0.95938	0.230348	0.0614502	3.74853	0.000942283	0.999988	2.31e-06	1.04e-06	2.21052	0.0364451	0.999979	chr18	54304044	+	cg02382818	34761268		CAATAAAAAACCTCACCTCACTTTTAATTCACTTATTCTAATTCTAACCC		II			NA	NA	NA	NA	NA	NA	chr18:54305419-54306087	N_Shore	CTGCTATGGTAAGGGAGAAAAACAATATATCATTGAGGGACAAAAATATAAAAGCTTCGA[CG]GGCCAGAATTAGAATAAGTGAACTAAAAGTGAGGTGAGGTTCCTTATTGAAATCCTATCT	CGGGCCAGAATTAGAATAAGTGAACTAAAAGTGAGGTGAGGTTCCTTATT	TXNL1;TXNL1	NR_024546;NM_004786	Body;Body								TXNL1	ENST00000540155.1	5'UTR
cg07556730	-4.73e-06	1.28e-06	-3.70097	0.00106329	0.95938	0.225513	0.0692604	3.25602	0.00323819	0.999988	3.05e-06	1.18e-06	2.59232	0.0156979	0.999979	chr11	679706	+	cg07556730	46780958	41676840	CACAATAAAAACCACTACTATCATATCAAAAAATCCAACCCAAAACAACA	CACGATAAAAACCACTACTATCATATCAAAAAATCCGACCCAAAACGACG	I	T	Red	NA	NA	NA	NA	NA	NA		OpenSea	GATATGCTGAGGACGCGTCAGGCAGGCACTGGAGCAGCTCACCTGTGGCCCCTGCGAAGA[CG]TCGCCCTGGGCCGGACTCTCTGATATGACAGCAGTGGCCTCTACCGTGGACGCTCGGTCA	CGTCGCCCTGGGCCGGACTCTCTGATATGACAGCAGTGGCCTCTACCGTG	DEAF1	NM_021008	Body					11:669619-669889			DEAF1;DEAF1	ENST00000359958.5;ENST00000525904.1	ExonBnd;3'UTR
cg22421699	3.68e-06	9.95e-07	3.69826	0.00107063	0.95938	-0.165768	0.0539403	-3.07317	0.00506121	0.999988	-2.78e-06	9.17e-07	-3.02582	0.0056745	0.999979	chr1	28261367	+	cg22421699	14699596		AACAAACAACAAAATTACCRATCAACACATCAAATATATTAACAAACCCC		II			NA	NA	NA	NA	NA	NA		OpenSea	CGTGTCACCCCCTCCTAGAAGCCCTCTCACATTCCTCAGTCTGAATTAGATCCCCCTTTC[CG]GGGCTTGCCAATACACCTGATGTGCTGACCGGCAATTCTGTTGTTTGCCCCTCCCTCTTG	CGGGGCTTGCCAATACACCTGATGTGCTGACCGGCAATTCTGTTGTTTGC	SMPDL3B;SMPDL3B	NM_014474;NM_001009568	TSS200;TSS200								SMPDL3B;SMPDL3B;SMPDL3B;SMPDL3B;SMPDL3B	ENST00000412515.2;ENST00000373894.3;ENST00000373890.2;ENST00000373888.4;ENST00000466793.1	TSS1500;TSS200;TSS200;TSS200;TSS200
cg17705639	-3.04e-06	8.22e-07	-3.6981	0.00107107	0.95938	0.152907	0.0446004	3.42837	0.00211202	0.999988	1.89e-06	7.58e-07	2.4952	0.0195527	0.999979	chr6	52283765	-	cg17705639	36700129		TATATCTAACTTATTACTCTATCATATTCCTAAACTAACTTATCACAAAC		II			NA	NA	NA	NA	NA	NA	chr6:52284749-52285253	N_Shore	GATATGCCTTCTGTGTCTGGCTTATTACTCTATCATGTTCCTAAACTGGCTTGTCACAAA[CG]CCTGTTACAAAAATCAGATTCCTGGCCTCCATGTCAGACCTAATGAATCCAAATCTCTCG	GTGTCTGGCTTATTACTCTATCATGTTCCTAAACTGGCTTGTCACAAACG	EFHC1;EFHC1	NM_018100;NR_033327	TSS1500;TSS1500								EFHC1;EFHC1;EFHC1	ENST00000371068.4;ENST00000491749.1;ENST00000433625.2	TSS1500;TSS1500;TSS1500
cg08605326	6.64e-06	1.8e-06	3.69714	0.00107368	0.95938	-0.293101	0.0973608	-3.01047	0.00588812	0.999988	-3.69e-06	1.66e-06	-2.22596	0.035265	0.999979	chr17	50237401	-	cg08605326	28733238	84771446	CACACTTATCCCAATTAAAAACTATAACATTAAAAAATTTTACACAAACA	CGCGCTTATCCCGATTAAAAACTATAACGTTAAAAAATTTTACACAAACG	I	C	Grn	NA	NA	NA	NA	NA	NA	chr17:50235175-50236466	S_Shore	AGGATTTCTCGGCGCGCTTGTCCCGATTGGGAACTGTGACGTTAGGAGATTTTGCACAAG[CG]CGGATGAACACACACATAACAAACACAAACACACACATACCCCGCGGGGATTTTTTATCC	CGCGCTTGTCCCGATTGGGAACTGTGACGTTAGGAGATTTTGCACAAGCG	CA10;CA10;CA10	NM_001082533;NM_001082534;NM_020178	TSS1500;TSS200;TSS1500								CA10;CA10;CA10;CA10	ENST00000451037.2;ENST00000285273.4;ENST00000570565.1;ENST00000442502.2	TSS1500;TSS1500;TSS200;TSS200
cg01678091	3.58e-06	9.69e-07	3.69608	0.00107656	0.95938	-0.19344	0.0525693	-3.67971	0.00112219	0.999988	-3.09e-06	8.94e-07	-3.45442	0.00197895	0.999979	chr15	23890686	+	cg01678091	1623520		AAAAAAATACAAAACCTCTTCTATAAACCRCAAAAACTCCTCTAAAAAAC		II			NA	NA	NA	NA	NA	NA		OpenSea	GTGGCAGCAAAGATCATGCGGTCTTTTGAAGGGGCCCTGCGCTCCTTCGAGGAGGTCCTG[CG]CTCTTTAGAGGAGCCCCTGCGGTCTATAGAAGAGGCCCTGCATTCTCCTGATGGAGTCAT	GGAGAATGCAGGGCCTCTTCTATAGACCGCAGGGGCTCCTCTAAAGAGCG	MAGEL2	NM_019066	1stExon								MAGEL2	ENST00000532292.1	1stExon
cg11911630	-4.07e-06	1.1e-06	-3.69495	0.00107964	0.95938	0.189376	0.0596844	3.17296	0.00397026	0.999988	3.25e-06	1.01e-06	3.20572	0.00366427	0.999979	chr6	33422697	+	cg11911630	34767837		AAACAACCCCCTCCCCACRAACAATAACTAAAAACTTTTAAATCAATAAC		II			NA	NA	NA	NA	NA	NA	chr6:33422046-33422530	S_Shore	GGTGGTTGTTGTTGTTGTTTGTTTTTGCTTTCTTGGTGTGCGGGACTGATTTGCAGAAAC[CG]CCACTGACTTAAAAGTTTCCAGTTATTGCTCGTGGGGAGGGGGTTGTTTGAGAAGATGTG	CGCCACTGACTTAAAAGTTTCCAGTTATTGCTCGTGGGGAGGGGGTTGTT	ZBTB9	NM_152735	5'UTR			RDMR		6:33530675-33530951	6:33420954-33422707	Promoter_Associated	ZBTB9;ZBTB9	ENST00000395064.2;ENST00000487326.1	5'UTR;5'UTR
cg08904532	-1.71e-06	4.62e-07	-3.6949	0.00107979	0.95938	0.0661164	0.0250632	2.63799	0.0141415	0.999988	9.1e-07	4.26e-07	2.13436	0.042803	0.999979	chr10	47533711	-	cg08904532	50683965		AAACAACTCCCAAAATTACAACAAATTTAAAAAAACTATAACRCAACCAC		II			NA	NA	NA	NA	NA	NA		OpenSea	ATGGGAGAATCAGGCAGCTCCCAGAATTACAGCAGATTTAGAGAGACTGTAGCGCAGCCA[CG]TGGTGGAAGAAGATTTATGGACAGCAAAAGGAAAGTGAGGTACAGAAACAACTGGATTGG	CGTGGCTGCGCTACAGTCTCTCTAAATCTGCTGTAATTCTGGGAGCTGCC
cg02897537	-3.4e-06	9.19e-07	-3.69433	0.00108134	0.95938	0.154853	0.0498492	3.10642	0.00466912	0.999988	2.43e-06	8.48e-07	2.8629	0.00837251	0.999979	chr10	124893832	+	cg02897537	43670281		AAAAAAAATAACAAACTAACCTCACCCTCTTCCACCCTAATAAAACTCCC		II			NA	NA	NA	NA	NA	NA	chr10:124894075-124897366	N_Shore	TCAATCTAACGAAAAAGAAAGCGGTGGGGAGGTGAAGGGATCCCAAAAAGCCCTCGTGTG[CG]GGAGCTTCACCAGGGTGGAAGAGGGTGAGGCCAGTTTGTCACCTTTCTCTGATAAGAAAG	CGGGAGCTTCACCAGGGTGGAAGAGGGTGAGGCCAGTTTGTCACCTTTCT							TRUE	10:124883669-124883823	10:124893753-124893863	Unclassified_Cell_type_specific
cg03761952	6.45e-06	1.75e-06	3.69224	0.0010871	0.95938	-0.342628	0.0947348	-3.61671	0.00131611	0.999988	-6.42e-06	1.61e-06	-3.98565	0.000514039	0.999979	chr18	28956808	-	cg03761952	55667825		ACCCTCCTAAAAAAATATCTCAAAACATATCTTTCTATAAAACAAAATTC		II			NA	NA	NA	NA	NA	NA		OpenSea	TTATCACCCATGCCCTCCTAAAAGGGTGTCTCAAAGCATATCTTTCTGTAGAGCAGAATT[CG]GAACTGAGAAGACGAGGGCTCAAATTGAATCTCACAGGATTTGCGTGCAAGAGAAACCCA	CCCTCCTAAAAGGGTGTCTCAAAGCATATCTTTCTGTAGAGCAGAATTCG	DSG4;DSG4;DSG4;DSG4	NM_177986;NM_001134453;NM_177986;NM_001134453	1stExon;1stExon;5'UTR;5'UTR								DSG4;DSG4	ENST00000308128.4;ENST00000308128.4	5'UTR;1stExon
cg19528810	-2.89e-06	7.83e-07	-3.69193	0.00108796	0.95938	0.152877	0.0424652	3.60004	0.00137265	0.999988	2.05e-06	7.22e-07	2.84147	0.0088072	0.999979	chr2	152882245	-	cg19528810	95600507		AATTAAACTTCAAAAATACCACTATTTCAATCATCAAAATTAAACATACC		II			NA	NA	NA	NA	NA	NA		OpenSea	AAACTTCAGGAAATTGAACTTCAAAGATGCCACTGTTTCAGTCATCAAAATTGGACATAC[CG]TACTGTGTATTTTAAAGGAATAGTGCCCCCGTGTGGTTTTTGACAAGATTTCAGAAAATG	CGGTATGTCCAATTTTGATGACTGAAACAGTGGCATCTTTGAAGTTCAAT	CACNB4;CACNB4;CACNB4	NM_001005746;NM_001145798;NM_000726	Body;Body;Body						2:152881992-152882707	Unclassified
cg02811232	1.01e-05	2.73e-06	3.6875	0.00110023	0.964828	-0.4618	0.148224	-3.11556	0.00456664	0.999988	-6.12e-06	2.52e-06	-2.42622	0.0228045	0.999979	chr18	44790841	-	cg02811232	96677922		CTCATCTCTTACTCAAAATTTCCRTATTTAAAATCCAATTAAATATCTAC		II			NA	NA	NA	NA	NA	NA	chr18:44789742-44790678	S_Shore	CTCGCAGGGAACTCATCTCTTGCTCAGGGTTTCCGTGTTTGGAATCCAGTTAGATGTCTG[CG]GGGGATCTCCAAGGCTCTCATTCCATGAAGGCATTTTTATCCACTCTGGGGGAGATGTTG	TCATCTCTTGCTCAGGGTTTCCGTGTTTGGAATCCAGTTAGATGTCTGCG
cg09050149	-4.74e-06	1.29e-06	-3.68716	0.0011012	0.964828	0.236537	0.0697531	3.39106	0.00231785	0.999988	3.82e-06	1.19e-06	3.21735	0.00356114	0.999979	chr10	86005712	-	cg09050149	74692991		ATAAAAAACRCAACTTTAATTCAAAACAAACCCAAAAAAATCATCAACAC		II			NA	NA	NA	NA	NA	NA		OpenSea	AAGCTAAATTGATGGAGAACGCAGCTTTGGTTCAAAGCAGACCCAGAGAAATCATCAGCA[CG]TTTTCTCACCTAATGAGAACTGACAATGGAGAGGAAGTGACAGTCATTAGATTGGTCCTG	CGTGCTGATGATTTCTCTGGGTCTGCTTTGAACCAAAGCTGCGTTCTCCA	RGR;RGR;RGR	NM_002921;NM_001012722;NM_001012720	Body;Body;Body								RGR	ENST00000483771.1	5'UTR
cg17429448	-4.09e-06	1.11e-06	-3.68545	0.00110597	0.965252	0.230878	0.060128	3.83978	0.000746795	0.999988	2.8e-06	1.02e-06	2.73369	0.0113364	0.999979	chr16	29802849	+	cg17429448	54641561		ATATCTATTTCCCCACRAAACTAACRAAAACTCCAATAAATTACTATAAC		II			NA	NA	NA	NA	NA	NA	chr16:29801696-29802545	S_Shore	ATTTGTTTACATGTGCCTCTCTAACCCGGAGACTTAATCCTCGTTAGTGATGATGGTGAG[CG]CCATAGTAATTCACTGGAGCCCTCGTTAGCCTCGTGGGGAAACAGACATTTAGGAGAATG	CGCCATAGTAATTCACTGGAGCCCTCGTTAGCCTCGTGGGGAAACAGACA	KIF22;KIF22;KIF22	NM_001256269;NM_007317;NM_001256270	5'UTR;Body;5'UTR						16:29801342-29803106	Promoter_Associated	KIF22;KIF22;KIF22	ENST00000561482.1;ENST00000400750.2;ENST00000400751.5	5'UTR;5'UTR;5'UTR
cg04653083	-5.13e-06	1.39e-06	-3.68446	0.00110874	0.965252	0.250239	0.0755477	3.31233	0.00281798	0.999988	2.93e-06	1.28e-06	2.28436	0.0311086	0.999979	chrX	118827004	+	cg04653083	77692113		TATAACTCRCCAAATAATAAATACAAAACTTAAATACCAAAACCRAAACC		II			NA	NA	NA	NA	NA	NA	chrX:118826452-118827731	Island	CACTGCCCTCCTCGCGATGTGGCGGCGGCGGCCAGGTCTCCTTGACCCTCACCAGGCCCT[CG]GCCCCGGCCCTGGCACCCAAGCTCTGCACTTACCACCTGGCGAGCTATATCGGTCGCTGC	CGGCCCCGGCCCTGGCACCCAAGCTCTGCACTTACCACCTGGCGAGCTAT	SEPT6;SEPT6;SEPT6;SEPT6	NM_015129;NM_145802;NM_145800;NM_145799	Body;Body;Body;Body	high-CpG:118711010-118711388				X:118710331-118712254	X:118825912-118827912	Promoter_Associated	2022-09-06	ENST00000394616.4	TSS1500
cg12572625	5.2e-06	1.41e-06	3.68148	0.00111716	0.971341	-0.225168	0.0766019	-2.93945	0.00698027	0.999988	-2.77e-06	1.3e-06	-2.12844	0.0433363	0.999979	chr5	140431039	+	cg12572625	55709196	19768108	ATTTTACAAAAATTTTCTACACATACCCACCATCAATTCTCACAAACACA	ATTTTACAAAAATTTTCTACGCGTACCCGCCATCAATTCTCACAAACGCG	I	C	Grn	NA	NA	NA	NA	NA	NA		OpenSea	AGTAACCTGTTGCAGAAAAGTGAAAGTATATCCGCAACAGTTGGCTCTGATTGCAGAGAG[CG]CGCTTGTGAGAACTGATGGCGGGTACGCGCAGAAAATCTTTGCAAAACAGGCAAGTGGGA	CGCGCTTGTGAGAACTGATGGCGGGTACGCGCAGAAAATCTTTGCAAAAC	PCDHB1;PCDHB1	NM_013340;NM_013340	1stExon;5'UTR				TRUE	5:140411195-140412067			PCDHB1;PCDHB1	ENST00000306549.3;ENST00000306549.3	5'UTR;1stExon
cg08230957	2.27e-06	6.18e-07	3.68046	0.00112004	0.972494	-0.130909	0.0335153	-3.90593	0.000630596	0.999988	-2.34e-06	5.7e-07	-4.11201	0.000371408	0.999979	chr19	39087186	+	cg08230957	94791476		CCCAAAACTTAAAACCCTAATTCRAAAATCCCAAACCAACTACAAACCAC		II			NA	NA	NA	NA	NA	NA	chr19:39086878-39087304	Island	GCTGCGGGCCGCACAGGGAGGGGCGGGCTAGGGGGTGGTTCAGGACGGGGCCTCAGGGGG[CG]TGGCTTGTAGCTGGCCTGGGACTTCCGAACCAGGGCCCTAAGTCTTGGGGGATGCCGTCT	CCAAGACTTAGGGCCCTGGTTCGGAAGTCCCAGGCCAGCTACAAGCCACG	MAP4K1;MAP4K1	NM_001042600;NM_007181	Body;Body					19:43778739-43779415
cg19477460	5.23e-06	1.42e-06	3.68001	0.00112133	0.972494	-0.198579	0.0770906	-2.57591	0.0162949	0.999988	-2.79e-06	1.31e-06	-2.12454	0.0436913	0.999979	chr6	126912084	+	cg19477460	36634980		TCTTAAAACATCTAATAAAAAAAACCCTTATAATAAAAATCAATAAAATC		II			NA	NA	NA	NA	NA	NA		OpenSea	ACTGAGGAATCAATTTCATGTGGAATAATGTGAAATGCAAAAGGAATCAAGACTTGGATG[CG]ATTTCACTGATTTTTATCATAAGGGCTTCTCTTATTAGATGTTTTAAGAGAAAGAGTCAA	CTTAAAACATCTAATAAGAGAAGCCCTTATGATAAAAATCAGTGAAATCG											U6;RP11-73O6.4	ENST00000364743.1;ENST00000563385.1	TSS1500;5'UTR
cg05012717	-6.62e-06	1.8e-06	-3.67723	0.00112927	0.976327	0.333407	0.0977078	3.41228	0.00219849	0.999988	4.93e-06	1.66e-06	2.96566	0.00655649	0.999979	chr2	227667569	+	cg05012717	64680975		ACCAATAACTCAATTTTAAAACTAATTATAAACCTATTACCCCAAAATAC		II			NA	NA	NA	NA	NA	NA	chr2:227662082-227664912	S_Shelf	CTACGTTGATGTCACTAATACAGTCCTAATTCAAGGAGTTAAGGGTTTACATGCTATGGA[CG]CACTTTGGGGCAATAGGTCTACAACTAGCTTTAAAATTGAGTTATTGGTTTATGTATGAT	CGCACTTTGGGGCAATAGGTCTACAACTAGCTTTAAAATTGAGTTATTGG									2:227667145-227667620	Unclassified_Cell_type_specific	RP11-395N3.1	ENST00000567305.1	TSS1500
cg18350811	-3.01e-06	8.18e-07	-3.67624	0.00113208	0.976327	0.132296	0.0443878	2.98046	0.00632816	0.999988	1.77e-06	7.55e-07	2.35146	0.0268863	0.999979	chr13	45543879	-	cg18350811	19756855		ACCTCCAATAACAATCTTTAAACACTACAAAACCAACACATAAACAAACC		II			NA	NA	NA	NA	NA	NA		OpenSea	CTATACCTTATGCCTCCAGTGACAATCTTTAAGCACTACAGAGCCAACACATGGGCAAAC[CG]TCCTAACCATTATCTTAGCACAGACCATTCTGGTCACATTATTCTCTCCAATTTTTTCCT	CGGTTTGCCCATGTGTTGGCTCTGTAGTGCTTAAAGATTGTCACTGGAGG	NUFIP1	NM_012345	Body
cg24884230	7.98e-06	2.17e-06	3.67596	0.0011329	0.976327	-0.333399	0.117688	-2.83292	0.00898662	0.999988	-6.62e-06	2e-06	-3.30775	0.0028501	0.999979	chr10	124216658	+	cg24884230	91793310		AAAATTTCACCAACTACACAAAACAAAAAATACATCCAATTAATAATAAC		II			NA	NA	NA	NA	NA	NA	chr10:124220338-124222240	N_Shelf	TCTTCCCACCTGCGGCCACACTGTGCAACCTGGAATTTCCCCACCTGGGCGGACTCATCA[CG]TCATCACCAATTGGATGCATCTTCTGCTCTGTGCAGCTGGTGAAATCTTTCTCAACCCTT	CGTCATCACCAATTGGATGCATCTTCTGCTCTGTGCAGCTGGTGAAATCT	ARMS2	NM_001099667	3'UTR								ARMS2	ENST00000528446.1	3'UTR
cg08855449	-2.59e-06	7.04e-07	-3.67418	0.00113802	0.978646	0.105241	0.0381905	2.75568	0.0107706	0.999988	2.17e-06	6.49e-07	3.33941	0.00263517	0.999979	chr3	147125962	+	cg08855449	9777288		CCTTTTCTAATTCACAAATCAATCACCCTTATCACAATTATTAAAATTCC		II			NA	NA	NA	NA	NA	NA	chr3:147126988-147128999	N_Shore	AAGCCTGGTCGGCAACAAAGACCGCGCCCGCTTTTTCCACCGTCCTGGTGTGGCGAGTTG[CG]GAATTTCAATAACTGTGACAAGGGTGACTGATTTGTGAACTAGAAAAGGTTTGAATGTCA	CTTTTCTAGTTCACAAATCAGTCACCCTTGTCACAGTTATTGAAATTCCG	ZIC1	NM_003412	TSS1500			RDMR					ZIC4;ZIC4;ZIC1	ENST00000491672.1;ENST00000383075.3;ENST00000282928.4	TSS1500;TSS1500;TSS1500
cg09539845	-3.36e-06	9.13e-07	-3.67403	0.00113845	0.978646	0.168927	0.0495387	3.40999	0.00221108	0.999988	2.21e-06	8.42e-07	2.62111	0.014699	0.999979	chr12	32903713	-	cg09539845	83669501		ATCCAATCCTTCTCRTCCATAAACAAACTTTATTACTTCTACTACCAATC		II			NA	NA	NA	NA	NA	NA		OpenSea	CTTTTAGCAGAATCCAATCCTTCTCGTCCATGAACAAGCTTTGTTACTTCTGCTGCCAGT[CG]TTTCTGAGGACCCCGCCTTTCTGGCTCTTTGACATGCAGCTGCATGATATGATCAATCTC	CGACTGGCAGCAGAAGTAACAAAGCTTGTTCATGGACGAGAAGGATTGGA	YARS2	NM_001040436	Body								YARS2	ENST00000551673.1	TSS1500
cg11374933	-3.37e-06	9.16e-07	-3.673	0.00114143	0.979422	0.185443	0.0496923	3.73182	0.000983174	0.999988	2.53e-06	8.45e-07	2.99572	0.00610053	0.999979	chr8	9766172	+	cg11374933	36709107		CCAAACTAAACTAATACTTAAATCATATCTAAACTCTCTAAAAAACCCTC		II			NA	NA	NA	NA	NA	NA	chr8:9762661-9764748	S_Shore	GGCCGGACAGCTGTGCTGCTCCACGTGAAAAGACATCATTGCCCTTCCGATGGTATAAAG[CG]AGGGTTCCCCAGAGAGCTCAGACATGACCTAAGTATTAGCTTAGCCTGGGGTGAAGACTG	CAGGCTAAGCTAATACTTAGGTCATGTCTGAGCTCTCTGGGGAACCCTCG							TRUE	8:9803525-9803583
cg07594977	4.26e-06	1.16e-06	3.67203	0.00114424	0.979422	-0.233863	0.0629369	-3.71583	0.00102394	0.999988	-4.16e-06	1.07e-06	-3.8883	0.000659701	0.999979	chr10	12209668	+	cg07594977	88803341		CCCTTCTTAAAATTTTAAACCCAAATATAACACTAACCATTTTTATAAAC		II			NA	NA	NA	NA	NA	NA		OpenSea	GGCAAATCTACATTAAACTAAGTTGAATACAAAGTCTTAGTGAAGAAGGCCTGGTGGTCT[CG]TTTACAAAAATGGCCAGTGTCATATTTGGGCTTAAAATTTCAAGAAGGGCACTTCAAATG	CCTTCTTGAAATTTTAAGCCCAAATATGACACTGGCCATTTTTGTAAACG	SEC61A2;SEC61A2;SEC61A2;NUDT5	NR_024576;NM_001142627;NR_024577;NM_014142	Body;Body;Body;3'UTR								NUDT5;NUDT5;NUDT5;SEC61A2	ENST00000491614.1;ENST00000378937.3;ENST00000537776.1;ENST00000495368.1	3'UTR;3'UTR;3'UTR;5'UTR
cg01200893	4.53e-06	1.23e-06	3.67116	0.00114677	0.979422	-0.220977	0.0668986	-3.30316	0.00288259	0.999988	-2.93e-06	1.14e-06	-2.57455	0.0163454	0.999979	chr6	32785622	+	cg01200893	25639110		AAATATATTAAAACATCATACTATACCCCATAAATATATACAATTATTAC		II			NA	NA	NA	NA	NA	NA		OpenSea	ACACTTTAGAAAAAAACAACACTAAGAAAAAATACTTTTCTTGGGTTTTTTAAATTGACA[CG]TAATAATTGTACATATTTATGGGGTACAGCATGATGTTCCAACACACCTATACATTGTGT	GGTGTGTTGGAACATCATGCTGTACCCCATAAATATGTACAATTATTACG	HLA-DOB	NM_002120	TSS1500								HLA-DOB	ENST00000438763.2	TSS1500
cg24589936	-9.4e-06	2.56e-06	-3.67064	0.00114826	0.979422	0.411366	0.138951	2.96051	0.0066378	0.999988	6.7e-06	2.36e-06	2.83696	0.00890151	0.999979	chr1	155180595	-	cg24589936	11795932		ATCTTATAACAAAAACACACACAATATCACTATAATATATTAAAACAATC		II			NA	NA	NA	NA	NA	NA	chr1:155178547-155178980	S_Shore	AAGGAGCAACAGTCTTGTGGCAGAGACACACACAATGTCACTGTGATGTATTAAAGCAGT[CG]GCAAGAGATGAAACTTAGGGCACTGTGAGGCAGGGAGGGAGAGGAGCACAGGCTGAAGGA	TCTTGTGGCAGAGACACACACAATGTCACTGTGATGTATTAAAGCAGTCG	MTX1;MTX1	NM_002455;NM_198883	Body;Body								MTX1	ENST00000481771.1	5'UTR
cg03014236	-2.85e-06	7.77e-07	-3.67051	0.00114864	0.979422	0.14328	0.0421509	3.39923	0.00227119	0.999988	2.33e-06	7.17e-07	3.25169	0.00327291	0.999979	chr16	25030752	+	cg03014236	95775507		TATTCTCTATCCAAAACAAATACTTACAATTACTACTAAAAATAAACAAC		II			NA	NA	NA	NA	NA	NA		OpenSea	GGAAGATACAGAGGTGCAGGGCCTTCAGGCTAGAACAGCTTCAGCCTCTGACACCCAGGG[CG]TTGCTCACCTTCAGCAGCAACTGCAAGCACCTGCTTTGGACAGAGAACAAATACAGGCTG	GTTCTCTGTCCAAAGCAGGTGCTTGCAGTTGCTGCTGAAGGTGAGCAACG
cg04530957	-2.99e-06	8.15e-07	-3.66834	0.00115499	0.982969	0.145861	0.0441778	3.30167	0.00289326	0.999988	2.05e-06	7.51e-07	2.72658	0.0115254	0.999979	chr11	64853755	+	cg04530957	36654139		ATTACAAAACATATAAACACATATATATATACCAAAACCTTCTCCTCCCC		II			NA	NA	NA	NA	NA	NA	chr11:64851302-64851828	S_Shore	TAGCACCTGCCTGGACTTAGATGGTGGTAGCCAAGAAGACTGACATTTTAGGGAACAGGA[CG]GGGAGGAGAAGGCTCTGGCACACACACATGTGTCCATATGTCCTGCAATGGTCTGGGGAC	CGGGGAGGAGAAGGCTCTGGCACACACACATGTGTCCATATGTCCTGCAA	ZFPL1	NM_006782	Body								ZFPL1	ENST00000527241.1	5'UTR
cg14444070	5.71e-06	1.56e-06	3.6671	0.00115863	0.984843	-0.280711	0.0843783	-3.32682	0.0027187	0.999988	-5.36e-06	1.43e-06	-3.7384	0.000966877	0.999979	chr2	201020996	-	cg14444070	87789477		AATCAATACTAATCTACACRCACAAATATACTTCACATACTAAAATAAAC		II			NA	NA	NA	NA	NA	NA		OpenSea	TGACAAAATTGAGTCAGTGCTAGTCTGCACGCACAGGTGTGCTTCACATGCTAAAATAAA[CG]TGTTCCTGAAAGGTTACGTATAAATTGAGTCATTTTCCTATTGGCTTATATTATCTTGTC	GTCAGTGCTAGTCTGCACGCACAGGTGTGCTTCACATGCTAAAATAAACG
cg02918970	-3.17e-06	8.65e-07	-3.66549	0.00116335	0.985176	0.155387	0.0469267	3.31126	0.00282543	0.999988	2.53e-06	7.98e-07	3.16598	0.00403856	0.999979	chr10	70621889	+	cg02918970	54787165		TTATAAAACTAATCACTATCACAACCTACTAATACAACAACTAAAATTAC		II			NA	NA	NA	NA	NA	NA		OpenSea	CATAGTAGAATTCTTTTGCCGTTTAGTTACAAAATCTGCTGTCTGCACTGATGAATGTAG[CG]CAACTCCAGCTGCTGCACCAGTAGGCTGTGACAGTGATCAGTCCCATAATAATTAAGATT	CGCAACTCCAGCTGCTGCACCAGTAGGCTGTGACAGTGATCAGTCCCATA	STOX1;STOX1;STOX1;STOX1	NM_001130159;NM_001130160;NM_001130161;NM_152709	Body;Body;Body;Body								STOX1	ENST00000421961.2	5'UTR
cg03192231	-4.02e-06	1.1e-06	-3.66498	0.00116486	0.985212	0.197857	0.0595209	3.32416	0.00273667	0.999988	3.18e-06	1.01e-06	3.14574	0.00424305	0.999979	chr3	35786480	+	cg03192231	87655398		TTTAAATAAACCATAAAATAAACCAAAAAACATATAACCATCCACAATAC		II			NA	NA	NA	NA	NA	NA		OpenSea	AGAATACCAATGCTGACACTGCTAGCATCCTGTCAGATTGGAGAAAGAATTAAATTCCCC[CG]TATTGTGGATGGTTACATGTTCTTTGGTTTATCTCATGGCCTATTTAAAGTCTGTGGGAG	TTAAATAGGCCATGAGATAAACCAAAGAACATGTAACCATCCACAATACG	ARPP-21	NM_016300	Body				TRUE
cg22598417	-3.25e-06	8.87e-07	-3.6645	0.00116627	0.985212	0.134236	0.0481241	2.78936	0.00995505	0.999988	1.7e-06	8.18e-07	2.08089	0.0478439	0.999979	chr22	49055124	-	cg22598417	20765990		TACTTCAACCACCATAATCTAACCATAAAACCAAAAAATCTACRAAAACC		II			NA	NA	NA	NA	NA	NA		OpenSea	GTGGAGAATTTTGCTTCAGCCACCATGGTCTGGCCATGGAGCCAGGAGGTCTACGGGGAC[CG]TCTTGTGGAGGGAGGGAGACATTCACAGCCCAGCCCACCGTCCACAGACCAGCCAGGAGG	CGGTCCCCGTAGACCTCCTGGCTCCATGGCCAGACCATGGTGGCTGAAGC	FAM19A5;FAM19A5	NM_001082967;NM_015381	Body;Body								FAM19A5	ENST00000473898.1	5'UTR
cg00012362	-8.25e-06	2.25e-06	-3.6624	0.00117248	0.989234	0.406383	0.122175	3.32625	0.00272255	0.999988	4.81e-06	2.08e-06	2.31324	0.0292219	0.999979	chr1	153599487	-	cg00012362	63786167		TTATTTATCTCCAAAACTTATTTATATTAAACCCTAATCTCCRACCACTC		II			NA	NA	NA	NA	NA	NA		OpenSea	AGGTCATAAGGTTGTTTGTCTCCAAAGCTTGTTTATGTTGGGCCCTGGTCTCCGGCCACT[CG]CATCCGCCCACACACACTCTAACCGCTCCTCCCAGCAGAGAAGCACAGGGTCTGGCAAAT	TGTTTGTCTCCAAAGCTTGTTTATGTTGGGCCCTGGTCTCCGGCCACTCG	S100A13;S100A13;S100A13;S100A13;S100A1;S100A13;S100A13	NM_005979;NM_001024213;NM_001024211;NM_001024213;NM_006271;NM_001024210;NM_001024212	5'UTR;1stExon;5'UTR;5'UTR;TSS1500;5'UTR;5'UTR				TRUE		1:153599380-153599533	Unclassified_Cell_type_specific	S100A13;S100A13;S100A13;S100A13;S100A1;S100A13;S100A13;S100A13;S100A1;S100A1;S100A1	ENST00000392622.1;ENST00000392623.1;ENST00000392622.1;ENST00000491177.1;ENST00000368698.3;ENST00000440685.2;ENST00000339556.3;ENST00000368699.1;ENST00000469893.1;ENST00000292169.1;ENST00000368696.3	5'UTR;5'UTR;1stExon;3'UTR;TSS1500;5'UTR;5'UTR;5'UTR;TSS1500;TSS1500;TSS1500
cg25085245	-3e-06	8.19e-07	-3.661	0.00117665	0.991532	0.140532	0.0443999	3.16514	0.00404685	0.999988	2.77e-06	7.55e-07	3.66832	0.00115504	0.999979	chr7	100032816	+	cg25085245	85807541		TCTCTAAAAAATTATCCACTTAACCTCAAATTAAAAACTACCTAAAAATC		II			NA	NA	NA	NA	NA	NA	chr7:100033262-100034253	N_Shore	ACGTGGACAGTGTTTTCCACTTGCCATGACTCTACCAAGTTCCAAAAAGGCCCCCAAACC[CG]ACTTCCAGGCAGCTTCCAACCTGAGGCTAAGTGGATAACCCCCTAGAGAGCTTTTAACCC	CTCTAGGGGGTTATCCACTTAGCCTCAGGTTGGAAGCTGCCTGGAAGTCG											RP11-758P17.3;RP11-758P17.2	ENST00000475250.1;ENST00000492523.1	TSS1500;TSS200
cg03817675	-3.88e-06	1.06e-06	-3.65959	0.00118085	0.991688	0.20877	0.0574905	3.63138	0.0012682	0.999988	2.69e-06	9.78e-07	2.7472	0.0109854	0.999979	chr7	139299053	-	cg03817675	20669113		ATAAAAAACTATAACTACTCAATCTTACCTTAAAAACCRAAAAAACACAC		II			NA	NA	NA	NA	NA	NA		OpenSea	GTAAGAAGCAGGTGAGAGGCTGTGGCTGCTCAATCTTACCTTGGAAGCCGGGGGGACACA[CG]ATGAGAGCTTGCTGGAACGGGTCAGGCCGGGCACAAATCTGGGCTGTTCCTGTCTGCAGG	CGTGTGTCCCCCCGGCTTCCAAGGTAAGATTGAGCAGCCACAGCCTCTCA	HIPK2;HIPK2	NM_001113239;NM_022740	Body;Body				TRUE
cg10059756	-4.84e-06	1.32e-06	-3.65937	0.00118152	0.991688	0.183846	0.0717427	2.56257	0.016796	0.999988	4.26e-06	1.22e-06	3.4899	0.00181075	0.999979	chr1	150534021	-	cg10059756	70769921		TCCTTCCTCCTCCTACTCRCTTCTCTCAAAATAAAAAACTTACTAAAAAC		II			NA	NA	NA	NA	NA	NA	chr1:150534075-150534301	N_Shore	TCAGCCTGGCCTCCTTCCTCCTCCTACTCGCTTCTCTCAAGGTAGAGAACTTGCTAGAGG[CG]GCCTGAGAGGGGCAGGCCTTTGCCATCACATCCTCTCCCAGACCCCTGCCATTCGGAGAC	CCTTCCTCCTCCTACTCGCTTCTCTCAAGGTAGAGAACTTGCTAGAGGCG								1:148800247-148801013	1:150532053-150534317	Promoter_Associated	C1orf138	ENST00000369035.2	TSS200
cg08909407	-3.41e-06	9.31e-07	-3.65684	0.00118911	0.994106	0.207369	0.0505046	4.10595	0.000377256	0.999988	2.3e-06	8.59e-07	2.67759	0.0129099	0.999979	chr9	110071552	-	cg08909407	52734116		AATAAATCCCAAAAATCAACAAACCCTCCTAATAAATACTTAAAATTCTC		II			NA	NA	NA	NA	NA	NA		OpenSea	AATTATCTGGGAGTGGATCCCAGAAATCAACAAGCCCTCCTGGTGAATACTTGGGATTCT[CG]GACTTTGTAAAATTTGAGAAACCCTGATAGCTGATACTACAAGACAGTTAAAGTATGTAA	GTGGATCCCAGAAATCAACAAGCCCTCCTGGTGAATACTTGGGATTCTCG	RAD23B;RAD23B;RAD23B	NM_002874;NM_001244713;NM_001244724	Body;Body;Body
cg16820901	5.59e-06	1.53e-06	3.6553	0.00119376	0.994106	-0.279408	0.0830131	-3.36583	0.00246793	0.999988	-3.2e-06	1.41e-06	-2.26401	0.0325034	0.999979	chr12	87195508	-	cg16820901	87808538		CTCAATTTCCAAATATTACATTAATTATAATCTAACATATATTACCTTTC		II			NA	NA	NA	NA	NA	NA		OpenSea	ATTCTTTTCCTCTCAATTTCCAGGTATTACATTGGTTGTGATCTGACATGTATTACCTTT[CG]AATGGAATTATTTTCCCATTCCCACACAGGATCAATTTCTTAATACTTACAAGTTATCCA	CGAAAGGTAATACATGTCAGATCACAACCAATGTAATACCTGGAAATTGA	MGAT4C	NM_013244	5'UTR								RP11-202H2.1;RP11-202H2.1	ENST00000551921.1;ENST00000550014.1	3'UTR;3'UTR
cg00359471	2.45e-06	6.69e-07	3.65424	0.00119695	0.994106	-0.129802	0.0363065	-3.57517	0.0014615	0.999988	-1.31e-06	6.17e-07	-2.12614	0.0435458	0.999979	chr19	583581	-	cg00359471	98622180		TTTTCCRAAAACAAATACACCCTAAACTCTAATAATCACAACAAAAATAC		II			NA	NA	NA	NA	NA	NA	chr19:585259-585502	N_Shore	ACGGGGTTGGGTTTTCCGAGAGCAGGTGCACCCTGGGCTCTGGTGGTCACAGCAGGGGTG[CG]TCCAGTACTGGGATTTCACATGCGAGGACGGGTCTGCTGAGACCGCAGTGGGTGTTGGGT	CGCACCCCTGCTGTGACCACCAGAGCCCAGGGTGCACCTGCTCTCGGAAA
cg24624047	4.01e-06	1.1e-06	3.65417	0.00119716	0.994106	-0.206116	0.0595176	-3.46311	0.0019364	0.999988	-3.04e-06	1.01e-06	-3.00553	0.0059585	0.999979	chr10	36831589	-	cg24624047	78739199		AAAATCAACTAAAATCCTAAATTCCCAAACTAACCTATTAACACRAACAC		II			NA	NA	NA	NA	NA	NA		OpenSea	TAGCAGCATTTAGGATCAACTGGGATCCTGAGTTCCCAAACTGGCCTGTTAACACGAACA[CG]TTTATCAGTATTTGGCTCAAGGACAAAGCACTAAAACAACAGATGGAATCAATATTACAT	CGTGTTCGTGTTAACAGGCCAGTTTGGGAACTCAGGATCCCAGTTGATCC
cg26490119	-3.8e-06	1.04e-06	-3.65342	0.00119946	0.9948	0.214013	0.056344	3.79833	0.000830093	0.999988	2.62e-06	9.58e-07	2.72982	0.0114389	0.999979	chr4	144088057	+	cg26490119	6806224		AAATATCCTAACTACTTTATTTACCTACTCAATCCTAAACAATAATAAAC		II			NA	NA	NA	NA	NA	NA		OpenSea	CATTGCTAACACAGCAGTCTGAGATCAAACTGCAAGCCAGCAGCGAGGCTGGGGGAGGGG[CG]CCCACCATTGCCCAGGATTGAGTAGGTAAACAAAGCAGCCAGGACACTCAAACTGGGTGG	AGTGTCCTGGCTGCTTTGTTTACCTACTCAATCCTGGGCAATGGTGGGCG											RP11-284M14.1	ENST00000507826.1	3'UTR
cg11433387	-2.62e-06	7.16e-07	-3.65272	0.00120156	0.995335	0.110439	0.0388565	2.84224	0.00879135	0.999988	1.5e-06	6.61e-07	2.27517	0.0317314	0.999979	chr15	68803037	-	cg11433387	42739941		ACAACTAAATCTCATAACATCCAAAACCTAAACTTAAAAATTCTAAACCC		II			NA	NA	NA	NA	NA	NA		OpenSea	GGGCAGGAAGAGCAGCTGAATCTCATAGCATCCAAGGCCTGGGCTTAGGAATTCTGAGCC[CG]GCTGTGATTTCCACTGGTCAGGGGCTGTGTGAACTCCCTCACCCCTGCTTCTCTCTTTCT	CGGGCTCAGAATTCCTAAGCCCAGGCCTTGGATGCTATGAGATTCAGCTG
cg03040028	-3.48e-06	9.54e-07	-3.65087	0.00120721	0.99603	0.197963	0.0517558	3.82495	0.000775612	0.999988	2.43e-06	8.8e-07	2.75678	0.0107429	0.999979	chr20	60477110	-	cg03040028	99769169		AAACAAACAAAAATTAAATACAACAACAAATCACCAAAATACAATCCTAC		II			NA	NA	NA	NA	NA	NA		OpenSea	GGATGTGGGAGGGACAGACAAAAATTAAGTACAGCAGCAAATCACCAAGATGCAGTCCTG[CG]TGTCACACCTGAGGAGCAGCCTGGAGCCAGGGGCACCTTCTGGCTTCCAGCAACTGATGG	CGCAGGACTGCATCTTGGTGATTTGCTGCTGTACTTAATTTTTGTCTGTC	CDH4;CDH4;CDH4	NM_001794;NM_001252338;NM_001252339	Body;Body;Body					20:59910029-59911059
cg01644731	-4.84e-06	1.32e-06	-3.65054	0.00120823	0.99603	0.256661	0.0718501	3.57217	0.00147259	0.999988	3.68e-06	1.22e-06	3.01581	0.00581286	0.999979	chr12	58236712	+	cg01644731	8780572		AAAAATTACRATATAACAAATTTTCAAAATAACTAACTCTTTTATTATCC		II			NA	NA	NA	NA	NA	NA	chr12:58238840-58241046	N_Shelf	CTACAGTGAACGGTGTCTGAACAACTTTTTGAGGGAATAAGGCAGAATTTCTCCCTTATG[CG]GATAACAAAAGAGCTAGCCATCCTGAAAACTTGCCACATCGTAATTTTCAGAGATGGTCA	AAAATTACGATGTGGCAAGTTTTCAGGATGGCTAGCTCTTTTGTTATCCG	CTDSP2	NM_005730	Body			RDMR			12:58236269-58236936	Unclassified	CTDSP2	ENST00000547701.1	5'UTR
cg00496961	-7.62e-06	2.09e-06	-3.64953	0.00121133	0.996181	0.368987	0.113263	3.2578	0.00322405	0.999988	8.27e-06	1.93e-06	4.2949	0.000231631	0.999979	chr11	102638706	+	cg00496961	67703290	89698445	CTTCAACTACTAAAAACCTCCCAAAACCCAAAAACAACAAAAACCAAACA	CTTCGACTACTAAAAACCTCCCAAAACCCAAAAACGACAAAAACCAAACG	I	C	Grn	NA	NA	NA	NA	NA	NA		OpenSea	AACCTGTCCCCCGTCGCGGGTGTCGTTAGCCGCTGGGCTGTTGGGCAGCCCCAAAGCCAG[CG]TCTGGTCCCTGCCGCTCCTGGGCTCTGGGAGGCTCCCAGCAGCCGAAGGGCGGGATGCTC	CTTCGGCTGCTGGGAGCCTCCCAGAGCCCAGGAGCGGCAGGGACCAGACG								11:102143867-102144001
cg10162019	4.13e-06	1.13e-06	3.64761	0.0012172	0.997359	-0.187478	0.0613736	-3.0547	0.0052925	0.999988	-3.32e-06	1.04e-06	-3.17645	0.00393647	0.999979	chr5	146889701	+	cg10162019	25691220	29751262	AATTTATAATTATAATAAACACCAACACTACATCAACCCAAAAAACCACA	AATTTATAATTATAATAAACACCGACGCTACGTCAACCCGAAAAACCACG	I	T	Red	NA	NA	NA	NA	NA	NA	chr5:146888750-146889840	Island	CTTGGCTCACTCGCTGGACCTCTCGCCCGGCCGCACCTCCTCACGCACCCCCAACCCTAA[CG]TGGCCTCCCGGGCTGACGCAGCGTCGGTGCCCATCACAATCACAAACCAAACTTGGCGCG	CGTGGCCTCCCGGGCTGACGCAGCGTCGGTGCCCATCACAATCACAAACC				high-CpG:146869696-146869950		DMR		5:146868961-146870033			DPYSL3;DPYSL3	ENST00000504965.1;ENST00000343218.5	TSS1500;TSS200
cg10222947	-6.4e-06	1.76e-06	-3.6463	0.00122123	0.997359	0.214964	0.0951899	2.25826	0.0329075	0.999988	4.33e-06	1.62e-06	2.6732	0.0130412	0.999979	chr1	231472757	+	cg10222947	86776207		RCTCTCTATTCCCTAAATAATTTAACCRTAATCAATATCAAAAACAACCC		II			NA	NA	NA	NA	NA	NA	chr1:231473012-231474382	N_Shore	TTCGGCCTGGAAAATACGGCTCTCGGGGAACATAAGCAGCTTGAACATGTCCTTCATGGG[CG]GGTTGTCCTTGACATTGACTACGGCCAAACCATCTAGGGAATAGAGAGCGTTGTAGCGAT	CTCTCTATTCCCTAGATGGTTTGGCCGTAGTCAATGTCAAGGACAACCCG	EXOC8;SPRTN;SPRTN;SPRTN	NM_175876;NM_001010984;NM_001261462;NM_032018	1stExon;TSS1500;TSS1500;TSS1500					1:229539169-229541159			C1orf124;EXOC8;EXOC8;C1orf124;C1orf124;C1orf124	ENST00000391858.4;ENST00000360394.2;ENST00000366645.1;ENST00000295050.7;ENST00000008440.9;ENST00000545269.1	TSS200;1stExon;1stExon;TSS1500;TSS1500;TSS1500
cg13962952	3.12e-06	8.54e-07	3.64606	0.001222	0.997359	-0.129886	0.0463421	-2.80276	0.00964705	0.999988	-2.27e-06	7.88e-07	-2.87972	0.00804573	0.999979	chr1	44461871	+	cg13962952	95772110		CTAAAACTAACTAAACCAAAACAACTAAAACRACAACRACAAACAAATAC		II			NA	NA	NA	NA	NA	NA		OpenSea	AGCACCCCAAGCCCCAGCCTGAAGGGCTGGTCACCGAGTAGGCTCTGGCTTCTGCCACAG[CG]CACCTGTCTGCCGCTGCCGCCTCAGCTGCTTTGGCCCAGCCAGCTTCAGATCTGGTCTTG	CGCACCTGTCTGCCGCTGCCGCCTCAGCTGCTTTGGCCCAGCCAGCTTCA	CCDC24	NM_152499	3'UTR								CCDC24;CCDC24	ENST00000486064.1;ENST00000372318.3	5'UTR;3'UTR
cg20522046	-3.34e-06	9.16e-07	-3.64465	0.00122637	0.997749	0.179861	0.0497024	3.61877	0.00130929	0.999988	2.54e-06	8.45e-07	3.00782	0.00592571	0.999979	chr13	52024792	-	cg20522046	85683464		AATACAACAAACAAATTAATTTCCTCTAACATCTTTACTAATATAAAAAC		II			NA	NA	NA	NA	NA	NA	chr13:52025691-52027946	N_Shore	CATTAAACCCTGATGCAACAAACAGATTAATTTCCTCTAACATCTTTACTAATATAGAAA[CG]AAGAACACGAACTAGTGTCTCTAAGCCACTATAATAGTTGCACATACAACATGAGTGTGG	ATGCAACAAACAGATTAATTTCCTCTAACATCTTTACTAATATAGAAACG	INTS6;INTS6;INTS6	NM_001039938;NM_012141;NM_001039937	3'UTR;Body;Body								INTS6;INTS6;INTS6	ENST00000442263.3;ENST00000425000.1;ENST00000491723.1	3'UTR;5'UTR;3'UTR
cg22534231	-4.88e-06	1.34e-06	-3.64328	0.00123062	0.998115	0.233252	0.0725803	3.21371	0.00359315	0.999988	4.06e-06	1.23e-06	3.2887	0.00298748	0.999979	chr12	79039903	-	cg22534231	22755870		AAATCATTATTTTCCTATATCATTCAACTTTTATTACACAACACCCAATC		II			NA	NA	NA	NA	NA	NA		OpenSea	CAGTTCTATTGGGATCATTGTTTTCCTGTGTCATTCAGCTTTTATTGCACAACACCCAAT[CG]CAAAAATCTCAGTGGCATACAACAAAAGTATTTACTTCTCACTCATGTGTTGCTTATTAA	GATCATTGTTTTCCTGTGTCATTCAGCTTTTATTGCACAACACCCAATCG
cg10623802	1.19e-05	3.27e-06	3.64185	0.00123508	0.998115	-0.525444	0.177433	-2.96136	0.00662432	0.999988	-1.22e-05	3.02e-06	-4.04383	0.000442661	0.999979	chr1	1913544	+	cg10623802	2705466	9752128	CCCCATATCTATCCATAACTAAATATCCTATATATCACCATATCTATCCA	CCCCGTATCTATCCGTAACTAAATATCCTATATATCACCGTATCTATCCG	I	T	Red	NA	NA	NA	NA	NA	NA	chr1:1910268-1913800	Island	CGGGGACACGCAGGACACCCAGCCGTGGTCACATGCGGGGACACGCAGGACACCCAGCCA[CG]GACAGACACGGTGACACACAGGACACCCAGCCACGGACAGACACGGGGACACACAGGACA	CGGACAGACACGGTGACACACAGGACACCCAGCCACGGACAGACACGGGG	KIAA1751	NM_001080484	Body					1:1900088-1903738			C1orf222	ENST00000468610.1	3'UTR
cg13028468	4.3e-06	1.18e-06	3.64148	0.00123623	0.998115	-0.223819	0.0640169	-3.49625	0.00178217	0.999988	-4.67e-06	1.09e-06	-4.28791	0.00023586	0.999979	chr3	184894836	-	cg13028468	99668465		ACRAAACCCACACTCCATACTTTAAATTCTTAAAAATAATTATCAATTAC		II			NA	NA	NA	NA	NA	NA		OpenSea	AACACAGCAAGACGAAACCCACACTCCATACTTTGAGTTCTTGGAAGTGATTATCAATTG[CG]CTTCATTAAGTTTGTTTTATTTTCCAACGTAGAGTCTACATTATGAGATGTTTCCGAGGG	CGAAACCCACACTCCATACTTTGAGTTCTTGGAAGTGATTATCAATTGCG	EHHADH-AS1	NR_038990	Body						3:184894589-184895357	Unclassified	RP11-29A1.3;RP11-29A1.3	ENST00000444571.1;ENST00000417720.1	5'UTR;5'UTR
cg20442078	-6.58e-06	1.81e-06	-3.64122	0.00123704	0.998115	0.328091	0.0979653	3.34905	0.00257291	0.999988	4.81e-06	1.67e-06	2.88613	0.00792432	0.999979	chr2	27531360	+	cg20442078	88615896		AAAACRACCCTAATCATTACTAACTATTCTAAACRAAACRAAAAACTCCC		II			NA	NA	NA	NA	NA	NA	chr2:27529083-27531465	Island	CAGCACTGGACGCAGGAAAGCGAGAAGCCGGCTGGGGCGTAAAGACTGCTCTGGGACCCA[CG]GGAGTCCCTCGCCCCGCTTAGAACAGCCAGCAATGACTAGGGCCGTCCCCAGACCAGACT	CGGGAGTCCCTCGCCCCGCTTAGAACAGCCAGCAATGACTAGGGCCGTCC	UCN	NM_003353	TSS1500					2:27382599-27384952			UCN	ENST00000296099.2	TSS200
cg17776284	-9.78e-06	2.69e-06	-3.63861	0.00124524	0.999985	0.473597	0.145786	3.24859	0.00329797	0.999988	6.05e-06	2.48e-06	2.44056	0.0220902	0.999979	chr1	153599625	+	cg17776284	90807399		AAACRAAAAAAATCTATAAAATCCTAAATTCAACACTCTACCCTACTACC		II			NA	NA	NA	NA	NA	NA		OpenSea	GCTGGCTCCGTCTGAACAGACCCATTTTCTCTGCCCCGCTCCACCCTTACCTCTCCTCAG[CG]GCAGCAGGGCAGAGTGCTGAACCCAGGACCCCACAGATCCTCCCCGCTCCTGTCTCCCGG	CGGCAGCAGGGCAGAGTGCTGAACCCAGGACCCCACAGATCCTCCCCGCT	S100A13;S100A13;S100A13;S100A13;S100A13;S100A13;S100A1	NM_001024212;NM_001024213;NM_001024212;NM_001024211;NM_005979;NM_001024210;NM_006271	5'UTR;TSS200;1stExon;5'UTR;5'UTR;5'UTR;TSS1500				TRUE				S100A13;S100A13;S100A13;S100A13;S100A1;S100A13;S100A13;S100A13;S100A1;S100A1;S100A1	ENST00000392623.1;ENST00000392622.1;ENST00000392623.1;ENST00000491177.1;ENST00000368698.3;ENST00000440685.2;ENST00000339556.3;ENST00000368699.1;ENST00000469893.1;ENST00000292169.1;ENST00000368696.3	5'UTR;TSS200;1stExon;3'UTR;TSS1500;5'UTR;5'UTR;5'UTR;TSS1500;TSS1500;TSS1500
cg15938658	-3.85e-06	1.06e-06	-3.63813	0.00124675	0.999985	0.126246	0.0573673	2.20066	0.0372173	0.999988	3.12e-06	9.76e-07	3.19815	0.00373286	0.999979	chr19	37064800	-	cg15938658	41777544		AATTTTACTCCACTCTAACTTCTAAATATAAAAACCTCAAAATATAACCC		II			NA	NA	NA	NA	NA	NA	chr19:37063892-37064749	S_Shore	GAGTCGGGCGAGGTTTTGCTCCACTCTGGCTTCTAAGTGTGGGGGCCTCAGGATGTGACC[CG]TGGTCGTAAACCTGAGGGTGACTTGGAGTTTTTGTCCGTTTTGCACCATGAGAAAGGCCC	CGGGTCACATCCTGAGGCCCCCACACTTAGAAGCCAGAGTGGAGCAAAAC	ZNF529-AS1;ZNF529;ZNF529-AS1;ZNF529-AS1;ZNF529-AS1;ZNF529;ZNF529	NR_110706;NM_020951;NR_110705;NR_110704;NR_110703;NM_001145650;NM_001145649	Body;TSS1500;Body;Body;Body;5'UTR;5'UTR			DMR		19:41755733-41756727	19:37063350-37064973	Unclassified	ZNF529;AC092295.7	ENST00000334116.6;ENST00000475219.1	TSS1500;5'UTR
cg07215653	3.85e-06	1.06e-06	3.63575	0.00125428	0.999985	-0.18865	0.0575006	-3.28084	0.00304597	0.999988	-3.48e-06	9.78e-07	-3.56261	0.00150847	0.999979	chr7	16128561	+	cg07215653	2620597		ATTCCTATCTAACAATAACCCCTAACAAAAACATCTAATATATAAACCAC		II			NA	NA	NA	NA	NA	NA		OpenSea	TCCATTTCGCCAATGTTCATTCAGTGCCTCTGGCTTATATATCACGTCTTATATATCAGA[CG]TGGCTTATATATCAGATGTCTTTGCCAGGGGTCATTGTTAGACAGGAATATAAGCTTAAC	CGTGGCTTATATATCAGATGTCTTTGCCAGGGGTCATTGTTAGACAGGAA	ISPD;ISPD	NM_001101426;NM_001101417	3'UTR;3'UTR								AC006035.2	ENST00000444738.2	TSS1500
cg23257694	7.52e-06	2.07e-06	3.62958	0.001274	0.999985	-0.352778	0.112412	-3.13826	0.00432115	0.999988	-6.75e-06	1.91e-06	-3.53109	0.00163293	0.999979	chr3	111850846	+	cg23257694	52755530		CTTATTTATCTTTAAATTCCTAATTCCTAACATTATTTCTAACATATCAC		II			NA	NA	NA	NA	NA	NA		OpenSea	TAAAACAAAATTTTAAAGTAAAAAAATTTTTTTAAAGTTTTTTTGCACTTATTCAGTGCA[CG]TGATATGCCAGAAACAATGCCAGGAACCAGGAATTCAAAGATAAATAAGAAACAATCACT	TTATTTATCTTTGAATTCCTGGTTCCTGGCATTGTTTCTGGCATATCACG	GCSAM;GCSAM;GCSAM	NM_001190260;NM_001190259;NM_152785	Body;Body;Body								RP11-757F18.5	ENST00000563632.1	TSS1500
cg11632667	-5.12e-06	1.41e-06	-3.62774	0.00127993	0.999985	0.20477	0.0765703	2.67428	0.0130088	0.999988	3.98e-06	1.3e-06	3.05371	0.00530517	0.999979	chr2	134432440	+	cg11632667	6690505		TCCTTACCTCTTAAAACTCTATATATTAACTAATTACCCAATATAATACC		II			NA	NA	NA	NA	NA	NA		OpenSea	TCACTGGTTTCCCCAGGCCGGGTTTAACAAACACCGCTGTGTTCTGTCAACATTTGTATG[CG]GCACCACATTGGGCAACCAGCCAACACACAGAGTTTCAAGAGGCAAGGAGAGAAAACTGA	CGGCACCACATTGGGCAACCAGCCAACACACAGAGTTTCAAGAGGCAAGG							TRUE
cg24626164	-2.76e-06	7.6e-07	-3.62744	0.00128091	0.999985	0.147431	0.0412159	3.57703	0.00145465	0.999988	1.7e-06	7.01e-07	2.43217	0.0225054	0.999979	chr1	67890134	-	cg24626164	47797128		ACTCTCACATTCTCTAACTCCTTTCTTACTAAATATACTCCCCAAAAAAC		II			NA	NA	NA	NA	NA	NA		OpenSea	AAATACCATAAGCTCTCACATTCTCTAACTCCTTTCTTACTAAATATACTCCCCAGAAGA[CG]TCGAAAAGTAAACAATATAAACTAGTTAGTTCATATACTTCATACTTAAAAAGTAACAGA	CTCTCACATTCTCTAACTCCTTTCTTACTAAATATACTCCCCAGAAGACG	SERBP1;SERBP1;SERBP1;SERBP1	NM_015640;NM_001018068;NM_001018067;NM_001018069	Body;Body;Body;Body								SERBP1	ENST00000484880.1	3'UTR
cg24749311	6.04e-06	1.67e-06	3.62696	0.00128245	0.999985	-0.21875	0.0903764	-2.42043	0.023099	0.999988	-4.38e-06	1.54e-06	-2.84911	0.0086498	0.999979	chr14	84173031	+	cg24749311	12770207		TTAAAATACCAAACATACCCTACTACTTTCTACATCAACAAATAACAAAC		II			NA	NA	NA	NA	NA	NA		OpenSea	GGCTAGACCAGATGTGAGCTGCAATTTGCTAAATGGGAAACAAACACAAGGAATGCAGCC[CG]TCTGCCATCTGTTGATGCAGAAAGCAGCAGGGCATGCCTGGCATTTCAACAGGGCTCCCC	TGAAATGCCAGGCATGCCCTGCTGCTTTCTGCATCAACAGATGGCAGACG							TRUE
cg14847497	-3.08e-06	8.5e-07	-3.62653	0.00128385	0.999985	0.155186	0.0461088	3.36565	0.00246904	0.999988	2.79e-06	7.84e-07	3.56087	0.0015151	0.999979	chr3	196666547	-	cg14847497	17764281		ATAAAAACAAAACTCAAAAATTATACCACATACAACAAAATCACTTCTAC		II			NA	NA	NA	NA	NA	NA	chr3:196668695-196670054	N_Shelf	CCAGACTCTTAGTAGAGACAGGGCTCAAAAGTTATACCACATACAACAAAGTCACTTCTA[CG]CCCGACTGCCACGCAAGCGGCTTCCCTTTTCCCTGCACACACCATATCCTCAGCAGTGCA	TAGAGACAGGGCTCAAAAGTTATACCACATACAACAAAGTCACTTCTACG	NCBP2;NCBP2;NCBP2	NM_001308036;NM_001042540;NM_007362	Body;Body;Body								NCBP2;NCBP2;NCBP2-AS1	ENST00000422610.1;ENST00000447325.1;ENST00000447775.1	5'UTR;5'UTR;TSS200
cg15716833	-2.55e-06	7.05e-07	-3.62417	0.00129152	0.999985	0.120356	0.0382325	3.148	0.00421969	0.999988	2.08e-06	6.5e-07	3.19476	0.003764	0.999979	chr8	142477836	-	cg15716833	67655112		CACTCCTCTAAATTCCAAACACCCRTCAATAATTTACAATCTAAACTTAC		II			NA	NA	NA	NA	NA	NA		OpenSea	CTCCTAAGCCCCACTCCTCTGGGTTCCAAGCACCCGTCAGTGATTTGCAGTCTAGACTTG[CG]CACGTCCACATCTGTCAGAGCCAACCACGGCCCCAGCTCTTTCCCACGCTGACACTCCGT	ACTCCTCTGGGTTCCAAGCACCCGTCAGTGATTTGCAGTCTAGACTTGCG	MROH5;MROH5;MROH5	NR_102364;NR_102363;NM_207414	Body;Body;Body
cg17247261	-4e-06	1.1e-06	-3.62385	0.00129258	0.999985	0.210139	0.0598881	3.50886	0.00172667	0.999988	3.19e-06	1.02e-06	3.12995	0.00440953	0.999979	chr19	32714839	-	cg17247261	55715990		AAACAAAATAAATTCCCAAAAACAAATACTATAAACCTAAAACCCCAAAC		II			NA	NA	NA	NA	NA	NA	chr19:32715384-32715800	N_Shore	GGCTGAGCTTCAGGCAGGGTAGGTTCCCAGGAGCAAGTGCTGTGAGCCTGAGGCCCCAGG[CG]TCTGAAGACACCACAGGTCTCCCCCTCGTCTCCTCCATCCCAGCAAGCACCTGCGGTCCA	CGCCTGGGGCCTCAGGCTCACAGCACTTGCTCCTGGGAACCTACCCTGCC
cg20051635	1.12e-05	3.08e-06	3.62315	0.00129485	0.999985	-0.497733	0.16707	-2.97918	0.00634755	0.999988	-9.22e-06	2.84e-06	-3.24516	0.00332595	0.999979	chr2	98340909	-	cg20051635	27689914	76683960	CCATAATACATAACTACATACACCAAACATAAAAACTAAAAATAAAAACA	CCATAATACGTAACTACGTACGCCAAACGTAAAAACTAAAAATAAAAACG	I	C	Grn	NA	NA	NA	NA	NA	NA	chr2:98340397-98340959	Island	GCCTGCGAGACGCCATGGTGCGTGACTACGTGCGCCAGACGTGGAAGCTGGAGGTGAGAG[CG]CAGCCTGGGGCGCGGGGTCTGGAGGGGCGTGGCCGAAGAGGGGCAGTCGAGGGTTTTGGG	CCATGGTGCGTGACTACGTGCGCCAGACGTGGAAGCTGGAGGTGAGAGCG	ZAP70;ZAP70	NM_001079;NM_001079	ExonBnd;Body					2:97706533-97708137			ZAP70;ZAP70;ZAP70	ENST00000442208.1;ENST00000463643.1;ENST00000264972.5	TSS1500;TSS200;ExonBnd
cg08862742	-2.41e-06	6.65e-07	-3.61895	0.00130867	0.999985	0.119571	0.0360508	3.31674	0.00278741	0.999988	1.52e-06	6.13e-07	2.47481	0.0204662	0.999979	chr11	3022200	+	cg08862742	42612943		CACCCTTAAATCCTAAATTAAAAATTATATTCATATAAATTCRTATCRTC		II			NA	NA	NA	NA	NA	NA		OpenSea	GAACAAGACAGAGAGGGTCTCACTGTTGAGAAAAATTTATTATCAATGTCTCAGAGCCAA[CG]ACGACACGAACCTACATGAACACAACTCTTAATTTAGGACCCAAGGGTGACTGTAAACAT	CGACGACACGAACCTACATGAACACAACTCTTAATTTAGGACCCAAGGGT	CARS;CARS;CARS;CARS	NM_001014438;NM_001014437;NM_139273;NM_001751	3'UTR;3'UTR;3'UTR;3'UTR				TRUE				CARS;CARS;CARS;CARS;CARS	ENST00000380525.4;ENST00000278224.9;ENST00000397114.3;ENST00000401769.3;ENST00000470221.2	3'UTR;3'UTR;3'UTR;3'UTR;3'UTR
cg03486974	-3.37e-06	9.32e-07	-3.6168	0.00131579	0.999985	0.175553	0.0505508	3.47281	0.00188996	0.999988	1.81e-06	8.6e-07	2.09987	0.0459969	0.999979	chr16	2199702	-	cg03486974	40638959		CCTCCCAAATACTATCCACCRTATAAAAATATAAACRTTAAAAAAAATCC		II			NA	NA	NA	NA	NA	NA	chr16:2198455-2199129	S_Shore	CCACCTGCTCCCCTCCCAGATGCTGTCCACCGTGTGGGGGTATGGACGTTAGGGAGGGTC[CG]GGATGCAGGTGGCTGCCCTCACTCCCCGCTGACTGAGACGGCCACTGTGCAGAAGGACAG	CTCCCAGATGCTGTCCACCGTGTGGGGGTATGGACGTTAGGGAGGGTCCG	RAB26	NM_014353	Body				TRUE				RAB26	ENST00000541451.1	5'UTR
cg10993465	1.99e-06	5.5e-07	3.6162	0.00131781	0.999985	-0.103385	0.0298376	-3.46492	0.00192765	0.999988	-1.65e-06	5.07e-07	-3.2559	0.00323918	0.999979	chr3	14851743	+	cg10993465	21611893		AACRAACCATCTATCCCTTTATTTTTAACTCTAAATATTCRTTCAATACC		II			NA	NA	NA	NA	NA	NA	chr3:14851829-14853094	N_Shore	CGCTCCATGAGGGCAAGAATCTGGGGCTGTCTTGTTCCGTGCTCAGCGCAGAGGCTGGCG[CG]GCACTGAACGAATACCCAGAGTTAAAAATAAAGGGATAGATGGTCCGCTGGGCGAAGGAG	GCGGACCATCTATCCCTTTATTTTTAACTCTGGGTATTCGTTCAGTGCCG								3:14826670-14828178			RP11-95M5.1	ENST00000566553.1	3'UTR
cg25449264	-2.61e-06	7.21e-07	-3.61415	0.00132463	0.999985	0.139588	0.0391231	3.56791	0.00148846	0.999988	1.72e-06	6.65e-07	2.59239	0.0156954	0.999979	chr8	145735566	-	cg25449264	96783504		AACTTAACCCTAACATCCRAAACTCTACAACTAAACCTTATATCTTATCC		II			NA	NA	NA	NA	NA	NA	chr8:145733793-145735370	S_Shore	ATGACCTGCAAGACTTGGCCCTGACATCCGGGGCTCTGCAGCTGGGCCTTGTGTCTTGTC[CG]CCCCCAGCTCTAGCCCCATCCCTGAGCGCTCTCTCGGGCTGCCCCACTTCTCCCCCAGTA	ACTTGGCCCTGACATCCGGGGCTCTGCAGCTGGGCCTTGTGTCTTGTCCG	MFSD3;MFSD3	NR_130120;NM_138431	Body;Body
cg04831656	-4.33e-06	1.2e-06	-3.61361	0.00132645	0.999985	0.212042	0.0650286	3.26075	0.00320065	0.999988	3.11e-06	1.11e-06	2.80838	0.00952059	0.999979	chr3	42054195	-	cg04831656	2773862		CACCTAATTAAAATACTATCTACCTACCTCTTTATATAATTACTATTTCC		II			NA	NA	NA	NA	NA	NA	chr3:42054781-42055929	N_Shore	TAAATTTTGATCACCTGGTTAAGATGCTGTCTGCCTGCCTCTTTGTATAGTTACTATTTC[CG]CTTTTGCTACTAACAGGTCTAAACCATCTATGGGGAGACACATCAACCCAGACAAATATC	ACCTGGTTAAGATGCTGTCTGCCTGCCTCTTTGTATAGTTACTATTTCCG									3:42054106-42054784	Promoter_Associated	TRAK1	ENST00000487159.1	TSS1500
cg20045613	-2.49e-06	6.89e-07	-3.61206	0.00133164	0.999985	0.130809	0.0373556	3.50172	0.00175788	0.999988	2.49e-06	6.35e-07	3.91731	0.000612487	0.999979	chr3	196666551	-	cg20045613	93638128		AAACAAAACTCAAAAATTATACCACATACAACAAAATCACTTCTACRCCC		II			NA	NA	NA	NA	NA	NA	chr3:196668695-196670054	N_Shelf	ACTCTTAGTAGAGACAGGGCTCAAAAGTTATACCACATACAACAAAGTCACTTCTACGCC[CG]ACTGCCACGCAAGCGGCTTCCCTTTTCCCTGCACACACCATATCCTCAGCAGTGCATCCT	CGGGCGTAGAAGTGACTTTGTTGTATGTGGTATAACTTTTGAGCCCTGTC	NCBP2;NCBP2;NCBP2	NM_001308036;NM_001042540;NM_007362	Body;Body;Body								NCBP2;NCBP2;NCBP2-AS1	ENST00000422610.1;ENST00000447325.1;ENST00000447775.1	5'UTR;5'UTR;TSS200
cg13083106	7.28e-06	2.01e-06	3.61138	0.00133394	0.999985	-0.372564	0.109286	-3.40908	0.0022161	0.999988	-6.86e-06	1.86e-06	-3.69013	0.00109292	0.999979	chr11	117188830	+	cg13083106	57687122		TCCTTCCAAATAAACTACCAAACRTCCCAACAACAATTTTTAAATAATAC		II			NA	NA	NA	NA	NA	NA	chr11:117186344-117186979	S_Shore	AATGTATCTATGGGAATTGTAGATATGATAGAGATGGCATTCGTATTAGAGGAAAATGGA[CG]CATTATTCAAAAACTGTTGTTGGGACGTCTGGCAGCCCATTTGGAAGGAAAAAAAACCAA	CGCATTATTCAAAAACTGTTGTTGGGACGTCTGGCAGCCCATTTGGAAGG
cg01828159	-4.13e-06	1.14e-06	-3.61067	0.00133632	0.999985	0.222259	0.0620206	3.58364	0.00143064	0.999988	3.69e-06	1.05e-06	3.49853	0.00177202	0.999979	chr9	33500155	+	cg01828159	93621209		TATAATTAAACACTCTCATCTCTCATTCTTTTTTCTATTTTATATCTTAC		II			NA	NA	NA	NA	NA	NA		OpenSea	GGAAGAAAGGCAAACTGAGAACATACTAAGTAGGACTGAAGAATGGTTAAAATCAACAAA[CG]CAAGATACAAAACAGAAAAAAGAATGAGAGATGAGAGTGCTTAATTACATCCTCAACTCT	CGCAAGATACAAAACAGAAAAAAGAATGAGAGATGAGAGTGCTTAATTAC											RP11-255A11.13	ENST00000421855.1	TSS1500
cg13167473	-3.83e-06	1.06e-06	-3.60931	0.00134092	0.999985	0.175599	0.0576196	3.04755	0.00538469	0.999988	2.76e-06	9.8e-07	2.81471	0.00938006	0.999979	chr11	120053949	+	cg13167473	17788130		CAAAAACTACTAACTTACCCAAAATTCTAAAACAAATACCTAAAAAACCC		II			NA	NA	NA	NA	NA	NA		OpenSea	AGACCAGGCTAGGAGGACACAAGAGCAGGGGCTTCGAGTCTGAGAACTGAGGAGAGGTGG[CG]GGTCCCCTAGGTACTTGCCCTAGAACCTTGGGCAAGCCAGCAGCCTCTGTCAAATGGCAA	CGGGTCCCCTAGGTACTTGCCCTAGAACCTTGGGCAAGCCAGCAGCCTCT
cg19390944	5.89e-06	1.63e-06	3.60802	0.00134531	0.999985	-0.283837	0.0885799	-3.2043	0.00367699	0.999988	-3.87e-06	1.51e-06	-2.56719	0.0166207	0.999979	chr10	82050194	-	cg19390944	55741136		TCCRAATTATAAACATCTACATATTCAATTCTATACATATAATAAACATC		II			NA	NA	NA	NA	NA	NA		OpenSea	TTCCCAAAGCTTCCGGATTATAAACATCTACATATTCAGTTCTATACATGTAATAAACAT[CG]TGTTCACATAACTCTTGCATTATTTTTTGCTTTGACCAAAAAAAGTAGTAAACAGGATTA	CCGGATTATAAACATCTACATATTCAGTTCTATACATGTAATAAACATCG	MAT1A	NM_000429	TSS1500				TRUE				MAT1A;MAT1A	ENST00000372206.2;ENST00000372213.3	TSS1500;TSS1500
cg03228766	-3.56e-06	9.86e-07	-3.60788	0.00134577	0.999985	0.213174	0.0534898	3.98533	0.000514468	0.999988	1.93e-06	9.1e-07	2.12263	0.0438666	0.999979	chr7	57878945	+	cg03228766	22799246		TTCAAACAAAACRTCRCTACAACACAAAATATTCACATAACCCTAAAACC		II			NA	NA	NA	NA	NA	NA		OpenSea	TCTTTCAACGGAGGAGGGAGGCAGAGGGCTCACTGATTAGTGAACTTTCAGCTGACACCA[CG]GCTTCAGGGCCATGTGAACATTCTGTGCTGCAGCGACGCCCTGCCTGAATAACCAGATGT	CGGCTTCAGGGCCATGTGAACATTCTGTGCTGCAGCGACGCCCTGCCTGA								7:57882700-57882926
cg02809404	4.32e-06	1.2e-06	3.60706	0.00134857	0.999985	-0.211785	0.0650085	-3.25781	0.00322398	0.999988	-2.65e-06	1.11e-06	-2.39736	0.0243075	0.999979	chr14	67656029	-	cg02809404	68688828		AAACTCCATAAAAATACTAACCACACTTCCTCTCAAAAACAAACCTACAC		II			NA	NA	NA	NA	NA	NA		OpenSea	CGGTCCGGTCAGGGCTCCATGGGAATGCTGACCACACTTCCTCTCAGGGGCAGACCTGCA[CG]GCTGCTCCTCCCCAGTGCCGTTCTTCTCTTACTGCAGAGACTATGTCAGCACGTTATGAT	GGCTCCATGGGAATGCTGACCACACTTCCTCTCAGGGGCAGACCTGCACG	FAM71D	NM_173526	TSS200								FAM71D	ENST00000311864.3	TSS200
cg08654153	8.14e-06	2.26e-06	3.60668	0.00134987	0.999985	-0.507577	0.122342	-4.14885	0.000337764	0.994957	-4.5e-06	2.08e-06	-2.16101	0.0404727	0.999979	chr3	185017909	+	cg08654153	25776269		TCATATACTACAACACAAATAAACTCTAAAAACACTATATTAAATAAAAC		II			NA	NA	NA	NA	NA	NA		OpenSea	ACTATTTTTGATACTTCACATAAGTGGAATCATGCAATATTTTTCTTTTTGTGGCTGGTT[CG]TTTCACTTAACACAGTGTCCTCAGAGTTCATCTGTGTTGTAGCATATGATAGGATTTCCT	CATATGCTACAACACAGATGAACTCTGAGGACACTGTGTTAAGTGAAACG	MAP3K13;MAP3K13	NM_001242314;NM_001242317	5'UTR;Body								MAP3K13	ENST00000424227.1	5'UTR
cg10673833	7.64e-06	2.12e-06	3.60612	0.00135177	0.999985	-0.338912	0.114865	-2.95052	0.00679817	0.999988	-5.36e-06	1.95e-06	-2.74235	0.0111103	0.999979	chr7	45018849	-	cg10673833	98700497	83800591	AAACTATACCTAACAATCTAACCCATTTACACACCAAAAACAAAAAACCA	AAACTATACCTAACGATCTAACCCGTTTACACGCCAAAAACGAAAAACCG	I	A	Red	NA	NA	NA	NA	NA	NA		OpenSea	CGCCCCACAAGGAGGCTGTGCCTAACGGTCTGACCCGTTTGCACGCCAGGGGCGAGGGGC[CG]GATGCTGGGTCCTCCCCGCTTTGGAGGGTTCTTCGCTGGCCTCCTTCGGAAGCTCCCCTC	CGGCCCCTCGCCCCTGGCGTGCAAACGGGTCAGACCGTTAGGCACAGCCT	MYO1G	NM_033054	TSS200						7:45018258-45019154	Promoter_Associated	MYO1G	ENST00000258787.7	TSS200
cg26597242	-4.79e-06	1.33e-06	-3.60554	0.00135376	0.999985	0.252177	0.0720615	3.49947	0.00176783	0.999988	2.73e-06	1.23e-06	2.22939	0.0350074	0.999979	chr5	161274540	+	cg26597242	2723946		AATTAACTACTAAATTTAAAAAATCTTTCRCACTTTCTCAAATTAAAAAC		II			NA	NA	NA	NA	NA	NA		OpenSea	CCCGGTTCCGGAGGGTATTCTTGCTGTCCTCTAAGCTACAGAAGAAGGTGGGGTGGAAAG[CG]CTCCCAACCTGAGAAAGTGCGAAAGACTCTCTAAATCCAGTAGCCAATTTCCTACCTGCC	CGCTCCCAACCTGAGAAAGTGCGAAAGACTCTCTAAATCCAGTAGCCAAT	GABRA1;GABRA1;GABRA1;GABRA1;GABRA1	NM_001127645;NM_001127646;NM_001127644;NM_000806;NM_001127643	TSS1500;TSS1500;TSS1500;5'UTR;TSS200					5:161207060-161207296			GABRA1;GABRA1;GABRA1;GABRA1;GABRA1	ENST00000393943.4;ENST00000437025.2;ENST00000023897.6;ENST00000420560.1;ENST00000428797.2	TSS1500;TSS1500;5'UTR;TSS1500;TSS200
cg12978143	-3.85e-06	1.07e-06	-3.60462	0.0013569	0.999985	0.190984	0.0580019	3.29272	0.00295798	0.999988	3.69e-06	9.86e-07	3.74121	0.00095999	0.999979	chr5	146610347	+	cg12978143	76691962		CTCCCCTTAAAAATAAAAACAATATCRCAAAAAATATATACAACCCCTAC		II			NA	NA	NA	NA	NA	NA	chr5:146614283-146614560	N_Shelf	CCCCCTTGTGATATTGTTTCTTAGATCCCGGGAGGGAGACGATGATACTAGTGGCAATAT[CG]CAGGGGCTGTACACACCTCCTGCGATATTGTTCTTATCCCTAAGGGGAGAGCATAATATG	CGCAGGGGCTGTACACACCTCCTGCGATATTGTTCTTATCCCTAAGGGGA								5:146590175-146590565			CTC-255N20.1	ENST00000504297.1	3'UTR
cg14373611	4.75e-06	1.32e-06	3.60338	0.00136116	0.999985	-0.221646	0.0714845	-3.10062	0.00473539	0.999988	-5.71e-06	1.22e-06	-4.6971	8.17e-05	0.999979	chr13	20798734	+	cg14373611	27801947		TTAAATTATAACAAAAATATCCATAACTATAAAAAAATCCTTTTTCTCTC		II			NA	NA	NA	NA	NA	NA		OpenSea	GGATCTGCTGCCCTTGCCACCCAGTGCCTCCTTCCCTGTTAATGCACTGATTCTCTATCC[CG]AGAGAAAAAGGACTTCTTTACAGCTATGGACACTTTTGCTATAATTCAAACAGCTGCCTT	TGAATTATAGCAAAAGTGTCCATAGCTGTAAAGAAGTCCTTTTTCTCTCG	GJB6;GJB6;GJB6;GJB6	NM_001110220;NM_001110219;NM_001110221;NM_006783	5'UTR;5'UTR;5'UTR;5'UTR								GJB6;GJB6;GJB6;GJB6	ENST00000241124.6;ENST00000400066.3;ENST00000400065.3;ENST00000356192.6	5'UTR;5'UTR;5'UTR;5'UTR
cg08722695	-3e-06	8.34e-07	-3.60112	0.00136894	0.999985	0.154212	0.0452377	3.40893	0.00221696	0.999988	2.01e-06	7.69e-07	2.61667	0.0148491	0.999979	chr2	74378750	+	cg08722695	8605847		CAACCTACACTATCCCCACTTAAATATAAACACTAATCTACACCTTTATC		II			NA	NA	NA	NA	NA	NA	chr2:74374838-74375257	S_Shelf	AAAAGCTAAAAAGGTAGCTAGCTTTTGAGGTGTTGTGGCAGACTGGCATCTAGTGGCCAG[CG]ATAAAGGTGCAGACTAGTGTCCACACCTAAGTGGGGACAGTGCAGGCTGTAATGTCCATA	AGCCTGCACTGTCCCCACTTAGGTGTGGACACTAGTCTGCACCTTTATCG									2:74378492-74379021	Gene_Associated
cg02712474	8.84e-06	2.46e-06	3.60023	0.00137199	0.999985	-0.400375	0.133189	-3.00607	0.00595074	0.999988	-7.73e-06	2.26e-06	-3.41371	0.00219068	0.999979	chr2	152120787	-	cg02712474	37636243		ATTCTTACTACCATACCCAAAAAAATCTTTTTAAAATATAAATCAAATTC		II			NA	NA	NA	NA	NA	NA	chr2:152117883-152118479	S_Shelf	CTCCTCAGTCCATTCTTGCTACCATACCCAGAAGGATCTTTTTAAAATGTAAATCAGATT[CG]ACTTCTGTTTAAACACATCATTGTTTGCATTGCTTTCACCTGAGCCACAATGACCTTGAT	TTCTTGCTACCATACCCAGAAGGATCTTTTTAAAATGTAAATCAGATTCG
cg16528039	-1.06e-05	2.94e-06	-3.59881	0.00137693	0.999985	0.605298	0.159307	3.79957	0.000827465	0.999988	6.06e-06	2.71e-06	2.23563	0.0345438	0.999979	chr11	67329816	-	cg16528039	67723274		ACTTCAATATCAAATCTATAATCTTTCAAACTAACCAAATTCTAAAACTC		II			NA	NA	NA	NA	NA	NA		OpenSea	AAATCTTTGTGGCTTCAGTGTCAAATCTGTAATCTTTCAAACTGGCCAGGTTCTGAGGCT[CG]GTTCAATGGTCTAAAACTGAGTGTTCCTCCTGAAGGCAAGATCCACATGAAAACATAGGC	CTTCAGTGTCAAATCTGTAATCTTTCAAACTGGCCAGGTTCTGAGGCTCG
cg17222685	5.68e-06	1.58e-06	3.59848	0.0013781	0.999985	-0.251113	0.0855817	-2.93418	0.00706856	0.999988	-3.8e-06	1.46e-06	-2.61376	0.0149483	0.999979	chr1	212820194	-	cg17222685	38633941	45643100	TACACATCACTAACTATACACAATCTTACAACATACTTAAACAAACCTCA	TACACATCGCTAACTATACGCGATCTTACAACGTACTTAAACAAACCTCG	I	C	Grn	NA	NA	NA	NA	NA	NA		OpenSea	CGGGTGTGCGCATGCACATCGCTGGCTGTGCGCGGTCTTGCAGCGTGCTTAGGCAAACCT[CG]CCCCCACCTGGGTCCGGGGCCTCAGCATGGTGAAACTGATGCTGTGCGAACACGTGTTTG	TGCACATCGCTGGCTGTGCGCGGTCTTGCAGCGTGCTTAGGCAAACCTCG								1:210886757-210886872
ch.5.673290R	-1.17e-05	3.25e-06	-3.5983	0.00137869	0.999985	0.533497	0.175999	3.03125	0.00560076	0.999988	6.47e-06	2.99e-06	2.16155	0.0404269	0.999979	chr5	31408223	+	ch.5.673290R	78688470		TTCTAACCTTAATTTCTCTTTAACAAAAAAACCTATAAAATATTATAACT		II			NA	NA	NA	NA	NA	NA		OpenSea	AAGGAAAAACATTAGACTGGCAGTTGGGAATTTTCAATCCTTTCGCATGTTTTTATTTAA[CA]GTCACAACACTTTATAGGCCTTTTTGCTAAAGAGAAACTAAGGCCAGAAGAAGAGGTTGA	CAGTCACAACACTTTATAGGCCTTTTTGCTAAAGAGAAACTAAGGCCAGA	RNASEN;RNASEN	NM_013235;NM_001100412	Body;Body				TRUE
cg02331910	-1.16e-05	3.22e-06	-3.59716	0.00138269	0.999985	0.558453	0.174624	3.19803	0.00373391	0.999988	7.1e-06	2.97e-06	2.39184	0.0246051	0.999979	chr1	153599831	+	cg02331910	83710188	25690186	CAACTCAAACAAAAATTCAAAAAAAAACTTTAAATAATCAAACAACAACA	CAACTCAAACAAAAATTCAAAAAAAAACTTTAAATAATCGAACAACAACG	I	C	Grn	NA	NA	NA	NA	NA	NA		OpenSea	GCGGGTGGGGCTGGAAGAGGCATTCTCTTTTCTGTCCACCCCGTCACACACTCCTGCACG[CG]CTGTTGCTCGATCATCCAAAGCTCCTTCCTGAATTCCTGTCTGAGCTGGCTCTGGGGGAG	CAGCTCAGACAGGAATTCAGGAAGGAGCTTTGGATGATCGAGCAACAGCG	S100A13;S100A13;S100A1;S100A13;S100A13;S100A13	NM_005979;NM_001024211;NM_006271;NM_001024212;NM_001024210;NM_001024213	5'UTR;5'UTR;TSS1500;TSS200;5'UTR;TSS1500				TRUE				S100A13;S100A13;S100A1;S100A13;S100A13;S100A13;S100A1;S100A1;S100A1;S100A13	ENST00000392623.1;ENST00000491177.1;ENST00000368698.3;ENST00000440685.2;ENST00000339556.3;ENST00000368699.1;ENST00000469893.1;ENST00000292169.1;ENST00000368696.3;ENST00000392622.1	TSS200;3'UTR;TSS1500;5'UTR;5'UTR;5'UTR;TSS1500;TSS1500;TSS1500;TSS1500
cg21768835	-3.89e-06	1.08e-06	-3.59506	0.00139003	0.999985	0.237233	0.0587015	4.04135	0.000445495	0.999988	3e-06	9.98e-07	3.00168	0.00601389	0.999979	chr7	97857938	-	cg21768835	75693195		RTTCCTAAAATATCAAAAAACCACAATTCTCTAAAATTAACTACTCCCCC		II			NA	NA	NA	NA	NA	NA		OpenSea	CTCAGATATGCGTTCCTGGGGTATCAGGGGACCACAGTTCTCTGGGGTTAGCTGCTCCCC[CG]TGGGGCATGTGGGCTGCGGCCTGGAACGCCCCGTTTCAGTGTCTGTTTCCGCCTTCGTTT	CGGGGGAGCAGCTAACCCCAGAGAACTGTGGTCCCCTGATACCCCAGGAA	TECPR1	NM_015395	Body					7:97695874-97695932			TECPR1;TECPR1	ENST00000479975.1;ENST00000479975.1	3'UTR;1stExon
cg06710128	-2.3e-06	6.39e-07	-3.59486	0.00139074	0.999985	0.144081	0.0346818	4.15438	0.000332979	0.993711	2.01e-06	5.9e-07	3.40818	0.00222107	0.999979	chr6	39721355	+	cg06710128	20687143		TTAAAAAAACTACTATAAAAACAACTACAATCATACTCCAATAACCCCAC		II			NA	NA	NA	NA	NA	NA		OpenSea	TTCCTTCCCTTGTCTGACAGTGAAACCTATGGCTCACTTCAGCCCTCTCTCACCTAGTCA[CG]TGGGGTCACTGGAGCATGATTGCAGTTGTCTTCACAGTAGTCTCCTTAACATGCTACAGT	CGTGGGGTCACTGGAGCATGATTGCAGTTGTCTTCACAGTAGTCTCCTTA
cg01437900	-6.63e-06	1.85e-06	-3.59375	0.00139463	0.999985	0.34918	0.100129	3.48729	0.00182264	0.999988	4.13e-06	1.7e-06	2.42617	0.0228072	0.999979	chrX	133756308	+	cg01437900	7626584		AATACATTTATTTCAAAAAACCCTTCTAATCAATCAAAAAATAACCCACC		II			NA	NA	NA	NA	NA	NA		OpenSea	TCTGCAAATCCTGCCTTGGTGCTGAGCGGGGACAGCCTGCTGCTTTTCCTCATGGGCCCA[CG]GTGGGCTACCTCCTGACTGATCAGAAGGGTTCCCTGAAACAAATGCATTTGAAAGATATT	CGGTGGGCTACCTCCTGACTGATCAGAAGGGTTCCCTGAAACAAATGCAT	PLAC1	NM_021796	5'UTR				TRUE				PLAC1;PLAC1	ENST00000359237.4;ENST00000476971.1	5'UTR;3'UTR
cg06269421	-8.23e-06	2.29e-06	-3.59306	0.00139706	0.999985	0.421936	0.124168	3.3981	0.00227756	0.999988	4.52e-06	2.11e-06	2.13834	0.0424478	0.999979	chr12	55413289	+	cg06269421	3792968		ACTACTTCCTTACACATATAAACTAAAATCTTTAACTTATAAACTTCAAC		II			NA	NA	NA	NA	NA	NA		OpenSea	GAGTAGCTTTGACGTGCTGAAAAGGTGGGAGAGACATACTTCTTCCTTCTACTTTTAGAA[CG]CTGAAGTTTATAAGCCAAAGACCCCAGTCCACATGTGTAAGGAAGCAGCCACTGATGCTG	CGCTGAAGTTTATAAGCCAAAGACCCCAGTCCACATGTGTAAGGAAGCAG	NEUROD4	NM_021191	TSS1500								NEUROD4	ENST00000242994.3	TSS1500
cg26785468	-5.11e-06	1.42e-06	-3.59294	0.00139749	0.999985	0.26407	0.0771934	3.4209	0.00215177	0.999988	3.19e-06	1.31e-06	2.42696	0.0227669	0.999979	chr6	11382830	-	cg26785468	8789197		AAATTTATCAAAATATATTCTTCTAAATAACATAAACTCCCTCCTAAACC		II			NA	NA	NA	NA	NA	NA		OpenSea	GTATTGCAAGGAAATTTGTCAAAATGTATTCTTCTAAGTGGCATAAGCTCCCTCCTAGGC[CG]CACTGAAGCAAAAGTTAGGCTATTTCCAAGCCAACTGAATTGGGATTTTATGGTTTTATG	CGGCCTAGGAGGGAGCTTATGCCACTTAGAAGAATACATTTTGACAAATT	NEDD9	NM_001142393	TSS1500						6:11381904-11383135	Promoter_Associated	NEDD9	ENST00000504387.1	TSS1500
cg24717645	-3.99e-06	1.11e-06	-3.59219	0.00140013	0.999985	0.212683	0.0602371	3.53076	0.00163429	0.999988	3.57e-06	1.02e-06	3.48548	0.00183096	0.999979	chr2	85751446	+	cg24717645	98645836		ATTACTTATACTTAAAATAAATTAACACTTACCRTTAACTACAAAACCCC		II			NA	NA	NA	NA	NA	NA		OpenSea	GAAATTTTTTTTTAAGTCAAATAAGGTAATCTCTATTTTGATTCCCATCAAACCCCAGTG[CG]GGGCCCTGCAGCCAACGGTAAGTGCTAATCCACTTTAAGCACAAGCAACTCAGAGCTTGG	CGGGGCCCTGCAGCCAACGGTAAGTGCTAATCCACTTTAAGCACAAGCAA							TRUE
cg03869225	-2.42e-06	6.75e-07	-3.5917	0.00140186	0.999985	0.119719	0.0366006	3.27095	0.00312118	0.999988	1.86e-06	6.22e-07	2.99239	0.00614962	0.999979	chr12	117477105	+	cg03869225	10700205		AACCCTCTAATTTTCACCTACCTAAAACATCACAATTAATAACAAAAAAC		II			NA	NA	NA	NA	NA	NA	chr12:117476810-117477106	Island	CGTTCCCGCCGCCACCTCACACCTGACCAGGCCCCCCGGTCCTCGGCCCTTCCCACCTAC[CG]TCTCCTGCCACCAACTGTGATGTTCCAGGCAGGTGAAAACCAGAGGGCTGTGTTTCAAGA	GCCCTCTGGTTTTCACCTGCCTGGAACATCACAGTTGGTGGCAGGAGACG	TESC;TESC;TESC	NR_031766;NM_017899;NM_001168325	Body;Body;Body				TRUE	12:115961194-115961489
cg11461263	-3.39e-06	9.45e-07	-3.59106	0.00140411	0.999985	0.162758	0.0512695	3.17457	0.00395467	0.999988	2.03e-06	8.72e-07	2.3305	0.0281453	0.999979	chr19	54225361	+	cg11461263	7734432		CTCCAACACTCTAAATTTCTTATTAAAATTTTCCTTAACCAAATTAAAAC		II			NA	NA	NA	NA	NA	NA		OpenSea	TGTTCTGGATTCCATAAAACATGTAAACAGGGCCAATAAATGCATTTTTATTTTTGTATC[CG]TTTTAACCTGGTCAAGGAAAATTCCAACAAGAAACCCAGAGTGCTGGAGCAAGAAGATCC	TCCAGCACTCTGGGTTTCTTGTTGGAATTTTCCTTGACCAGGTTAAAACG	MIR520G	NR_030206	TSS200								MIR520G	ENST00000385064.1	TSS200
cg02873991	-4.72e-06	1.31e-06	-3.5872	0.00141785	0.999985	0.175017	0.0712936	2.45488	0.0213973	0.999988	2.74e-06	1.21e-06	2.25614	0.033058	0.999979	chr12	25151263	+	cg02873991	19669577		TACAAACCACAAATACCAAATTTAATAAATACTCAACAAATCTATCATCC		II			NA	NA	NA	NA	NA	NA		OpenSea	TTGTGGGAGGAAAGTTTCTAGCCTATACCAGCTTGCATTTATTAATAATCAGAAAGGTTG[CG]GATGACAGACTTGCTGAGCATTTACTAAATCTGGTACTTGTGGTTTGCAAATCATGTGAT	GCAAACCACAAGTACCAGATTTAGTAAATGCTCAGCAAGTCTGTCATCCG	C12orf77	NM_001101339	TSS1500				TRUE		12:25151057-25151307	Unclassified_Cell_type_specific	C12orf77;C12orf77;C12orf77	ENST00000434912.3;ENST00000549828.1;ENST00000549262.1	TSS1500;TSS1500;TSS1500
cg27474897	1.1e-05	3.06e-06	3.58548	0.00142403	0.999985	-0.519796	0.166113	-3.12917	0.00441782	0.999988	-1.18e-05	2.82e-06	-4.1668	0.000322484	0.999979	chr2	199480893	-	cg27474897	53764537		AATAAAATTATTAAAATACCATTACACTAAACCRTTAATAAACTTTACCC		II			NA	NA	NA	NA	NA	NA		OpenSea	TTGTGAACCATAATAAAATTGTTGAAATGCCATTGCACTGAGCCGTTGATGAACTTTGCC[CG]TCTCCCAAAACTAAAAGTGAAAGTGTTAGAAGGAACTTCAGACAGTGATTGTGGCTTAAA	CGGGCAAAGTTCATCAACGGCTCAGTGCAATGGCATTTCAACAATTTTAT											AC019330.1	ENST00000440609.1	3'UTR
cg16443009	5.69e-06	1.59e-06	3.58351	0.00143111	0.999985	-0.266958	0.0860705	-3.10162	0.00472392	0.999988	-5.38e-06	1.46e-06	-3.67577	0.00113345	0.999979	chr7	75864075	+	cg16443009	25725171		ATAAATACAAACCAAACTAAATAACCTCTAAAAACCATTAACTAAAAATC		II			NA	NA	NA	NA	NA	NA	chr7:75864301-75864569	N_Shore	CTGGCCCAAGCATTCGTGCAAGCCAGAGAGGATGGTCCTCGGTAGTTCCTGGAGGTGACA[CG]ATTCCCAGCCAATGGCTCTTAGAGGCCATCCAGTCTGGCCTGCATCCACCCACCTTACAG	TGGATGCAGGCCAGACTGGATGGCCTCTAAGAGCCATTGGCTGGGAATCG	SRRM3	NM_001110199	5'UTR				TRUE				SRRM3;SRRM3	ENST00000388802.4;ENST00000326382.8	5'UTR;5'UTR
cg02479296	2.7e-06	7.53e-07	3.58209	0.00143623	0.999985	-0.15764	0.0408397	-3.85997	0.000709259	0.999988	-1.71e-06	6.95e-07	-2.46358	0.0209859	0.999979	chr15	26301927	+	cg02479296	75768880	96754284	TAAAAAACTTCTCAAACACAACCAAAATAAACACCAAAACAAAAAAAACA	TAAAAAACTTCTCAAACACGACCAAAATAAACACCAAAACGAAAAAAACG	I	C	Grn	NA	NA	NA	NA	NA	NA		OpenSea	TTGATGTTACTGAGAGGTGACAACGTGCTGGCAGCCCTCACAGCTCTCGCTCGCTCTTGG[CG]CCTCCTCCGCCTTGGTGCCCACTCTGGCCGTGCTTGAGAAGCCCTCCAGCCCGCAGCTGC	CGCCTCCTCCGCCTTGGTGCCCACTCTGGCCGTGCTTGAGAAGCCCTCCA								15:23853007-23853329
cg10413151	-2.4e-06	6.71e-07	-3.58182	0.00143722	0.999985	0.109514	0.0363982	3.00878	0.00591209	0.999988	1.89e-06	6.19e-07	3.05444	0.00529588	0.999979	chr16	11155887	+	cg10413151	38692123		CACTAACTAATTCAAAAATAATCATATACCCCAAACTAAACCAATAACAC		II			NA	NA	NA	NA	NA	NA		OpenSea	ACAGCCCTGATGGAAAGAGAAGCTTCTCTTTCCCTTTAATTCTCTAAAGTCTGGGGTAGA[CG]TGTTATTGGCCTAGCTTGGGGCACATGACCATCCCTGAACCAGCCAGTGGTCAGAGGAAT	ACTGGCTGGTTCAGGGATGGTCATGTGCCCCAAGCTAGGCCAATAACACG	CLEC16A;CLEC16A	NM_001243403;NM_015226	Body;Body								CLEC16A	ENST00000465491.1	5'UTR
cg12400519	2.16e-06	6.04e-07	3.58138	0.00143882	0.999985	-0.102115	0.0327456	-3.11844	0.00453469	0.999988	-2.65e-06	5.57e-07	-4.75864	6.96e-05	0.999979	chr12	127209583	+	cg12400519	58730276		AAAACAAAAACTACACAAAAAAACCCAAAATAACTAAAAACCCAAAATAC		II			NA	NA	NA	NA	NA	NA	chr12:127210778-127211651	N_Shore	GGTTTGCCTGGAAGAGTCATGGGCCTGTCACCCTGACTGGGGTTTTGGCTGTTTTTGCTC[CG]TATTTTGGGTTTTCAGTTATCCTGGGTTTCTTTGTGTAGTTCTTGTTTCAGCTGTTGTTT	AAACAAGAACTACACAAAGAAACCCAGGATAACTGAAAACCCAAAATACG						CDMR					RP11-173C20.1	ENST00000537374.1	TSS1500
cg11630939	-8.34e-06	2.33e-06	-3.58133	0.00143899	0.999985	0.435419	0.126236	3.44924	0.00200477	0.999988	5.48e-06	2.15e-06	2.55416	0.0171194	0.999979	chr17	7960449	-	cg11630939	28701571	4608257	CTAAACATAATCATTATAAAAAACAATCTATCCAAAAACTCCCAAAAACA	CTAAACGTAATCGTTATAAAAAACGATCTATCCAAAAACTCCCGAAAACG	I	T	Red	NA	NA	NA	NA	NA	NA		OpenSea	GTGAAGTTACACCTGAGCGTGGTCGTTGTGAAGAACGGTCTGTCCAGGAACTCCCGAGAA[CG]TGTGGTCGGCCTTGCGGTAAGCTTGTGCACTCGGAGCATTCCAGGGACACCATGGGACAA	CTGAGCGTGGTCGTTGTGAAGAACGGTCTGTCCAGGAACTCCCGAGAACG								17:7901096-7901208	17:7959558-7961376	Unclassified
cg09262442	-5.21e-06	1.45e-06	-3.58111	0.00143978	0.999985	0.284334	0.0789028	3.6036	0.00136039	0.999988	4.38e-06	1.34e-06	3.26284	0.00318425	0.999979	chr10	5728078	+	cg09262442	75671253		TTTTTCTAACCTAACTTAATTATTTATTAATATACAATACAAAACATACC		II			NA	NA	NA	NA	NA	NA	chr10:5726455-5727697	S_Shore	TAACGGTGCAAGAATACCCTTCTGTCGAAAAACTGCCTTATAGGAATGGGTGACTGTATG[CG]GTATGTCCTGTACTGTACATCAATAAATAACTAAGCCAGGCCAGAAAAAGGGTGACAAAA	CGGTATGTCCTGTACTGTACATCAATAAATAACTAAGCCAGGCCAGAAAA	C10orf18	NM_017782	5'UTR						10:5727363-5728113	Promoter_Associated	FAM208B;FAM208B	ENST00000442808.2;ENST00000480839.1	5'UTR;5'UTR
cg26405829	-2.28e-06	6.36e-07	-3.58109	0.00143986	0.999985	0.109373	0.0345141	3.16895	0.0040093	0.999988	1.62e-06	5.87e-07	2.75799	0.0107126	0.999979	chr11	96220075	+	cg26405829	24809562		CACTATCCAATCAATCCCAATAAAATAAACTAAATACCTCAATTAAAAAC		II			NA	NA	NA	NA	NA	NA		OpenSea	TAGCAACACCTCTGGTCTGCAGCTCCTAGTGAGATCAACACAGAAGGCAGGTGATTTCTG[CG]TTTCCAACTGAGGTACCCAGTTCATCTTATTGGGACTGATTGGACAGTGGGTGCAGCCCA	ACTGTCCAATCAGTCCCAATAAGATGAACTGGGTACCTCAGTTGGAAACG	JRKL-AS1	NR_047481	Body								JRKL;JRKL-AS1	ENST00000546177.1;ENST00000511243.2	5'UTR;3'UTR
cg09389864	3.73e-06	1.04e-06	3.58093	0.00144046	0.999985	-0.180317	0.056495	-3.19174	0.00379196	0.999988	-3.87e-06	9.61e-07	-4.02729	0.000461894	0.999979	chr2	1502076	-	cg09389864	41771885		CCCACCAAAACTCAATACTATAACAAAAATCAAATAAAAATACRACTCCC		II			NA	NA	NA	NA	NA	NA		OpenSea	TGCACCAGAGACCCACCAGGACTCAGTGCTGTGGCAGGGGTCAGGTAGGGGTGCGGCTCC[CG]CCAAGTCTGTGGTCTCAGGTGCCCTCCCGGGAGCCACCTTCCCATTAGAAGAGGAGAGAA	CGGGAGCCGCACCCCTACCTGACCCCTGCCACAGCACTGAGTCCTGGTGG	TPO;TPO;TPO;TPO;TPO;TPO	NM_175719;NM_000547;NM_001206745;NM_001206744;NM_175722;NM_175721	Body;Body;Body;Body;Body;Body								TPO;TPO	ENST00000536482.1;ENST00000497517.2	3'UTR;5'UTR
cg07767080	-2.93e-06	8.17e-07	-3.58046	0.00144214	0.999985	0.124736	0.0443217	2.81434	0.00938811	0.999988	2.03e-06	7.54e-07	2.69851	0.0123005	0.999979	chr9	14780900	-	cg07767080	68704973		CAAACTTTCAACTTTAATTTAACRCCACTTAACAAACAACATAACAATCC		II			NA	NA	NA	NA	NA	NA		OpenSea	TTTCATTAAAACAGGCTTTCAGCTTTGGTTTAGCGCCACTTGACAAACAACATAGCAGTC[CG]TGATTGGGTTAGTGAAATGACAAGATTAAAATTTGGGTCTTGGGCAGACGCTAGGCTCTT	CGGACTGCTATGTTGTTTGTCAAGTGGCGCTAAACCAAAGCTGAAAGCCT	FREM1;FREM1	NM_001177704;NM_144966	TSS1500;Body								FREM1	ENST00000380894.1	TSS1500
cg13067096	-3.43e-06	9.59e-07	-3.58002	0.00144373	0.999985	0.143563	0.0520292	2.75928	0.0106806	0.999988	2.29e-06	8.85e-07	2.58605	0.0159234	0.999979	chrX	153672320	-	cg13067096	52723270	73726865	ACTCAAATTAACATCAAAACAACACAAAAAACTAAAAAATTCAACCTCCA	ACTCGAATTAACGTCGAAACAACGCGAAAAACTAAAAAATTCAACCTCCG	I	A	Red	NA	NA	NA	NA	NA	NA	chrX:153672274-153673020	Island	GGCCCAGCCTTGGCTCGGGTTAACGTCGAGGCAGCGCGAGGGGCTGGGGAATTCAGCCTC[CG]GGGTCCACAGGAGCCGGCGGCGGGGGCTGGGGCGGGAGTCCACGCAGGACCAGGGGCGGT	GCTCGGGTTAACGTCGAGGCAGCGCGAGGGGCTGGGGAATTCAGCCTCCG	FAM50A	NM_004699	TSS200					X:153325469-153326199	X:153671977-153672970	Promoter_Associated_Cell_type_specific	FAM50A	ENST00000393600.3	TSS200
cg04090161	3.28e-06	9.16e-07	3.57921	0.0014467	0.999985	-0.1215	0.0496807	-2.44563	0.0218425	0.999988	-2.64e-06	8.45e-07	-3.12929	0.00441655	0.999979	chr1	5516546	+	cg04090161	8747981		AAAACTATCCTTATCACCAAACCATACAAACTTAATAATATACTTTTCAC		II			NA	NA	NA	NA	NA	NA		OpenSea	CCCTATCAAGAGGCATAAATGGGTTAGGATGAATAATGAATGGTCAATACCTGGACTTGG[CG]TGAAAAGCACATCATCAAGTCTGCATGGCCTGGTGACAAGGACAGCCCTGCCTCTTCCCC	GGGCTGTCCTTGTCACCAGGCCATGCAGACTTGATGATGTGCTTTTCACG
cg09206294	-3.36e-06	9.38e-07	-3.57846	0.00144942	0.999985	0.180559	0.0508836	3.54847	0.00156311	0.999988	2.83e-06	8.65e-07	3.27448	0.0030942	0.999979	chr15	42072687	-	cg09206294	2792497		ACTAAACTTCTCTAAACACATAATCTATCCCACTCATCCTCAAAATATCC		II			NA	NA	NA	NA	NA	NA		OpenSea	TGTTTATTCAAACTAAGCTTCTCTGAGCACATGGTCTGTCCCACTCATCCTCAGAGTATC[CG]TTGGTTTTACTTCATGTTCAGACTGCAGTGTTGTTAAAGAAATAAAGCTACAGTGTTTTC	CGGATACTCTGAGGATGAGTGGGACAGACCATGTGCTCAGAGAAGCTTAG	MAPKBP1;MAPKBP1	NM_001128608;NM_014994	Body;Body				TRUE				MAPKBP1;MAPKBP1	ENST00000260357.7;ENST00000507762.1	5'UTR;5'UTR
cg03032607	-4.25e-06	1.19e-06	-3.57778	0.00145193	0.999985	0.237991	0.0644809	3.69087	0.00109088	0.999988	3.11e-06	1.1e-06	2.83638	0.00891361	0.999979	chr3	45882686	+	cg03032607	84775423		AAATACTTCAACAACCAAAATTTCTATTTAATCCACACTATATTCCAAAC		II			NA	NA	NA	NA	NA	NA	chr3:45883221-45883860	N_Shore	CTCAAGAAGGGGAGGGAGCAATCTGTTTAGCTCACAGGTGTCTTCTCAGCTCCCAGACAG[CG]CTTGGAACACAGTGTGGACTAAATAGAAATTCTGGTTGCTGAAGTATTTCAGTAGCTATT	AATACTTCAGCAACCAGAATTTCTATTTAGTCCACACTGTGTTCCAAGCG	LZTFL1	NM_020347	Body						3:45882671-45884181	Promoter_Associated	LZTFL1;LZTFL1	ENST00000536047.1;ENST00000490463.1	5'UTR;3'UTR
cg00990927	4.68e-06	1.31e-06	3.57758	0.00145265	0.999985	-0.226413	0.0709139	-3.19279	0.00378215	0.999988	-3.83e-06	1.21e-06	-3.17381	0.00396197	0.999979	chr1	63715627	+	cg00990927	99792573		CTCAATTCAAACTCACATTATTTAAAAACCAACTATATTTTATTTTTTAC		II			NA	NA	NA	NA	NA	NA		OpenSea	ATTAAATAGCCTAAAATACACTGAATTTAAGTGAATTTTGAAAATATTTTAAATGTCTCC[CG]CAAAAAACAAAATACAGTTGGTCCTCAAACAATGTGAGTTTGAACTGAGTGGGTCCACTT	TCAGTTCAAACTCACATTGTTTGAGGACCAACTGTATTTTGTTTTTTGCG	LINC00466	NR_038252	Body								RP11-335E6.3;LINC00466	ENST00000449140.1;ENST00000447183.1	TSS200;3'UTR
cg13699101	-6.84e-06	1.91e-06	-3.57727	0.0014538	0.999985	0.363625	0.10364	3.50855	0.00172802	0.999988	4.29e-06	1.76e-06	2.43314	0.0224573	0.999979	chr5	152745735	+	cg13699101	94736309		CAAAATCTTAATATATACTTTAATACTCTTCACCCAAATATCCACTAACC		II			NA	NA	NA	NA	NA	NA		OpenSea	CCTTATATATTCTCATTGAGGAAATGAAATCTGAGCCAAGACTTCAAAGAAGGGAGGGGC[CG]GCCAGTGGATATTTGGGTGAAGAGCATCAAAGCACATATCAAGACCCTGAAGGGATTTTT	AGGGTCTTGATATGTGCTTTGATGCTCTTCACCCAAATATCCACTGGCCG							TRUE
cg09311869	-4.76e-06	1.33e-06	-3.57681	0.00145546	0.999985	0.189259	0.0722358	2.62001	0.014736	0.999988	2.84e-06	1.23e-06	2.30942	0.0294656	0.999979	chr20	23332469	-	cg09311869	31753828		ACCCTCAATCTAATCTTATAAACRATAAATCAAAAATATACTTAACCRTC		II			NA	NA	NA	NA	NA	NA	chr20:23330636-23332046	S_Shore	ACAAAATTTCAGCCCTCAGTCTAGTCTTGTAAACGATAGATCAGGAGTGTACTTAACCGT[CG]TTACTTTGATCCAGCCCTAGGTTTCCCTTTTCTCATTTGTAAAATTGTTATAGTAATACC	CGACGGTTAAGTACACTCCTGATCTATCGTTTACAAGACTAGACTGAGGG	NXT1	NM_013248	5'UTR								NXT1;RP3-322G13.7	ENST00000254998.2;ENST00000442884.1	5'UTR;TSS1500
cg21639451	-8.53e-06	2.38e-06	-3.57659	0.00145629	0.999985	0.41068	0.129336	3.1753	0.00394758	0.999988	5.61e-06	2.2e-06	2.55231	0.0171913	0.999979	chrX	77225138	+	cg21639451	86720845		ACCTTTTATACCTTTTACTTCAAATAATATAAAAAATATTACAACCCACC		II			NA	NA	NA	NA	NA	NA		OpenSea	TCTCCAGGTTCCATGTGCTCTCGCCGTGCCGGATCAGCACCAGTTTGTAGGCGGCCATGG[CG]GTGGGCTGCAATACTTTTTATACCATTTGAAGTAAAAGGTACAAAAGGTTATACGCTGAA	CCTTTTGTACCTTTTACTTCAAATGGTATAAAAAGTATTGCAGCCCACCG	PGAM4;ATP7A	NM_001029891;NM_000052	TSS200;5'UTR								PGAM4;ATP7A;ATP7A;ATP7A;ATP7A	ENST00000458128.1;ENST00000343912.6;ENST00000343533.5;ENST00000341514.6;ENST00000400860.5	TSS200;5'UTR;5'UTR;5'UTR;5'UTR
cg14508973	2.43e-06	6.8e-07	3.57535	0.00146085	0.999985	-0.130778	0.0368956	-3.54455	0.00157862	0.999988	-1.64e-06	6.27e-07	-2.61256	0.0149892	0.999979	chr9	96209198	+	cg14508973	47626223		AAAACACCAAAAAAAACCATATAAATAAAAACAACCAACACTACCCTAAC		II			NA	NA	NA	NA	NA	NA		OpenSea	AAGCAGGCAGTGCTGTGTTAGACTGAAAGTAAAAGATAAAAACTCTAAGAACCTATGAAG[CG]CCAGGGCAGTGCTGGTTGCTTTCACCCATATGGTCTCCTTTGGTGTTCTGCTGGTGCTTA	CGCCAGGGCAGTGCTGGTTGCTTTCACCCATATGGTCTCCTTTGGTGTTC	FAM120AOS	NM_198841	3'UTR								FAM120AOS;FAM120AOS;FAM120AOS	ENST00000423591.1;ENST00000479094.1;ENST00000375409.2	3'UTR;3'UTR;3'UTR
cg01864825	2.34e-06	6.56e-07	3.57391	0.00146614	0.999985	-0.11282	0.0355656	-3.17217	0.00397792	0.999988	-1.66e-06	6.05e-07	-2.74322	0.011088	0.999979	chr5	14585625	+	cg01864825	57661949		AAAAAACCAACCAAAACCTCCCAAATAAAACTAAATCTACCTTAAAACCC		II			NA	NA	NA	NA	NA	NA	chr5:14581497-14582569	S_Shelf	CTCAGTAGAAAGTCTTGACTGGGTATAATTATTAACTTGAAAATGACCTTTTCTCTGGCT[CG]GGTCTCAAGGTAGACTTAGCTTCATCTGGGAGGCCTTGGCTGGCTCCCTGGCCTGGAGTG	CGGGTCTCAAGGTAGACTTAGCTTCATCTGGGAGGCCTTGGCTGGCTCCC	FAM105A	NM_019018	Body
cg19683457	2.98e-06	8.35e-07	3.57155	0.00147488	0.999985	-0.174515	0.0452948	-3.85287	0.000722239	0.999988	-1.68e-06	7.7e-07	-2.18447	0.0385165	0.999979	chr6	105307726	+	cg19683457	2709886	39755935	AAAAAAACACAACAACAAAAACTACAAAAAAAACACAAACAAAAACAACA	AAAAAAACGCGACGACGAAAACTACAAAAAAAACGCGAACAAAAACGACG	I	A	Red	NA	NA	NA	NA	NA	NA	chr6:105307119-105307916	Island	GCCACGTCCTGCGTCCGGGGGCCGGGCTGCTGCCGGACCGACCACCTACAGTACACCCGC[CG]CCGCCTCTGCTCGCGCCTTTCCTGCAGCCCCCGCCGCCGCGTCCCTCCCGGGCTCGCGTG	CGCCGCCTCTGCTCGCGCCTTTCCTGCAGCCCCCGCCGCCGCGTCCCTCC	HACE1;HACE1	NM_020771;NM_020771	5'UTR;1stExon	high-CpG:105414401-105414488				6:105413813-105414609	6:105306787-105308417	Promoter_Associated	HACE1;HACE1	ENST00000262903.4;ENST00000262903.4	1stExon;5'UTR
cg15891521	3.31e-06	9.27e-07	3.56859	0.00148593	0.999985	-0.171132	0.0502692	-3.40432	0.00224257	0.999988	-3.38e-06	8.55e-07	-3.95929	0.000550014	0.999979	chr13	106807992	-	cg15891521	62725131		ATTATCAATTTCAAAAAATTCCCCAAAAAATATTCCTAAATATTAAATCC		II			NA	NA	NA	NA	NA	NA		OpenSea	GTGTCTTACTCATTGTCAATTTCAGGAAATTCCCCAAGGGATATTCCTGAATGTTGAGTC[CG]TCTAGCTTAAAATGACTCAAGTCATGTAGCAGTTCTCCCAGAATTCTGTTTCATAGACTA	CGGACTCAACATTCAGGAATATCCCTTGGGGAATTTCCTGAAATTGACAA											RN5S38	ENST00000410750.1	TSS200
cg05238794	8.02e-06	2.25e-06	3.56591	0.00149598	0.999985	-0.317164	0.121971	-2.60032	0.0154141	0.999988	-5.84e-06	2.07e-06	-2.81442	0.00938655	0.999979	chrX	30670939	+	cg05238794	56787250		CATTCCTTTAACTAAAATTAACCCCATATAAAATCACCTCAAAAAACAAC		II			NA	NA	NA	NA	NA	NA	chrX:30670739-30671869	Island	TAAACCGAAAGAACTTCCGCGTTTCTTGTCCCTGAAAAGCTTGCAACGGTGAAGGATTCG[CG]TTGCTCCTTGAGGTGACCCTATATGGGGTCAATCCCAGCCAAAGGAATGATTACGATTAC	ATTCCTTTGGCTGGGATTGACCCCATATAGGGTCACCTCAAGGAGCAACG	GK;GK;GK;GK	NM_001128127;NM_203391;NM_000167;NM_001205019	TSS1500;TSS1500;TSS1500;TSS1500					X:30580708-30582096	X:30670643-30672199	Promoter_Associated	GK;GK;GK;GK;GK	ENST00000378943.3;ENST00000378945.3;ENST00000427190.1;ENST00000451432.2;ENST00000378941.3	TSS1500;TSS1500;TSS1500;TSS1500;TSS1500
cg06431031	-3.44e-06	9.64e-07	-3.56472	0.00150047	0.999985	0.160259	0.0522717	3.06589	0.00515129	0.999988	2.76e-06	8.89e-07	3.10354	0.00470197	0.999979	chr7	5032630	-	cg06431031	99749938		CCTCCAATAATCCTCTTACCTTAACCTATCAAAACRTTAATATTACAAAC		II			NA	NA	NA	NA	NA	NA		OpenSea	CAAACTCCTGGCCTCCAGTGATCCTCTTGCCTTGGCCTGTCAAAGCGTTGGTATTACAGG[CG]TGAGCCACTGCACCCAGACCTTATTAGCTTCTTGATCCTGTTTCTCCATCTGTAAAATGG	CGCCTGTAATACCAACGCTTTGACAGGCCAAGGCAAGAGGATCACTGGAG	RNF216P1;RNF216P1;RNF216P1	NR_015449;NR_023385;NR_023384	Body;Body;Body								RNF216P1;RBAK	ENST00000471244.1;ENST00000407184.1	TSS1500;5'UTR
cg13954265	3.56e-06	9.99e-07	3.56471	0.00150054	0.999985	-0.204591	0.0541833	-3.7759	0.000878904	0.999988	-3.65e-06	9.21e-07	-3.96068	0.000548057	0.999979	chr2	59470269	-	cg13954265	43770580		ACAAATACTAAACTAAACRATATAATACRATATATAAATAACACACCTTC		II			NA	NA	NA	NA	NA	NA		OpenSea	CGACCCCAGTGACAAATACTGGACTGGGCGATGTGATGCGATGTATAAGTGGCACACCTT[CG]TGGAATTTACAGTCTCACTGGGATTACAAACACAACAGCATTCGTTAAAATTCAAGTGCT	CAAATACTGGACTGGGCGATGTGATGCGATGTATAAGTGGCACACCTTCG	LOC101927285	NR_110219	Body				TRUE				AC007131.3;AC007131.1;AC007131.2	ENST00000408726.1;ENST00000409590.1;ENST00000444001.2	TSS1500;5'UTR;3'UTR
cg06184751	-4.79e-06	1.34e-06	-3.56381	0.00150391	0.999985	0.199405	0.0728832	2.73596	0.0112769	0.999988	2.56e-06	1.24e-06	2.0618	0.0497676	0.999979	chr6	44158649	-	cg06184751	1810223		CACAAACAAAATAAAAAACTACCRTTTTCCCCTACAAACTCATAAACACC		II			NA	NA	NA	NA	NA	NA		OpenSea	ATTTGTACTCCCACAAGCAAGATAAGAGACTGCCGTTTTCCCCTACAGACTCATAAACAC[CG]TGTGTGGGCAAGTTTTTACATATTTCTAATCTGGTAGAAGAAAAATGGTATCTCAGCATA	CGGTGTTTATGAGTCTGTAGGGGAAAACGGCAGTCTCTTATCTTGCTTGT
cg16100476	7.62e-06	2.14e-06	3.56368	0.00150441	0.999985	-0.237459	0.11594	-2.04813	0.0511877	0.999988	-4.48e-06	1.97e-06	-2.27339	0.0318533	0.999979	chr6	53517117	-	cg16100476	55769579		ATACRTACRCTTCTAATTCATACTAACCAAATATATCCAAATATTAAAAC		II			NA	NA	NA	NA	NA	NA	chr6:53516319-53517076	S_Shore	CTCAGGCTGAAGTGCGTGCGCTTCTGGTTCATGCTGGCCAGGTGTATCCAGGTGTTGAAG[CG]GGGATCGTATCTGGAAATGATAGAGAAGGTGTAACAGCTTTGTCGGCGGCAGCTGGGGAC	TGCGTGCGCTTCTGGTTCATGCTGGCCAGGTGTATCCAGGTGTTGAAGCG	KLHL31	NM_001003760	Body				TRUE		6:53515942-53517465	Promoter_Associated
cg11786320	6.72e-06	1.89e-06	3.5632	0.00150625	0.999985	-0.380355	0.102295	-3.71823	0.00101772	0.999988	-5.34e-06	1.74e-06	-3.07256	0.00506875	0.999979	chr4	6732865	-	cg11786320	43761111		ACAAACCRAAAATAAACCACCCTTTATCAAAAAACTTATAACRAAAATAC		II			NA	NA	NA	NA	NA	NA	chr4:6728911-6729200	S_Shelf	ACTGGACATGTGCAAGCCGAGGGTGGGCCACCCTTTGTCAGAGAGCTTGTAGCGGAAGTG[CG]ATCATCAGATGGGGGTGGGGGCGGGTCTTATTGCCTCCAATGGCCAGGTGACAGGGCCTT	CGCACTTCCGCTACAAGCTCTCTGACAAAGGGTGGCCCACCCTCGGCTTG					chr4:6732812-6732812
cg21504388	-2.98e-06	8.36e-07	-3.56295	0.00150717	0.999985	0.171695	0.0453296	3.78769	0.000852899	0.999988	1.59e-06	7.71e-07	2.06153	0.0497951	0.999979	chr14	89498826	-	cg21504388	62733906		ATCRCCCTTAAAACACAATAACTTAAACTTTTAACTAACCTTAAAACAAC		II			NA	NA	NA	NA	NA	NA		OpenSea	AGGAGAATCTGGTCGCCCTTGAGGCACAATGGCTTGGACTTTTGGCTGGCCTTAGAGCAA[CG]CAAATGCTGGCCTGCGTCAGGCTTAGAGTATGGAGGAGGGTGGATGCTCACTGGGCCCCC	TCGCCCTTGAGGCACAATGGCTTGGACTTTTGGCTGGCCTTAGAGCAACG
cg09107224	6.59e-06	1.85e-06	3.5622	0.00151003	0.999985	-0.296295	0.100401	-2.95113	0.00678833	0.999988	-3.9e-06	1.71e-06	-2.28355	0.0311632	0.999979	chr1	9146369	+	cg09107224	87711210		TAAACTTTCCRAAAAATTAATTTAAATAATAACTCCCTCTCCCTTAAAAC		II			NA	NA	NA	NA	NA	NA		OpenSea	AATTGACTGAAACCATGGCATTGCAGTAAAGGAAGAGTTTAATTGCTGCGAGGCCAGCCA[CG]CCCTAAGGGAGAGGGAGTTACCACTCAAATTAATCTCCCGGAAAGCTCAGAGGCTGGGAT	CGCCCTAAGGGAGAGGGAGTTACCACTCAAATTAATCTCCCGGAAAGCTC											SLC2A5;SLC2A5	ENST00000456780.2;ENST00000486632.1	TSS1500;3'UTR
cg07002832	-2.05e-06	5.75e-07	-3.56196	0.00151093	0.999985	0.103797	0.0311911	3.32776	0.00271234	0.999988	1.16e-06	5.3e-07	2.19023	0.03805	0.999979	chr4	140003444	-	cg07002832	33615903		ACTATACATATTCAATATTCACAAAAATATCATTAACCCAACAACTTCAC		II			NA	NA	NA	NA	NA	NA	chr4:140004068-140004319	N_Shore	ACATCTCTTGAACTGTACATATTCAATATTCACAGAAATATCATTGACCCAACAACTTCA[CG]TATCGTTAGTACCAATAATATAAAGCCAAAAATTCCATCCCTTAATTCATATTGTAGTAA	CGTGAAGTTGTTGGGTCAATGATATTTCTGTGAATATTGAATATGTACAG	ELF2;ELF2	NM_006874;NM_201999	Body;Body
cg19611002	2.56e-06	7.18e-07	3.56084	0.00151523	0.999985	-0.116393	0.0389672	-2.98694	0.00623052	0.999988	-1.79e-06	6.63e-07	-2.69797	0.0123159	0.999979	chr19	8810154	+	cg19611002	2787349		AAAAACCTATAACAAACTCTCTACCACTAAACTATAAATAACTTCATAAC		II			NA	NA	NA	NA	NA	NA	chr19:8807813-8808794	S_Shore	TTTCTCTAACTCTTTGGGCCACGCTTTCAGGAAGACCCAGGAATCCTCCTCTGGGTACCT[CG]CCATGAAGCTATTTACAGCCTAGTGGCAGAGAGCTTGCCACAGGCCTCCCTAGAATATTA	CGCCATGAAGCTATTTACAGCCTAGTGGCAGAGAGCTTGCCACAGGCCTC	ACTL9	NM_178525	TSS1500								ACTL9	ENST00000324436.3	TSS1500
cg22224040	-9.56e-06	2.69e-06	-3.56047	0.00151664	0.999985	0.354207	0.14567	2.43158	0.0225349	0.999988	9.94e-06	2.48e-06	4.01268	0.000479561	0.999979	chr17	77706870	-	cg22224040	8687211		CACRTATTTCCTATACAAAAATAAATTCAAAAAATCTCCTAAAACTCCAC		II			NA	NA	NA	NA	NA	NA	chr17:77708869-77709214	N_Shore	AGTACCATGTGCACGTGTTTCCTGTACAAAAATAAATTCAAAAAATCTCCTGGAGCTCCA[CG]TAGTTCACTGAAATTCCTGCCTGGGATCTCGTCTGATGGCTGGGCCATCATTTATTTAAT	CGTGGAGCTCCAGGAGATTTTTTGAATTTATTTTTGTACAGGAAACACGT	ENPP7	NM_178543	Body						17:77706505-77707700	Unclassified
cg13577735	-5.25e-06	1.48e-06	-3.559	0.00152224	0.999985	0.212799	0.0800741	2.65752	0.0135207	0.999988	3.61e-06	1.36e-06	2.65189	0.0136971	0.999979	chr9	102581792	-	cg13577735	61697981		AAACAAAACAACTACTACTACACCCRTAATACAAATACAAAATAAACCCC		II			NA	NA	NA	NA	NA	NA	chr9:102581791-102587561	Island	AAGCCACAAAGGAGCAGAGCAGCTGCTGCTGCACCCGTGATGCAAGTGCAGGATGAGCCC[CG]GGCCGCCACCGCCGCCTCGGCTCCTCCGTGACGTCCGGGAAGGGTATCCCCGGCACTCAG	AGCAGAGCAGCTGCTGCTGCACCCGTGATGCAAGTGCAGGATGAGCCCCG									9:102581525-102581954	Promoter_Associated	RP11-554F20.1	ENST00000427039.1	3'UTR
cg23927014	-2.67e-06	7.49e-07	-3.55892	0.00152257	0.999985	0.14493	0.04063	3.56708	0.00149158	0.999988	1.43e-06	6.91e-07	2.06281	0.049664	0.999979	chr9	33019922	-	cg23927014	81772904		CRACATCTAAAACCAAAAACCCATAAACAATTTCCACCTCTAAAAAAATC		II			NA	NA	NA	NA	NA	NA	chr9:33019921-33020146	Island	TTGGTGGGGTTCGGCATCTGGAGCCAGGGACCCATGGGCAATTTCCACCTCTAAGGGGGT[CG]GGAAAGGCACGCTGAGGGTGAATATGTGCGGCCGCATTCCTGGCCCTTGGCCACAGACGC	GGCATCTGGAGCCAGGGACCCATGGGCAATTTCCACCTCTAAGGGGGTCG								9:33009759-33010110			APTX	ENST00000473270.1	3'UTR
cg18576374	4.39e-06	1.23e-06	3.55881	0.00152296	0.999985	-0.262783	0.0669387	-3.92573	0.000599417	0.999988	-3.84e-06	1.14e-06	-3.37676	0.00240181	0.999979	chr17	78549371	+	cg18576374	47771292		AAAAAACAAAACAACTAAAATTCCAAACRTATACATACATATATACACAC		II			NA	NA	NA	NA	NA	NA		OpenSea	CATGTGCGAATGGCGCCCCCTCGTGTTGTGGATGGTGTAGGTTGCACCGCTGTGTGCACA[CG]TGTGCATACATGCATGCACACGCTTGGAATTTCAGCTGCTCTGTCCCTTATAGGCCCGTG	AGGGACAGAGCAGCTGAAATTCCAAGCGTGTGCATGCATGTATGCACACG	RPTOR;RPTOR	NM_001163034;NM_020761	Body;Body					17:76163900-76163989	17:78547512-78549660	Unclassified	RPTOR	ENST00000537330.1	5'UTR
cg22898527	-2.1e-06	5.89e-07	-3.55875	0.00152322	0.999985	0.11252	0.0319315	3.52379	0.00166315	0.999988	2.04e-06	5.43e-07	3.74828	0.000942906	0.999979	chr15	28399580	-	cg22898527	33649281		CACAAAAATAACCATCTTACCAACCTAACAAAAACAATTTAAAAACRACC		II			NA	NA	NA	NA	NA	NA		OpenSea	TCAGGGCAGGACACAGAAATAGCCATCTTGCCAACCTGGCAAGGGCAGTTTGAAAACGGC[CG]TATCCTTATTCTTGTCTCTCCTGGAACCTGGCTGAGTAACTGAAAGCAGATGTTGGCATC	CGGCCGTTTTCAAACTGCCCTTGCCAGGTTGGCAAGATGGCTATTTCTGT	HERC2	NM_004667	Body
cg07718800	-4.42e-06	1.24e-06	-3.5579	0.00152646	0.999985	0.20913	0.067323	3.10637	0.00466976	0.999988	3.56e-06	1.14e-06	3.1112	0.00461529	0.999979	chr18	31383141	+	cg07718800	58605595		ATACAAATCTATCTTAAAAACTAACAAATATTTCCATAAAATTTCACCCC		II			NA	NA	NA	NA	NA	NA		OpenSea	AAGAGTGTGCTGTTTTTGAGGAGGTTGCCAGGTGCTGGCTGCCCCGTGTGCTGTGACAGG[CG]GGGTGAAATTTCATGGAAACACCTGCCAGCCTCCAAGACAGACCTGTACTAACTGGCTAT	CGGGGTGAAATTTCATGGAAACACCTGCCAGCCTCCAAGACAGACCTGTA
cg13982468	-2.35e-06	6.61e-07	-3.55764	0.00152745	0.999985	0.111014	0.0358449	3.09706	0.00477645	0.999988	2.17e-06	6.1e-07	3.55974	0.00151941	0.999979	chr12	120571393	+	cg13982468	82790964		ATAAAACATTTACCRAACTAAAAAACCTATCCCAAAAATACATAAACCTC		II			NA	NA	NA	NA	NA	NA		OpenSea	GGACACACCCTGGAGACCATTTATCCCACTACACACTAAGTTTCTTGAGGTCTGTGACCA[CG]AGGTCTATGCACCTCTGGGATAGGCCCTTTAGCTCGGCAAATGTTTCACAAAACAATAAA	TGAAACATTTGCCGAGCTAAAGGGCCTATCCCAGAGGTGCATAGACCTCG	GCN1	NM_006836	Body						12:120571165-120571417	Gene_Associated_Cell_type_specific
cg21903522	-3.08e-06	8.66e-07	-3.55713	0.00152942	0.999985	0.120745	0.0469519	2.57168	0.0164524	0.999988	1.71e-06	7.98e-07	2.14185	0.0421364	0.999979	chr8	90913986	-	cg21903522	86680236		TCTCCTAATTTTTATCCTCCCCACCTTTAATTTTTAACAAACCRAATAAC		II			NA	NA	NA	NA	NA	NA	chr8:90914197-90915340	N_Shore	TGCAATCAATCTCTCCTGATTTTTGTCCTCCCCACCTTTAATTTTTGACAAACCGAATAA[CG]ACACTCACTATTGAGTACTTTTCTAACTCCCTATTGCATCACAAACGCCCGCAGGGGCTT	CTCCTGATTTTTGTCCTCCCCACCTTTAATTTTTGACAAACCGAATAACG	OSGIN2;OSGIN2	NM_001126111;NM_004337	TSS1500;TSS200						8:90913649-90915531	Promoter_Associated	U6;OSGIN2;OSGIN2;OSGIN2	ENST00000384629.1;ENST00000451899.2;ENST00000520659.1;ENST00000297438.2	TSS1500;TSS1500;TSS1500;TSS200
cg26953669	-4.42e-06	1.24e-06	-3.55602	0.0015337	0.999985	0.196602	0.0674021	2.91686	0.00736643	0.999988	3.43e-06	1.15e-06	2.98975	0.00618865	0.999979	chr4	39412146	+	cg26953669	98660122		AAATTCACCTCAAACTACCAAATCATTACAAAATTTCTTTAATACTATAC		II			NA	NA	NA	NA	NA	NA		OpenSea	AATGGTGTGAGGGGTCCTTGAAATCAGTCAGAAAGTGAAATACACTGCATGACCCAGTGA[CG]TATAGCACTAAAGAAATCTTGCAATGATTTGGTAGCCTGAGGTGAACTTGTTTTTCCCAC	AGTTCACCTCAGGCTACCAAATCATTGCAAGATTTCTTTAGTGCTATACG	MIR5591;KLB;MIR1273H	NR_049857;NM_175737;NR_106996	TSS1500;Body;Body
cg07607196	-3.93e-06	1.1e-06	-3.55585	0.00153436	0.999985	0.196104	0.0599172	3.27292	0.00310607	0.999988	2.26e-06	1.02e-06	2.21879	0.0358084	0.999979	chr3	50388823	+	cg07607196	27654597		AAAAACCATCRTCAACCRTACTAATAATTATAACCTAAAAACATAATAAC		II			NA	NA	NA	NA	NA	NA	chr3:50387959-50388681	S_Shore	CTGCCTTGCAGCCTTTTCTCCAGTGAGGAGTGAACAGTGGGCACCTGAGATCCTGGCCCA[CG]CTACTATGCTTTCAGGCTACAACCACTAGCACGGCTGACGATGGCCCTTTCTGCGGAGAC	CGCTACTATGCTTTCAGGCTACAACCACTAGCACGGCTGACGATGGCCCT	CYB561D2;CYB561D2;NPRL2;CYB561D2;CYB561D2;CYB561D2	NM_007022;NM_001291284;NM_006545;NM_001291284;NR_111912;NR_111912	5'UTR;5'UTR;TSS1500;ExonBnd;ExonBnd;Body						3:50387733-50388926	Promoter_Associated	CYB561D2;CYB561D2;CYB561D2;CYB561D2;CYB561D2;CYB561D2;NPRL2;CYB561D2	ENST00000425346.1;ENST00000424512.1;ENST00000418577.1;ENST00000418577.1;ENST00000419046.1;ENST00000419046.1;ENST00000232501.3;ENST00000425346.1	5'UTR;5'UTR;5'UTR;1stExon;1stExon;5'UTR;TSS1500;ExonBnd
cg23898880	2.58e-06	7.27e-07	3.55398	0.00154159	0.999985	-0.105879	0.0394402	-2.68454	0.0127043	0.999988	-2.36e-06	6.71e-07	-3.52521	0.00165725	0.999979	chr17	72890550	+	cg23898880	9701983		ACATCTCAAAAAACTTAACTAAAACCCTAACCCTAAATTCAAACCTAAAC		II			NA	NA	NA	NA	NA	NA	chr17:72889349-72890060	S_Shore	ATCATTCTGGGTGGGCAGGCAGACCAGCCGGGTCCCGCTGCCATTCCACTCCCTCAAGAG[CG]CCCAGGCCTGAACCCAGGGCCAGGGCCTCAGCCAAGCCCTCTGAGATGTGGGAGCCACAC	CGCCCAGGCCTGAACCCAGGGCCAGGGCCTCAGCCAAGCCCTCTGAGATG	FADS6	NM_178128	TSS1500								FADS6	ENST00000310226.5	TSS1500
cg16285726	-4e-06	1.13e-06	-3.55126	0.0015522	0.999985	0.229448	0.0611152	3.75435	0.000928439	0.999988	2.37e-06	1.04e-06	2.27921	0.0314563	0.999979	chr12	26317016	-	cg16285726	33636839		CCTACACATTAATATAATTAATCTTAAATCTCAAATCTATACAAAACCCC		II			NA	NA	NA	NA	NA	NA		OpenSea	GAAGTAGATGGCCTGCACATTAATGTAGTTAATCTTAAATCTCAGGTCTGTGCAAAGCCC[CG]TAAGCAGATCACTCAACTGAAAGTCATTGCAGCATCACATACCACTGATAATCACCTGAA	CGGGGCTTTGCACAGACCTGAGATTTAAGATTAACTACATTAATGTGCAG											SSPN;SSPN	ENST00000539019.1;ENST00000540266.1	5'UTR;5'UTR
cg17419731	-4.21e-06	1.19e-06	-3.55109	0.00155285	0.999985	0.229247	0.0642975	3.56541	0.00149787	0.999988	3.29e-06	1.09e-06	3.00985	0.00589686	0.999979	chr7	5535731	+	cg17419731	13689172	73706875	AACTTACCTAAATCACATAACTACTTATCTCCAACCTCCCAAAATCAACA	AACTTACCTAAATCACATAACTACTTATCTCCGACCTCCCGAAATCAACG	I	T	Red	NA	NA	NA	NA	NA	NA	chr7:5534384-5534766	S_Shore	GGCCCTTGGCCACGGGGATTCCGTCCCAGACTCCGGAGGCCATCGGGGACCATGAAATCA[CG]CTGACCTCGGGAGGCCGGAGACAAGCAGCCATGTGACCTAGGCAAGTTCATGCACTCTCT	CGCTGACCTCGGGAGGCCGGAGACAAGCAGCCATGTGACCTAGGCAAGTT	MIR589;FBXL18	NR_030318;NM_024963	TSS200;Body								MIR589	ENST00000385238.1	TSS200
cg04781626	-2.47e-06	6.96e-07	-3.55031	0.00155591	0.999985	0.106821	0.0377421	2.83029	0.00904242	0.999988	1.53e-06	6.42e-07	2.37719	0.0254113	0.999979	chr3	135172091	+	cg04781626	91803322		ATCCATTCTACTTACTCCTCAACAATATAATTCTACACRCAAACAATAAC		II			NA	NA	NA	NA	NA	NA		OpenSea	CTGGCAGGGCTGGCCGCGGAAGACCCAGTCATGCGGGGCTGGAGTCTGCTTTCCTGTGAA[CG]TCACTGTCTGCGTGCAGAATTACACTGCTGAGGAGCAAGCAGAATGGATGATGGAGGCTG	CGTCACTGTCTGCGTGCAGAATTACACTGCTGAGGAGCAAGCAGAATGGA							TRUE
cg24516256	-5.3e-06	1.49e-06	-3.54938	0.00155957	0.999985	0.284354	0.0809509	3.51268	0.00171022	0.999988	3.53e-06	1.38e-06	2.56705	0.0166263	0.999979	chr9	136213816	+	cg24516256	36702207		AACTAATATTAAATTTACAAAACTCCCTAAAACACRCTATAAACCTAAAC		II			NA	NA	NA	NA	NA	NA	chr9:136214430-136215760	N_Shore	TCATCCTGGAACTCCTGGCCAGCCCTCCAAGCCCTGTCCAGGGCTCCAGTCCAGACTTCA[CG]TCCAGGCCCACAGCGTGTCCCAGGGAGCCCTGCAAACTCAACACCAGCTCCCCGTCCCCA	CGTCCAGGCCCACAGCGTGTCCCAGGGAGCCCTGCAAACTCAACACCAGC	MED22;MED22;RPL7A	NM_133640;NM_181491;NM_000972	5'UTR;5'UTR;TSS1500						9:136213605-136213885	Unclassified_Cell_type_specific	MED22;MED22;MED22;MED22;RPL7A;RPL7A	ENST00000471524.1;ENST00000491289.1;ENST00000476080.1;ENST00000344469.5;ENST00000323345.6;ENST00000463740.1	3'UTR;5'UTR;5'UTR;5'UTR;TSS1500;TSS1500
cg25241502	-3.56e-06	1e-06	-3.54532	0.00157556	0.999985	0.224572	0.0543874	4.12912	0.000355395	0.999988	2.23e-06	9.25e-07	2.40781	0.0237529	0.999979	chr19	39038342	-	cg25241502	81807291		TCCCTTTTTATATAATTATACCAAAATAACATTTAACACCTACCTTTAAC		II			NA	NA	NA	NA	NA	NA		OpenSea	AGTCACACACTTCCCTTTTTGTGTGATTGTGCCAGGGTAGCATTTGGCACCTACCTTTAG[CG]TACATCATCATTATCTTTTTTTTTTTTTTTGAGACAGAGTCTCACTCCATCACCCAGGCT	CGCTAAAGGTAGGTGCCAAATGCTACCCTGGCACAATCACACAAAAAGGG	RYR1;RYR1	NM_000540;NM_001042723	Body;Body
ch.14.98380799F	-5.71e-06	1.61e-06	-3.54284	0.00158542	0.999985	0.27132	0.087462	3.10215	0.00471783	0.999988	3.2e-06	1.49e-06	2.15393	0.0410802	0.999979	chr14	99311046	+	ch.14.98380799F	91619182		GATAAAACCAATAACTTTAAACATATACTCTATAACACACCAAAAATACT		II			NA	NA	NA	NA	NA	NA		OpenSea	AAAGGTGCACAGAGACTCCTGCTGGGTGGTACCCACTGGGGATGCCACCAAGTCCCTCTA[CA]GCATCTCTGGTGTGCCACAGAGCACATGTTCAAAGCCACTGGTCTCATCCAGTTTAGAAA	CAGCATCTCTGGTGTGCCACAGAGCACATGTTCAAAGCCACTGGTCTCAT
cg14096569	-3.27e-06	9.22e-07	-3.54208	0.00158847	0.999985	0.124581	0.050012	2.49102	0.0197366	0.999988	2.03e-06	8.5e-07	2.38176	0.0251571	0.999979	chr6	33283064	+	cg14096569	3759395		ATCTAACTAAACACATAAAAACRCACACAAATCTCAAACCCTACRAATAC		II			NA	NA	NA	NA	NA	NA	chr6:33282855-33283196	Island	CACAGTGTCCTCGGTGGCGCATGAAGCTGTCTCGCCACATGAACTTCTTGGCGCAGACTC[CG]CACTCGTAGGGCTTGAGACCTGTGTGCGTCTTCATGTGCTCAGTCAGATGGTGCTTCATC	CGCACTCGTAGGGCTTGAGACCTGTGTGCGTCTTCATGTGCTCAGTCAGA	ZBTB22;TAPBP;TAPBP;TAPBP;ZBTB22	NM_005453;NM_003190;NM_172208;NM_172209;NM_001145338	Body;TSS1500;TSS1500;TSS1500;Body					6:33390834-33391265			TAPBP;TAPBP;TAPBP;TAPBP	ENST00000426633.2;ENST00000475304.1;ENST00000489157.1;ENST00000434618.2	TSS1500;TSS1500;TSS1500;TSS1500
cg03971523	2.42e-06	6.83e-07	3.53885	0.00160141	0.999985	-0.109391	0.0370162	-2.95522	0.00672226	0.999988	-2.18e-06	6.29e-07	-3.45977	0.00195267	0.999979	chr16	2645599	-	cg03971523	55692551		AAAAAACAACAAACACTATATCTAATATCTACAAACTCCRTTACAAATAC		II			NA	NA	NA	NA	NA	NA		OpenSea	CACTGGCAGTGAGGGGGCAACAGGCACTGTGTCTGGTATCTGCAGGCTCCGTTGCAAATA[CG]GATTAAGGCTCTCTGCGTGGCAGTGCTGTATGTGCTGGGTTACATGTGGCGAACGTTCTC	GGGGGCAACAGGCACTGTGTCTGGTATCTGCAGGCTCCGTTGCAAATACG	PDPK1;PDPK1	NM_031268;NM_002613	Body;Body					16:2585411-2585736
cg06765111	7.1e-06	2.01e-06	3.53859	0.00160245	0.999985	-0.359626	0.108766	-3.30643	0.00285939	0.999988	-4.19e-06	1.85e-06	-2.26772	0.0322445	0.999979	chr7	44925077	+	cg06765111	1625884	65638275	ACTACACAAAAATCACAAAAACAAAACACAAAAACAATAAAAAAACAACA	ACTACACGAAAATCGCGAAAACGAAACGCGAAAACGATAAAAAAACGACG	I	A	Red	NA	NA	NA	NA	NA	NA		OpenSea	GGCCCCCCAGCCTCGCCCGCCCGGCTCGCTCACGCGCTCCCGCCGCTCATCGCCGGCCGC[CG]CCGCCCCCCCATCGCCTCCGCGCCCCGCCCCCGCGACTTCCGTGCAGCCCTAGCCACTTC	CGCCGCCCCCCCATCGCCTCCGCGCCCCGCCCCCGCGACTTCCGTGCAGC	PURB	NM_033224	TSS200	high-CpG:44891135-44891636				7:44890569-44891943	7:44924085-44925904	NonGene_Associated	PURB	ENST00000395699.2	TSS200
cg00704674	-3.47e-06	9.82e-07	-3.53852	0.00160273	0.999985	0.184301	0.0532539	3.46079	0.00194769	0.999988	3.3e-06	9.06e-07	3.63898	0.00124406	0.999979	chr10	72137848	-	cg00704674	12755957		AATTAAAAACACAAAATATATACACCTATCTAACTCAAAACCCAAAACAC		II			NA	NA	NA	NA	NA	NA	chr10:72141560-72142637	N_Shelf	GTTAATATGAGGATTGAGAGCACAAAATGTATACACCTGTCTAGCTCAGAGCCCAGGACA[CG]TAAATACTCAATAAAAGTTAAGAGGATAAAGCAGTGCATATGTGGATGTAACAGCAGCAT	CGTGTCCTGGGCTCTGAGCTAGACAGGTGTATACATTTTGTGCTCTCAAT	LRRC20;LRRC20;LRRC20;LRRC20;LRRC20;LRRC20;LRRC20;LRRC20;LRRC20	NM_001278213;NM_001278214;NM_207119;NM_001278212;NM_001278211;NM_018239;NM_018205;NR_103468;NR_103467	TSS1500;5'UTR;5'UTR;5'UTR;5'UTR;5'UTR;5'UTR;Body;Body								LRRC20;LRRC20;LRRC20;LRRC20	ENST00000395010.1;ENST00000355790.4;ENST00000373224.1;ENST00000357631.2	5'UTR;5'UTR;5'UTR;5'UTR
cg04703500	-4.69e-06	1.33e-06	-3.53611	0.00161248	0.999985	0.189295	0.0718912	2.63307	0.0143018	0.999988	2.93e-06	1.22e-06	2.39396	0.0244903	0.999979	chrX	48858679	+	cg04703500	29635959		CTAACCAATAATTTAATCCRACCTTAATACTACCAAAAAACRCRAACTAC		II			NA	NA	NA	NA	NA	NA		OpenSea	CCTCAGACAGAGCTTGCGCCATGTTCCTCCCCCCACCCCCCCGCCAGCTTTCTGCGCAGA[CG]CAGCTCGCGCCTCCTGGCAGTATTAAGGTCGGACCAAACCACTGGCCAGGAATGGAGGGG	CGCAGCTCGCGCCTCCTGGCAGTATTAAGGTCGGACCAAACCACTGGCCA	GRIPAP1;GRIPAP1	NM_020137;NM_207672	TSS200;TSS200	high-CpG:48743561-48743624				X:48743243-48743777	X:48858503-48859285	Promoter_Associated	GRIPAP1;GRIPAP1;GRIPAP1;GRIPAP1	ENST00000376425.3;ENST00000376444.3;ENST00000376423.4;ENST00000537291.1	TSS200;TSS200;TSS200;TSS200
cg11283289	-3.43e-06	9.71e-07	-3.53606	0.00161269	0.999985	0.158715	0.0526798	3.01283	0.00585474	0.999988	2.15e-06	8.96e-07	2.39721	0.0243158	0.999979	chr11	125616168	-	cg11283289	16632977		RCAAAAAAACCCAACCTTACAAATATATAAATAAACACTCTCRAAACTTC		II			NA	NA	NA	NA	NA	NA		OpenSea	CCTAACCCTTCGCAGGAAAGCCCAACCTTGCAGGTGTATAAATAGGCACTCTCGAAGCTT[CG]TGCTGTAGCCTGGCCCTCCCTCTTTCCAAAATGGACAAGTCCCTCTTGCTGGAACTCCCC	CAGGAAAGCCCAACCTTGCAGGTGTATAAATAGGCACTCTCGAAGCTTCG	PATE1	NM_138294	TSS200								PATE1;PATE1	ENST00000305738.4;ENST00000437148.2	TSS200;TSS200
cg02873163	-1.52e-05	4.3e-06	-3.53602	0.00161281	0.999985	0.762196	0.233298	3.26705	0.0031514	0.999988	9.94e-06	3.97e-06	2.50529	0.0191148	0.999979	chr1	153599829	+	cg02873163	20712130	50701552	ACTCAAACAAAAATTCAAAAAAAAACTTTAAATAATCAAACAACAACACA	ACTCAAACAAAAATTCAAAAAAAAACTTTAAATAATCGAACAACAACGCG	I	T	Red	NA	NA	NA	NA	NA	NA		OpenSea	CGGCGGGTGGGGCTGGAAGAGGCATTCTCTTTTCTGTCCACCCCGTCACACACTCCTGCA[CG]CGCTGTTGCTCGATCATCCAAAGCTCCTTCCTGAATTCCTGTCTGAGCTGGCTCTGGGGG	CGCGCTGTTGCTCGATCATCCAAAGCTCCTTCCTGAATTCCTGTCTGAGC	S100A13;S100A13;S100A13;S100A13;S100A1;S100A13	NM_001024212;NM_001024211;NM_005979;NM_001024210;NM_006271;NM_001024213	TSS200;5'UTR;5'UTR;5'UTR;TSS1500;TSS1500				TRUE				S100A13;S100A13;S100A1;S100A13;S100A13;S100A13;S100A1;S100A1;S100A1;S100A13	ENST00000392623.1;ENST00000491177.1;ENST00000368698.3;ENST00000440685.2;ENST00000339556.3;ENST00000368699.1;ENST00000469893.1;ENST00000292169.1;ENST00000368696.3;ENST00000392622.1	TSS200;3'UTR;TSS1500;5'UTR;5'UTR;5'UTR;TSS1500;TSS1500;TSS1500;TSS1500
cg19566878	2.43e-06	6.88e-07	3.53415	0.00162043	0.999985	-0.142221	0.0372984	-3.81307	0.000799464	0.999988	-2.23e-06	6.34e-07	-3.51656	0.00169363	0.999979	chr11	40666397	+	cg19566878	58681121		TTACAAAACTACATAATACAATACTATAACCAAAATATTAATATTACTAC		II			NA	NA	NA	NA	NA	NA		OpenSea	GGCTATGAAAAGGGCAACAGGAGGGTCCCTTGTGGTGATAGAAATGACGTGTATTTTGAC[CG]TAGTAATATCAATACTCTGGTTATAGTATTGTACTATGTAGTTTTGCAAGATATTGTCAT	TGCAAAACTACATAGTACAATACTATAACCAGAGTATTGATATTACTACG							TRUE				LRRC4C;LRRC4C	ENST00000528697.1;ENST00000530763.1	5'UTR;5'UTR
cg24029028	-3.17e-06	8.99e-07	-3.53186	0.00162979	0.999985	0.16571	0.0487521	3.39903	0.00227227	0.999988	2.7e-06	8.29e-07	3.25323	0.00326052	0.999979	chr14	59295237	+	cg24029028	93703373	53616224	AAAAAAATAATACCACTAACTTTACCATCCACAAAACCATCATAAAAACA	AAAAAAATAATACCGCTAACTTTACCATCCGCGAAACCGTCGTAAAAACG	I	C	Grn	NA	NA	NA	NA	NA	NA		OpenSea	TCCACGACACCTCCAGAGACCTGAGGGCCTCAAGCTGCAGCTCCGGGGCACATCCCGCTG[CG]CTCCCACGACGGCCCCGCGGATGGCAAAGTCAGCGGTATTATTTTCTTTAATTCCTTTGT	AAGAAAATAATACCGCTGACTTTGCCATCCGCGGGGCCGTCGTGGGAGCG								14:58364817-58365010			RP11-112J1.2;RP11-112J1.2;RP11-112J1.2;RP11-112J1.2;RP11-112J1.2	ENST00000553762.1;ENST00000555378.1;ENST00000553762.1;ENST00000555378.1;ENST00000556815.1	1stExon;1stExon;5'UTR;5'UTR;5'UTR
cg03899737	-3.5e-06	9.92e-07	-3.53002	0.00163733	0.999985	0.133003	0.0538159	2.47145	0.0206205	0.999988	2.25e-06	9.15e-07	2.45672	0.0213094	0.999979	chr1	3615390	-	cg03899737	97657919		AATCACCTAAACRTATAAAAAAACATACATCTACAAAACCCCCATATAAC		II			NA	NA	NA	NA	NA	NA		OpenSea	GAGTCATCTGAAGTCACCTGGGCGTGTGGAGGGACATGCATCTGCAAGGCCCCCATGTGG[CG]CTAAGCACAGAGTGGGTGCTGCAGACGGGCTCAGCCGCTGCGGGCAGGTGCAGGCAGGAT	CGCCACATGGGGGCCTTGCAGATGCATGTCCCTCCACACGCCCAGGTGAC	TP73;TP73;TP73;TP73	NM_001126240;NM_005427;NM_001126242;NM_001126241	Body;Body;Body;Body					1:3605250-3605451			TP73	ENST00000378290.4	5'UTR
cg11620074	-2.44e-06	6.93e-07	-3.52974	0.00163849	0.999985	0.0992242	0.0375625	2.64158	0.0140254	0.999988	2.32e-06	6.39e-07	3.63113	0.00126901	0.999979	chr11	33722319	-	cg11620074	99789305		CRCCRCCCCTTTAACATCRTTTAAATAAAAATCTACRTAAAAAAAACCCC		II			NA	NA	NA	NA	NA	NA	chr11:33722142-33722599	Island	TGTGGCTGCCGCGCCGCCCCTTTGGCATCGTTTGAATGAGGGTCTGCGTGGGAGGAACCC[CG]CGCCGGGAGACGCGCGCTCAGGCCCCGAGTCGCCGGGGTTTCGAGGTTCCACAAGCCCCG	GCCGCCCCTTTGGCATCGTTTGAATGAGGGTCTGCGTGGGAGGAACCCCG	C11orf91	NM_001166692	TSS200				TRUE	11:33678379-33679146	11:33721606-33723158	Promoter_Associated	CD59;C11orf91;C11orf91;C11orf91	ENST00000527926.1;ENST00000379011.4;ENST00000379011.4;ENST00000451594.2	3'UTR;1stExon;5'UTR;TSS200
cg11929601	3.91e-06	1.11e-06	3.52973	0.00163853	0.999985	-0.194015	0.0600996	-3.22821	0.00346741	0.999988	-2.39e-06	1.02e-06	-2.33467	0.0278907	0.999979	chr11	74205083	+	cg11929601	95790279		CCACRTTACCCTATTTTATTTTTCTTTTCATAACATTTAACACCTTATAC		II			NA	NA	NA	NA	NA	NA	chr11:74204135-74204856	S_Shore	GCTTACATTCTTACAGCAGACGATAAGTATTTTAAGTGTTAAGTAAATAAGGTTATTTCA[CG]TATAAGGTGTTAAATGCTATGAAAAGAAAAATAAAACAGGGTAACGTGGTGTGTCCTGTG	CACGTTACCCTGTTTTATTTTTCTTTTCATAGCATTTAACACCTTATACG	LIPT2	NM_001144869	TSS1500						11:74203963-74205449	Promoter_Associated	AP001372.2;LIPT2	ENST00000526036.1;ENST00000310109.4	5'UTR;TSS1500
cg10841138	-6.18e-06	1.75e-06	-3.52843	0.00164391	0.999985	0.309374	0.0949248	3.25915	0.00321334	0.999988	4.05e-06	1.61e-06	2.5097	0.0189263	0.999979	chr12	130959214	-	cg10841138	78731356		AATAAAAAAAATAAACCAATTCTACAACAACCTAAAAACCAAACATTATC		II			NA	NA	NA	NA	NA	NA		OpenSea	GAGGGAGACTCAGTGAGAGAAATGAACCAGTTCTGCAACAACCTGGGGACCAGGCATTGT[CG]ATAAGGGTCCCCAAGAGGGGACTGGCTTTGGCACGGTCCAGGGAGAGGAGGAAGCAGCTG	CGACAATGCCTGGTCCCCAGGTTGTTGCAGAACTGGTTCATTTCTCTCAC	RIMBP2	NM_015347	Body					12:129524834-129525512			RIMBP2;RIMBP2;RIMBP2	ENST00000392375.1;ENST00000535703.1;ENST00000536002.1	5'UTR;5'UTR;5'UTR
cg25092764	-4.17e-06	1.18e-06	-3.52779	0.00164653	0.999985	0.153195	0.0641524	2.38799	0.0248149	0.999988	2.32e-06	1.09e-06	2.12611	0.0435482	0.999979	chr11	70912368	-	cg25092764	89657491		AAAATCTCRACCACRAAAAACACCTCTTATCTCATAAATATATAAAATCC		II			NA	NA	NA	NA	NA	NA		OpenSea	CTGCAAAGAGAGAGGTCTCGGCCACGAGAAGCACCTCTTGTCTCATGGATATATGGGATC[CG]TTGTGATCCCGAGGACAAGCACGTCTTTCCACGCCTCAGGAGAGCTGTGCTGCCCACCGC	CGGATCCCATATATCCATGAGACAAGAGGTGCTTCTCGTGGCCGAGACCT	SHANK2	NM_012309	5'UTR					11:70590016-70590132
cg11293800	3.53e-06	1e-06	3.52686	0.00165039	0.999985	-0.211911	0.0543468	-3.89923	0.0006415	0.999988	-2e-06	9.24e-07	-2.16516	0.0401207	0.999979	chr3	48412924	-	cg11293800	10673599		CTCTACAATAAAATCCRTTCCAAACTTTCTATCTTCCTATATCCTTCCAC		II			NA	NA	NA	NA	NA	NA		OpenSea	TAATTCTGTTCCTCTACAATAGAGTCCGTTCCAAGCTTTCTGTCTTCCTGTGTCCTTCCA[CG]GCTCTGGCTCTCTCTGCATTATTTCCTATTTATGGAATACAAATCTTTTACCCTTGTATT	TCTACAATAGAGTCCGTTCCAAGCTTTCTGTCTTCCTGTGTCCTTCCACG	FBXW12;FBXW12;FBXW12	NM_207102;NM_001159929;NM_001159927	TSS1500;TSS1500;TSS1500								FBXW12;FBXW12	ENST00000458736.1;ENST00000445170.1	TSS1500;TSS1500
cg09712216	5.52e-06	1.57e-06	3.52664	0.0016513	0.999985	-0.303643	0.0849604	-3.57394	0.00146604	0.999988	-4.44e-06	1.44e-06	-3.07197	0.005076	0.999979	chr3	49977428	-	cg09712216	69668990	31622554	CAAATAAACACACCTTCTTATTAAATAACAATAAACAACATACTCTTACA	CGAATAAACGCGCCTTCTTATTAAATAACGATAAACAACGTACTCTTACG	I	A	Red	NA	NA	NA	NA	NA	NA	chr3:49977367-49978196	Island	CGCGGAGTAGGGCGGGTAAGCGCGCCTTCTTATTGGATGGCGATGGACAGCGTGCTCTTA[CG]ACCCACCCCAGAAGGCAAGTCCCCTGCGCGCGGGGCACGGCGGGAGTAAGAGTCTGCGGG	CGGGTAAGCGCGCCTTCTTATTGGATGGCGATGGACAGCGTGCTCTTACG	RBM6;RBM6	NM_001167582;NM_005777	TSS200;TSS200					3:49952372-49953200	3:49977081-49978556	Promoter_Associated	RBM6;RBM6;RBM6;RBM6;RBM6;RBM6	ENST00000442092.1;ENST00000266022.4;ENST00000443081.1;ENST00000539992.1;ENST00000441115.1;ENST00000422955.1	TSS200;TSS200;TSS200;TSS200;TSS200;TSS200
cg06802275	-2.52e-06	7.14e-07	-3.52637	0.00165242	0.999985	0.104908	0.0387416	2.7079	0.0120361	0.999988	1.75e-06	6.59e-07	2.6495	0.0137725	0.999979	chr7	128786374	-	cg06802275	36656157		AACTAATTAACAAACTTAATCTAATAACCTTTCTACTAAACCACAATACC		II			NA	NA	NA	NA	NA	NA	chr7:128784695-128785096	S_Shore	CAAGGTCCAACAGCTGGTTAGCAGGCTTGGTCTGGTGACCTTTCTACTGAACCACAGTGC[CG]CTGGGGGAAGTCCTCAGCACAGATGGCTGCTGCTATAGCTGGGGTATGGGCAGTATTAGT	CGGCACTGTGGTTCAGTAGAAAGGTCACCAGACCAAGCCTGCTAACCAGC	TSPAN33	NM_178562	Body			RDMR
cg12405190	4.88e-06	1.38e-06	3.5262	0.00165311	0.999985	-0.208963	0.0749929	-2.78644	0.0100233	0.999988	-3.49e-06	1.28e-06	-2.73474	0.0113089	0.999979	chr3	104283272	+	cg12405190	97656444		TACAAAATTTTTCTTCTTTACTCCTCAATTTTTTCCTATTCCATTCAAAC		II			NA	NA	NA	NA	NA	NA		OpenSea	TTGTTTTGTTGAAGATCTTCCCAGGAAAATCTACCTACGTTACATTCTAGAATTGTTTTA[CG]CTTGAATGGAACAGGAAAAAATTGAGGAGTAAAGAAGAAAAATTCTGTAAAGTATATACA	CGCTTGAATGGAACAGGAAAAAATTGAGGAGTAAAGAAGAAAAATTCTGT									3:104282771-104283278	Unclassified_Cell_type_specific
cg01960280	-5e-06	1.42e-06	-3.5252	0.00165729	0.999985	0.209478	0.0768908	2.72436	0.011585	0.999988	3.36e-06	1.31e-06	2.57336	0.0163896	0.999979	chr6	100015610	-	cg01960280	93621829		TTCAACTATACAATAAAAAACCTACTCAAATATTCAATTTACCCCATAAC		II			NA	NA	NA	NA	NA	NA	chr6:100016069-100016775	N_Shore	TCTGTTCATCTTTCAACTATACAGTGGAAAGCCTACTCAAATGTTCAATTTACCCCATAA[CG]CACCTTCCTGCCTGCTTAAACAAATGTATTTAGGGATAAATGTTTTTAATATTATTCTAG	TCAACTATACAGTGGAAAGCCTACTCAAATGTTCAATTTACCCCATAACG	CCNC;CCNC	NM_005190;NM_001013399	Body;5'UTR								CCNC;CCNC;CCNC	ENST00000523985.1;ENST00000523799.1;ENST00000521017.1	5'UTR;5'UTR;3'UTR
cg04654998	-4.77e-06	1.35e-06	-3.52502	0.00165804	0.999985	0.216835	0.0734654	2.95152	0.00678198	0.999988	3.27e-06	1.25e-06	2.61601	0.0148713	0.999979	chr16	82097475	+	cg04654998	74693977		CTTTCTTTATTTTTATAATTAATTTAACTACCTATTTCCACTAATCAATC		II			NA	NA	NA	NA	NA	NA		OpenSea	GCCAGGACCTGGGGAAAGGAGAGACTCTACACCAAAGTTAGGTTAACGAACACTTTGTTC[CG]ACTGACCAGTGGAAACAGGCAGTTAAACTAACCACAAAAACAAAGAAAGGGAGTTTGGAG	TTTCTTTGTTTTTGTGGTTAGTTTAACTGCCTGTTTCCACTGGTCAGTCG	HSD17B2	NM_002153	Body								RP11-510J16.5;RP11-510J16.5	ENST00000561826.1;ENST00000567021.1	TSS1500;3'UTR
cg12347727	-1.65e-06	4.69e-07	-3.52305	0.00166627	0.999985	0.105306	0.025426	4.14168	0.000344068	0.999988	1.11e-06	4.32e-07	2.57488	0.0163332	0.999979	chr17	51834735	-	cg12347727	8725509		ACAAAAAACRATATAAAACTTACCRATCTTACTCCTTCAATAACCTCTAC		II			NA	NA	NA	NA	NA	NA	chr17:51834650-51834900	Island	CCTGTCGCCTTGCAAGGGACGGTGTGGGGCTTGCCGATCTTGCTCCTTCAGTAGCCTCTG[CG]CACGGGGACAATGGAGAGCTTGGCCAGGATGATGGCCCCACGGATGGCGGTGGCCACCTC	CAAGGGACGGTGTGGGGCTTGCCGATCTTGCTCCTTCAGTAGCCTCTGCG								17:49189650-49190191
cg18175291	6.92e-06	1.97e-06	3.52282	0.00166723	0.999985	-0.374437	0.106614	-3.51209	0.00171274	0.999988	-4.41e-06	1.81e-06	-2.435	0.0223647	0.999979	chr10	76311071	+	cg18175291	67740280		AATTCTTTATAAAAAAACTTTACCTAACCAAAACCATAATATTTTCATAC		II			NA	NA	NA	NA	NA	NA		OpenSea	ATTAATTCTATATGATTGTACATAAATGTAAAATAGAACAATAACACCTCTAGAAGAAAT[CG]TATGAAAATATCATGGTCTTGGTTAGGCAAAGCTTTCTTACAAAGAATTTAAAAATGTTA	CGTATGAAAATATCATGGTCTTGGTTAGGCAAAGCTTTCTTACAAAGAAT	ADK;ADK;ADK;ADK	NM_006721;NM_001202450;NM_001123;NM_001202449	Body;Body;Body;Body								Y_RNA	ENST00000384029.1	TSS200
cg11622362	6.31e-06	1.79e-06	3.52241	0.00166893	0.999985	-0.33825	0.0971283	-3.48251	0.00184461	0.999988	-4.21e-06	1.65e-06	-2.54928	0.0173095	0.999979	chr11	34938112	-	cg11622362	79725202	10737117	AATTAAAAAACAAAAATTCAAATCTAAAAAACCTAAAAACACCACTAACA	AATTAAAAAACGAAAATTCAAATCTAAAAAACCTAAAAACACCGCTAACG	I	T	Red	NA	NA	NA	NA	NA	NA	chr11:34937328-34938380	Island	GAGGCGGGGCTGGGTTGGGGGGCGGGGGTTCAAGTCTGAGAGACCTAAAGGCACCGCTAG[CG]TCTGGGGGCGTGGCCAACCATGCGGGAGGCGGGGCCTTGATGCTGGACATCAGGCTGTGC	CGCTAGCGGTGCCTTTAGGTCTCTCAGACTTGAACCCCCGCCCCCCAACC	PDHX;PDHX;PDHX;PDHX;PDHX;APIP	NM_001135024;NM_003477;NM_001166158;NM_003477;NM_001166158;NM_015957	Body;5'UTR;5'UTR;1stExon;1stExon;TSS200	high-CpG:34894532-34894773				11:34893772-34895316	11:34937762-34938322	Promoter_Associated	PDHX;PDHX;APIP;APIP	ENST00000227868.4;ENST00000430469.2;ENST00000395787.3;ENST00000278359.5	TSS200;TSS200;TSS200;TSS1500
cg17169435	-2.85e-06	8.08e-07	-3.51971	0.0016803	0.999985	0.125728	0.043841	2.86781	0.00827583	0.999988	1.78e-06	7.46e-07	2.38658	0.0248918	0.999979	chr3	196656524	+	cg17169435	27620152		AAAAACAAATATTTCTTTACCTAAAACACAAAAACTCCACAATCACTATC		II			NA	NA	NA	NA	NA	NA		OpenSea	ATGGATCTTGTTTTAATGACTATTTTGTTTTTCCCTTCAGTGTATTCCACAACAGAAAAA[CG]ACAGTGACTGTGGAGTCTTTGTGCTCCAGGTAAAGAAACACTTGCTTTTCGGAACTTACA	CGACAGTGACTGTGGAGTCTTTGTGCTCCAGGTAAAGAAACACTTGCTTT	SENP5;SENP5	NM_001308045;NM_152699	Body;Body
cg27239280	-2.44e-06	6.94e-07	-3.51848	0.00168551	0.999985	0.135011	0.0376316	3.5877	0.00141607	0.999988	2.45e-06	6.4e-07	3.83004	0.000765597	0.999979	chr16	30907679	+	cg27239280	1608170		ACCTCRAAACTAAAAATATCAAAACCTAAAAAACAACCCAATATTCTACC		II			NA	NA	NA	NA	NA	NA	chr16:30905549-30905783	S_Shore	TCCTGTCTCCTCAGCTTTACACCCAAAGCAGCCGCTGCCTCAGGTCCAAGCCTGAGCCCG[CG]GCAGAACATTGGGCTGCCTCCCAGGCCCTGACACCCCCAGCCCCGAGGTCCTGTCCACCC	CCTCGGGGCTGGGGGTGTCAGGGCCTGGGAGGCAGCCCAATGTTCTGCCG	CTF1;CTF1	NM_001142544;NM_001330	TSS1500;TSS1500					16:30815030-30816041			CTF1;CTF1;BCL7C;AC106782.20	ENST00000279804.2;ENST00000395019.3;ENST00000215115.4;ENST00000572471.1	TSS1500;TSS1500;TSS1500;TSS1500
cg10705616	-6.59e-06	1.87e-06	-3.51796	0.00168767	0.999985	0.327101	0.101603	3.21942	0.00354314	0.999988	4.14e-06	1.73e-06	2.39639	0.0243593	0.999979	chr4	71024341	+	cg10705616	46724882		ACTATAAAAAATACAACTACAACAAACTCAACTACAATAAATAAAACAAC		II			NA	NA	NA	NA	NA	NA		OpenSea	CCCTCCTAGGGGTTTCCCGTTTGTCCCTCCTTCAAGGTTTTTTTCAGCAGCTGCAGCACC[CG]CTGCCCCACCTATTGCAGCTGAGCCTGCTGCAGCTGCACCTCTTACAGCCACACCTGTAG	CTGTAAGAGGTGCAGCTGCAGCAGGCTCAGCTGCAATAGGTGGGGCAGCG	PRR27	NM_214711	Body								C4orf40	ENST00000502441.2	5'UTR
cg05642798	-2.97e-06	8.44e-07	-3.51698	0.00169187	0.999985	0.130339	0.0457917	2.84634	0.00870666	0.999988	2.14e-06	7.79e-07	2.74317	0.0110892	0.999979	chr12	34190281	+	cg05642798	65623230		TAACTATTTTTCTCTCCACACCCATTTATCTATAAATCTATATATAAAAC		II			NA	NA	NA	NA	NA	NA		OpenSea	GGTTATTTTTAGGAAGAAAGAACAGTGCTCTGCTGTATACAGTGAGGAGCAAGGAAAGCA[CG]TCCCACACACAGACCCACAGATAAATGGGTGTGGAGAGAAAAATAGTTATTTAGAGATGA	CGTCCCACACACAGACCCACAGATAAATGGGTGTGGAGAGAAAAATAGTT											RP11-847H18.3;RP11-847H18.2	ENST00000537655.1;ENST00000501954.2	TSS200;3'UTR
cg20180447	-4.77e-06	1.36e-06	-3.51671	0.001693	0.999985	0.22239	0.0736243	3.0206	0.0057463	0.999988	2.63e-06	1.25e-06	2.10048	0.0459388	0.999979	chr13	96728260	-	cg20180447	79610220		AAAAATTCAACCTAAACCAACACRAAAAATAAACTCATACCTTCCTTATC		II			NA	NA	NA	NA	NA	NA		OpenSea	GAATTGAGGAGAGAGGTTCAGCCTGAGCCAACACGGAAAGTAGACTCATGCCTTCCTTGT[CG]CAGAACACAGTAAAGGGGTACTACATATGACTATAACCTGGTAGCATATGGTGCTACACA	GAGGTTCAGCCTGAGCCAACACGGAAAGTAGACTCATGCCTTCCTTGTCG
cg18402315	-3.88e-06	1.1e-06	-3.51537	0.00169869	0.999985	0.225209	0.0597985	3.76614	0.000901016	0.999988	2.24e-06	1.02e-06	2.2041	0.0369462	0.999979	chr4	6836696	+	cg18402315	49753585		CCAATTAAACCCTACCCAAATTCCTTACTTACAAATTCTATCATATAATC		II			NA	NA	NA	NA	NA	NA		OpenSea	AGTGTTGTTGCCCAAGAAACTGCCCCAAAACTTAGTAGCATTAAAACAACAACAACAACA[CG]ATCATATGACAGAATCTGTAAGTAAGGAATTTGGGCAGGGCTTAATTGGGTGATTCACCC	CAATTAAGCCCTGCCCAAATTCCTTACTTACAGATTCTGTCATATGATCG	KIAA0232;KIAA0232	NM_001100590;NM_014743	Body;Body
ch.6.2322015F	-9.57e-06	2.72e-06	-3.51404	0.0017044	0.999985	0.456566	0.147769	3.08973	0.00486214	0.999988	6.97e-06	2.51e-06	2.77523	0.0102898	0.999979	chr6	119523888	+	ch.6.2322015F	72753169		TACTTAACAATATTTATTCAACAATAAACCACATATATAACAATAATCCT		II			NA	NA	NA	NA	NA	NA		OpenSea	ATTATGACAACTATGATGTCACAAGGCCGTAGGAATTTTGTCAACTCCATTATAAACTTA[CA]GGACCACTGTCACATATGTGGTCCACTGTTGAATAAACACTGTTAAGTAACACCTAACTG	CAGGACCACTGTCACATATGTGGTCCACTGTTGAATAAACACTGTTAAGT	MAN1A1	NM_005907	Body		chr6:119523776-119523776
cg21003420	-3.53e-06	1e-06	-3.51346	0.00170687	0.999985	0.148772	0.0544266	2.73344	0.0113431	0.999988	1.91e-06	9.26e-07	2.06082	0.0498677	0.999979	chr2	135675014	+	cg21003420	56632131		ATCTATTTACCAAAAACCATAAAAACAAATAATTATTATAAAACTCCCAC		II			NA	NA	NA	NA	NA	NA	chr2:135675772-135677088	N_Shore	GCAACTGTTACAAAAACTGCCTACTATAATCAATATTCTTGTGCAATGCAGTATGCTGAG[CG]TGGGAGCCCCATAACAATCACTTGCCTCCATGGTCTTTGGCAAATAGATATTACTTTATT	TCTATTTGCCAAAGACCATGGAGGCAAGTGATTGTTATGGGGCTCCCACG	CCNT2;CCNT2;CCNT2;CCNT2-AS1	NM_058241;NM_001241;NR_037649;NR_036549	TSS1500;TSS1500;TSS1500;Body								CCNT2;CCNT2;AC016725.4;AC016725.4;AC016725.4;AC016725.4	ENST00000537343.1;ENST00000295238.6;ENST00000392929.2;ENST00000537615.1;ENST00000413962.1;ENST00000428857.1	TSS1500;TSS1500;3'UTR;3'UTR;3'UTR;3'UTR
cg17810099	-5.3e-06	1.51e-06	-3.51267	0.00171027	0.999985	0.301535	0.0818301	3.68489	0.00110754	0.999988	3.23e-06	1.39e-06	2.32435	0.0285244	0.999979	chr6	31870990	-	cg17810099	40765225		TATTTCCTACCAATTAAATTTCTTTTTTACRTCCTTCAAAAAACTAATAC		II			NA	NA	NA	NA	NA	NA	chr6:31868781-31870311	S_Shore	GAAGATGCCACTGTTTCCTGCCAATTGGATTTCTTTTTTACGTCCTTCAGGAGACTAGTG[CG]TTTTCCATACATTTCAATTCTGATGAAGTTTCTTATTATGTGTTCAATATCTGGTTTCCC	CGCACTAGTCTCCTGAAGGACGTAAAAAAGAAATCCAATTGGCAGGAAAC	ZBTB12	NM_181842	TSS1500						6:31869102-31870991	Promoter_Associated	ZBTB12;C2;C2	ENST00000375527.2;ENST00000469372.1;ENST00000432397.2	TSS1500;5'UTR;5'UTR
cg08494390	-3.59e-06	1.02e-06	-3.51199	0.00171317	0.999985	0.15151	0.0553769	2.73599	0.0112762	0.999988	2.75e-06	9.42e-07	2.92183	0.00727974	0.999979	chr4	87980297	-	cg08494390	39805239		TTCTACAACCTTTCCCTAATAACCTCATTTACACTTAAAATTCAACTACC		II			NA	NA	NA	NA	NA	NA		OpenSea	ATCTTTTCTCATTCTGCAGCCTTTCCCTGGTGACCTCATTTGCACTTAAGATTCAACTGC[CG]TTGCTCACGAACACCAGAGTGATTTTCTAGCCTAAAACTCTTAAAACGTATTTTGAGATC	CGGCAGTTGAATCTTAAGTGCAAATGAGGTCACCAGGGAAAGGCTGCAGA	AFF1;AFF1	NM_001166693;NM_005935	Body;Body				TRUE				AFF1	ENST00000544085.1	5'UTR
cg19170156	-5.04e-06	1.44e-06	-3.5115	0.00171528	0.999985	0.255175	0.0778379	3.27828	0.00306529	0.999988	3.28e-06	1.32e-06	2.47815	0.0203138	0.999979	chr17	42579652	+	cg19170156	92713573		ACAACTACAATTTAAATCRAAATAAATCTCAAAACTCAAATTTTTATCCC		II			NA	NA	NA	NA	NA	NA	chr17:42580377-42581046	N_Shore	TAAACTGCCTTCTGAAACACATCTAGAGTGCTTTCGTACTGCTTTGAGTAGGATCTGCAG[CG]GGATAAAAACTTGAGTTCTGAGATTCATCCCGACCCAAATTGCAGTTGCCAGGATATGCG	CGGGATAAAAACTTGAGTTCTGAGATTCATCCCGACCCAAATTGCAGTTG	GPATCH8	NM_001002909	Body						17:42579623-42579693	Promoter_Associated_Cell_type_specific	GPATCH8	ENST00000434000.1	5'UTR
cg14124587	1.89e-06	5.39e-07	3.51137	0.00171586	0.999985	-0.0911527	0.0292355	-3.11788	0.00454094	0.999988	-2.06e-06	4.97e-07	-4.13904	0.00034642	0.999979	chr4	83803228	-	cg14124587	25714101		AAACAAACCACTACAACATTAATAATACCCAACTACAAATAAATCAAATC		II			NA	NA	NA	NA	NA	NA		OpenSea	AGAAACATACTGAACAAACCACTACAACATTAGTAATGCCCAACTGCAAATAAATCAAAT[CG]GTTTAGGTGTCATTTGTTGGATATATTCATTAGAAAGAAGACAAACTTGAGGCCGGGTGG	AACAAACCACTACAACATTAGTAATGCCCAACTGCAAATAAATCAAATCG	SEC31A;SEC31A;SEC31A;SEC31A;SEC31A;SEC31A;SEC31A;SEC31A	NM_001077208;NM_001077207;NM_001077206;NM_016211;NM_014933;NM_001300744;NM_001300745;NM_001191049	5'UTR;5'UTR;5'UTR;5'UTR;5'UTR;5'UTR;5'UTR;Body								SEC31A;SEC31A;SEC31A;SEC31A;SEC31A;SEC31A;SEC31A;SEC31A;SEC31A;SEC31A;SEC31A	ENST00000505472.1;ENST00000500777.2;ENST00000436790.2;ENST00000348405.4;ENST00000505984.1;ENST00000513858.1;ENST00000508502.1;ENST00000509142.1;ENST00000448323.1;ENST00000395310.2;ENST00000355196.2	TSS200;TSS200;3'UTR;5'UTR;5'UTR;5'UTR;5'UTR;5'UTR;5'UTR;5'UTR;5'UTR
cg02368591	-5.24e-06	1.49e-06	-3.51068	0.00171882	0.999985	0.224821	0.0809497	2.77729	0.0102404	0.999988	2.88e-06	1.38e-06	2.08942	0.0470056	0.999979	chr11	102746365	-	cg02368591	72743837		CCTAAATAAATTCCAAAAACAAACTTTCCCTACATCCTAAATTATCTAAC		II			NA	NA	NA	NA	NA	NA		OpenSea	CCAACTGGGTACCTGGATAGATTCCAGAGACAAACTTTCCCTACATCCTAGATTGTCTAG[CG]TTGGTAGGATGTGGGTTAACTCTTTTCAACTTTAGCAGATGGGAAAAGTTTGCCTCTGGA	CGCTAGACAATCTAGGATGTAGGGAAAGTTTGTCTCTGGAATCTATCCAG	MMP12	NM_002426	TSS1500								MMP12	ENST00000532855.1	TSS1500
cg22374924	-2.36e-06	6.72e-07	-3.5102	0.00172089	0.999985	0.109248	0.0364502	2.99717	0.00607938	0.999988	1.98e-06	6.2e-07	3.19175	0.00379187	0.999979	chr1	5791563	+	cg22374924	23672116		TTCRCCACCTAAAAAAACRAAATCATTAAAAAACCAAACCTCAACATCAC		II			NA	NA	NA	NA	NA	NA	chr1:5793557-5793784	N_Shore	GACTGGGTTTTTGTTTGGATTCAGGGGGCACACATGCAGGTTTGTTACGTGAGTATATTG[CG]TGATGCTGAGGTTTGGCCTTCTAATGATTCCGCCCCCCTAGGTGGCGAACATAGAACCTG	TCGCCACCTAGGGGGGCGGAATCATTAGAAGGCCAAACCTCAGCATCACG
cg01217071	-4.86e-06	1.38e-06	-3.51002	0.00172165	0.999985	0.273975	0.0750311	3.65149	0.00120531	0.999988	3.03e-06	1.28e-06	2.37269	0.0256636	0.999979	chr2	201450323	+	cg01217071	81655315		CCTAAACTCTTAAATATAAACAATCATATTTATTCCAACTCTACAAAAAC		II			NA	NA	NA	NA	NA	NA	chr2:201450526-201451027	N_Shore	TGCACCAACCTTATATTTCTAAAAGATCAAGTTGTAAACCTATTTGTTTTCCCTAAGATC[CG]CTCTTGCAGAGTTGGAATAAATATGATTGTTTACACTTAAGAGTCCAGGACTACAGCAGG	CGCTCTTGCAGAGTTGGAATAAATATGATTGTTTACACTTAAGAGTCCAG	AOX1	NM_001159	TSS1500				TRUE		2:201450280-201450928	Unclassified_Cell_type_specific	AOX1;AC080164.1	ENST00000374700.2;ENST00000401149.1	TSS1500;TSS200
cg00920314	-5.49e-06	1.56e-06	-3.50989	0.00172221	0.999985	0.270955	0.0848767	3.19234	0.00378635	0.999988	4.81e-06	1.44e-06	3.33393	0.00267124	0.999979	chrX	84189177	-	cg00920314	74689875		AAAAATAACTAAAAACCCCAATAACCTCTAATCTCACAAAACAAATCAAC		II			NA	NA	NA	NA	NA	NA	chrX:84189065-84189591	Island	TCACAGGGCGTGGGGGTGGCTAGAGGCCCCAGTGGCCTCTGATCTCACAGAGCAGATCAG[CG]CGGGTGTCCAGCGCCCCGATGTGGGCAGTCGGGGCTAGCCGCTGGGGCAGGCTGCCCCCA	GGGGTGGCTAGAGGCCCCAGTGGCCTCTGATCTCACAGAGCAGATCAGCG	UBE2DNL	NR_024062	Body					X:84075749-84076325			RP1-215K18.1	ENST00000451386.1	TSS200
cg12222366	3.24e-06	9.24e-07	3.50981	0.00172257	0.999985	-0.114977	0.0500891	-2.29545	0.0303715	0.999988	-2.61e-06	8.52e-07	-3.06392	0.00517582	0.999979	chr12	45270214	+	cg12222366	50720220	92787485	AACTCCCTAAACCAAATTTAACATCCAAAAAACCATACAAAAAACCAACA	AACTCCCTAAACCGAATTTAACATCCAAAAAACCGTACGAAAAACCGACG	I	C	Grn	NA	NA	NA	NA	NA	NA	chr12:45269830-45270835	Island	GGCCGGGGGAGGCGGGGTAAGGAGGAGGGAGGGGCCGCCGAGGGCGAGGCCGGCGCTCAG[CG]TCGGTCTCCCGCACGGTCTCCTGGATGCCAAACCCGGTCTAGGGAGCCCAGGAGCCGTTG	GGCTCCCTAGACCGGGTTTGGCATCCAGGAGACCGTGCGGGAGACCGACG	NELL2;NELL2;NELL2;NELL2;NELL2;NELL2;NELL2	NM_001145108;NM_001145109;NM_001145108;NM_006159;NM_006159;NM_001145107;NM_001145110	1stExon;TSS1500;5'UTR;5'UTR;1stExon;Body;Body					12:43556098-43557102			NELL2;NELL2;NELL2;NELL2;NELL2	ENST00000395487.2;ENST00000548826.1;ENST00000551601.1;ENST00000452445.2;ENST00000429094.2	TSS1500;TSS1500;TSS200;TSS200;TSS200
cg02510398	5.08e-06	1.45e-06	3.50935	0.00172458	0.999985	-0.243733	0.0785558	-3.10267	0.00471185	0.999988	-3.22e-06	1.34e-06	-2.41143	0.0235635	0.999979	chr8	3142187	+	cg02510398	18719581		CTACTTCAAACACATCTATCAATACCAAACTTATATTTAATTTATATACC		II			NA	NA	NA	NA	NA	NA		OpenSea	TTTTAGGATAAAAGGATTGCTTTTGAGACTTCCAGATCTCTGTATAATTTAAGCTTTCTA[CG]GCACACAAACCAAATATAAGCTTGGCATTGACAGATGTGTTTGAAGCAGATGGAAGGCAG	CGGCACACAAACCAAATATAAGCTTGGCATTGACAGATGTGTTTGAAGCA	CSMD1	NM_033225	Body						8:3141505-3142664	Unclassified	CSMD1	ENST00000523387.1	TSS200
cg02458000	-6.39e-06	1.82e-06	-3.50761	0.0017321	0.999985	0.270317	0.0987276	2.73801	0.0112233	0.999988	6.93e-06	1.68e-06	4.12852	0.000355941	0.999979	chr6	26745757	+	cg02458000	99747991	94789916	ACTTCTAAAAAACATAAACTAATACAATAAAAATCATACTAAAAATTACA	ACTTCTAAAAAACATAAACTAATACAATAAAAATCGTACTAAAAATTACG	I	A	Red	NA	NA	NA	NA	NA	NA		OpenSea	GCCAGTTTCTTTCCACGGGCCGTCAAGGCCAATATAAGTCCCCACCCAGGCTCCTCTGCT[CG]TAACTTCCAGCACGATTCCCACTGTATTAGCCCATGTTTCCCAGAAGTGAGTATTTGATC	ACTTCTGGGAAACATGGGCTAATACAGTGGGAATCGTGCTGGAAGTTACG								6:26853559-26853751
cg03619785	-3.82e-06	1.09e-06	-3.50561	0.00174083	0.999985	0.170608	0.0591326	2.88518	0.00794226	0.999988	2.87e-06	1.01e-06	2.85217	0.00858754	0.999979	chr5	128462227	+	cg03619785	31689822		CCTAAAACATATATTAACAAACCATCCTTCTTCATAACTAATACTCAATC		II			NA	NA	NA	NA	NA	NA		OpenSea	AGGAGTTGCCATATGTGAACTGTTTTATGGGCTCTGCTACTAGCTGTGTGGCCTTAAGAA[CG]ACTGAGTATCAGCCATGAAGAAGGATGGCTTGTTAATACATGTCCCAGGGCAATGTCTAA	CGACTGAGTATCAGCCATGAAGAAGGATGGCTTGTTAATACATGTCCCAG
cg18146001	-2.27e-06	6.49e-07	-3.50499	0.00174355	0.999985	0.116323	0.0351882	3.30573	0.00286436	0.999988	1.82e-06	5.98e-07	3.04114	0.00546867	0.999979	chr14	52241051	-	cg18146001	34677580		AATAATATTACTCACAATATCRTAAACAAACTATAAATCCACCRTAAATC		II			NA	NA	NA	NA	NA	NA		OpenSea	CCAGAGGGGGAGATGATATTACTCACAATATCGTAAACAGGCTGTGGGTCCACCGTGGAT[CG]TAAAAACCAGGGGCGGCGAGGGCGTGGCTCTTACTCCCCACATCGCGGGGGGGCCTCATC	CGATCCACGGTGGACCCACAGCCTGTTTACGATATTGTGAGTAATATCAT								14:51310772-51310977			RP11-280K24.4	ENST00000553312.1	5'UTR
cg13912673	4.84e-06	1.38e-06	3.50468	0.00174489	0.999985	-0.267836	0.0748731	-3.5772	0.00145405	0.999988	-3.14e-06	1.27e-06	-2.46588	0.0208785	0.999979	chr9	86571904	+	cg13912673	45712587	82758407	CAAAAAACCCAAATACAAAACATTACCAAAAACATCTTACTCAAACTACA	CAAAAAACCCGAATACGAAACGTTACCGAAAACGTCTTACTCAAACTACG	I	A	Red	NA	NA	NA	NA	NA	NA	chr9:86571047-86572027	Island	GACTCGCCGCCTTGCCCTGGGTCGCGATGCCCCCACCCCGCTCCCACCCCTCTCCTTTCC[CG]CAGCCTGAGCAAGACGCCTTCGGCAACGCCCCGCATCCGGGCTCCTTGGCCTCGAAGAGC	CAAGGAGCCCGGATGCGGGGCGTTGCCGAAGGCGTCTTGCTCAGGCTGCG	C9orf64	NM_032307	TSS1500				TRUE	9:85760815-85761847	9:86570894-86572149	Unclassified_Cell_type_specific	C9orf64;C9orf64;C9orf64	ENST00000376340.1;ENST00000314700.1;ENST00000376344.3	TSS1500;TSS200;TSS1500
cg17567838	-3.41e-06	9.73e-07	-3.50097	0.00176119	0.999985	0.161104	0.0527532	3.05392	0.00530248	0.999988	2.27e-06	8.97e-07	2.52903	0.0181199	0.999979	chr6	33167488	-	cg17567838	26758211		TACAACCTCCCACTACTATATTTAACTAACTAAAAAAACCCAAAAACAAC		II			NA	NA	NA	NA	NA	NA	chr6:33167885-33168715	N_Shore	TAAAATTGGTATACAACCTCCCACTGCTATATTTGACTGGCTAAAAAAACCCAAAAACAG[CG]TAACTCCTCATTGTGGTGAGAGGAGGGAGTTGACAAGGAGAGGAGGATAGTTCAGGTGAG	CGCTGTTTTTGGGTTTTTTTAGCCAGTCAAATATAGCAGTGGGAGGTTGT	SLC39A7;RXRB;SLC39A7	NM_006979;NM_021976;NM_001077516	TSS1500;Body;TSS1500								SLC39A7;SLC39A7;SLC39A7;SLC39A7	ENST00000374675.3;ENST00000445037.2;ENST00000374677.3;ENST00000496894.1	TSS1500;TSS1500;TSS1500;TSS1500
cg22855876	2.6e-06	7.42e-07	3.50088	0.00176159	0.999985	-0.152401	0.0402337	-3.78788	0.000852481	0.999988	-2.14e-06	6.84e-07	-3.13114	0.00439672	0.999979	chr2	27256034	-	cg22855876	1721947	6640197	CACAAAACACTCAAAAAAACAAACAAAATATAAAAATACAACCTAACCCA	CGCAAAACGCTCGAAAAAACAAACGAAATATAAAAATACGACCTAACCCG	I	T	Red	NA	NA	NA	NA	NA	NA	chr2:27255600-27256121	Island	GGCGGCAGGAACCGCAGGGCGCTCGGGGAAGCAAACGGAGTGTGGAAATACGACCTGACC[CG]TGAGTACCCGCCCTGCCCCGCCGCCTACCCCAGGCCTGTCCGGCAGGGTCGCAGCGAGCG	CGGGTCAGGTCGTATTTCCACACTCCGTTTGCTTCCCCGAGCGCCCTGCG	TMEM214;TMEM214	NM_001083590;NM_017727	Body;Body	high-CpG:27109233-27109570				2:27109119-27109648	2:27255008-27256589	Promoter_Associated	TMEM214	ENST00000537397.1	5'UTR
cg17290674	-2.53e-06	7.22e-07	-3.50081	0.00176191	0.999985	0.131839	0.0391486	3.36766	0.00245675	0.999988	1.93e-06	6.66e-07	2.89628	0.00773581	0.999979	chr20	5695792	+	cg17290674	93673938		TACAAATACTACCACATTAACTATTCTATCCATATACTTATTTTACACAC		II			NA	NA	NA	NA	NA	NA		OpenSea	GAACAATTTGGGCATCCATACCGTTTGATGGAGCAACTTTATCCCTAATTTATAGCGCAA[CG]TGTGCAAAACAAGCACATGGATAGAATAGTCAATGTGGCAGCATCTGTAAGTCGAAGATT	CGTGTGCAAAACAAGCACATGGATAGAATAGTCAATGTGGCAGCATCTGT
cg24272309	-3.6e-06	1.03e-06	-3.50059	0.00176287	0.999985	0.191418	0.0557836	3.43144	0.00209592	0.999988	2.9e-06	9.49e-07	3.05567	0.00528009	0.999979	chr10	74115048	-	cg24272309	32741240		CCCAAACRATTTACTAAATAATAATCTATATACRTAATATAACTACATAC		II			NA	NA	NA	NA	NA	NA	chr10:74113815-74114792	S_Shore	TGCCTGTTATTCCCAGACGGTTTACTAAGTGGTGATCTATATACGTAATGTAACTACATA[CG]TTTCAGACAAAGGTTATTTATTCACTGAACAGATATTGAGTGCCCACTGTTTGTGAGGCA	CCAGACGGTTTACTAAGTGGTGATCTATATACGTAATGTAACTACATACG	DNAJB12;DNAJB12	NM_017626;NM_001002762	TSS200;TSS200						10:74113779-74115465	Promoter_Associated	DNAJB12;DNAJB12;DNAJB12	ENST00000461919.1;ENST00000338820.3;ENST00000444643.2	TSS1500;TSS200;TSS200
cg02170534	-3.01e-06	8.61e-07	-3.50033	0.00176403	0.999985	0.173085	0.0467003	3.7063	0.00104901	0.999988	2.33e-06	7.94e-07	2.93782	0.00700748	0.999979	chr19	5568399	+	cg02170534	88625286		AAACCCCATCTCTACAAAAACTACAAAAATAAACTAAACTTAATAACAAC		II			NA	NA	NA	NA	NA	NA	chr19:5567518-5567939	S_Shore	TGACCTCCCGGGCTCAAGCGATCCTCCCGCCTCAGCCTCTCAAGTAGCTGGGACTACAGG[CG]CTGCCACCAAGCCCAGCTCACTTTTGTAGTTTTTGTAGAGATGGGGCCTGGCCGTGTTGC	GGCCCCATCTCTACAAAAACTACAAAAGTGAGCTGGGCTTGGTGGCAGCG	TINCR	NR_027064	TSS1500								PLAC2	ENST00000448587.1	TSS1500
cg15729095	-4.84e-06	1.38e-06	-3.49992	0.00176583	0.999985	0.258285	0.0749945	3.44405	0.00203089	0.999988	3.94e-06	1.28e-06	3.08568	0.00491016	0.999979	chr6	35310685	+	cg15729095	3603405		AAAAAACCCRTATTTCRAACTCACTCAAACAACTATAAAAATCCAAAAAC		II			NA	NA	NA	NA	NA	NA	chr6:35310150-35310686	Island	CCCGCTCCGGTCAGCCGTCGTGCGTTGCCATGTAGGCGCCCCGCTGACCCTGCGCCCCCC[CG]CCCTTGGACCCCCATAGCTGCTTGAGTGAGTCCGAAATACGGGCCTCCTTCCACCCTACT	GGAGGCCCGTATTTCGGACTCACTCAAGCAGCTATGGGGGTCCAAGGGCG	PPARD;PPARD	NM_006238;NM_177435	5'UTR;5'UTR								PPARD;PPARD;PPARD;PPARD	ENST00000448077.2;ENST00000444397.1;ENST00000337400.2;ENST00000540939.1	5'UTR;5'UTR;5'UTR;5'UTR
cg19171660	-4.79e-06	1.37e-06	-3.4997	0.00176683	0.999985	0.24935	0.0741942	3.36078	0.00249907	0.999988	2.86e-06	1.26e-06	2.26838	0.0321993	0.999979	chr10	103649718	-	cg19171660	80671208		ACAATCTTCATACTTATTAATAAATAATTTCAAACCAAAATTTTATATCC		II			NA	NA	NA	NA	NA	NA		OpenSea	GCTAAATAGAAGCAATCTTCATACTTGTTAGTAAATAGTTTCAAACCAAAATTTTATATC[CG]GCCATTCAACCCAAAAGCTGAGTGTCATTTTAAAACACTCCCTTCTCCATCACTTAGTCA	CAATCTTCATACTTGTTAGTAAATAGTTTCAAACCAAAATTTTATATCCG	C10orf76	NM_024541	Body						10:103649401-103649753	Unclassified	C10orf76;C10orf76	ENST00000495001.1;ENST00000263485.2	TSS1500;3'UTR
cg12564034	-4.86e-06	1.39e-06	-3.49906	0.00176965	0.999985	0.232588	0.0753039	3.08866	0.00487487	0.999988	2.7e-06	1.28e-06	2.11017	0.0450209	0.999979	chr17	1492127	-	cg12564034	3624110		ATTTAATAACRAATCTCAAACRCTAAAAAACAACAAAATCACCRATCAAC		II			NA	NA	NA	NA	NA	NA	chr17:1492086-1492322	Island	CCGCAACTCCTGTTTGATGGCGGGTCTCAAACGCTGGGAGGCAGCAGAGTCACCGGTCAG[CG]GCAAGGCCTGGAGTCTCCATTCGGAACCAGCACCCGGGAGCCTCTGCCGCGGGTGGTCGC	TTTGATGGCGGGTCTCAAACGCTGGGAGGCAGCAGAGTCACCGGTCAGCG	SLC43A2	NM_152346	Body					17:1438870-1439072
cg20319084	-4.71e-06	1.35e-06	-3.49802	0.00177426	0.999985	0.218627	0.0730682	2.99209	0.00615401	0.999988	4.04e-06	1.24e-06	3.25533	0.0032437	0.999979	chr9	117561539	-	cg20319084	51741278		TAATACTCTAATTATAACATATCACTTAACCTCAATAAAACTATTTCCTC		II			NA	NA	NA	NA	NA	NA		OpenSea	CCATTATTTCCTGGTGCTCTGATTGTGGCATGTCACTTGACCTCAATGGAACTGTTTCCT[CG]TCAATAAAAGCAGACAATAATTCTTACCTCCCAGGTCTATTGTGATGGCTCAGAAAGGCC	CGAGGAAACAGTTCCATTGAGGTCAAGTGACATGCCACAATCAGAGCACC	TNFSF15	NM_005118	Body				TRUE
cg05238074	2.08e-06	5.94e-07	3.49761	0.00177613	0.999985	-0.119204	0.0322403	-3.69735	0.00107309	0.999988	-2.11e-06	5.48e-07	-3.84533	0.000736291	0.999979	chr4	43135067	-	cg05238074	30732918		CCTAACAAACTCCCTAATAATAACAATACTATAAATTTTCATATTACRCC		II			NA	NA	NA	NA	NA	NA		OpenSea	GATTCTGCATTCCTAACAAGCTCCCTGATGATGGCAATGCTGTAAATTTTCATATTACGC[CG]AGTAGCAAGGCTATAGGGGAATTTATATCAGATCTACCTTCCAGCCCTGGTAATCTTCCT	CGGCGTAATATGAAAATTTACAGCATTGCCATCATCAGGGAGCTTGTTAG											RP11-395F4.1	ENST00000505575.1	TSS1500
cg26921254	-6.32e-06	1.81e-06	-3.4965	0.00178107	0.999985	0.317059	0.0980091	3.235	0.00341011	0.999988	3.92e-06	1.67e-06	2.35298	0.0267967	0.999979	chr21	32128785	-	cg26921254	16751541		TCAATTACCCACTTATTACAAATTCTCAATCTTCTACAAAAATATTCATC		II			NA	NA	NA	NA	NA	NA		OpenSea	ATTCAAAATTCTCAATTACCCACTTATTACAAGTTCTCAATCTTCTACAAAAATATTCAT[CG]TGATTTTGAAATCCGAGGTGCCCTCCTTCTTCCCAACAATCCTCTCTATCACACTTACCT	CAATTACCCACTTATTACAAGTTCTCAATCTTCTACAAAAATATTCATCG	KRTAP21-1	NM_181619	TSS1500								KRTAP21-1	ENST00000335093.3	TSS1500
cg00307276	-3.04e-06	8.71e-07	-3.49636	0.00178169	0.999985	0.160066	0.0472284	3.38919	0.00232864	0.999988	2.38e-06	8.03e-07	2.96832	0.00651488	0.999979	chr16	15689899	-	cg00307276	77790991		ACATCCTCAACTTTCTAAAAAACTCCTAAATAAAACCCCAAAATAAAAAC		II			NA	NA	NA	NA	NA	NA		OpenSea	GGAAGCTTCAAACATCCTCAACTTTCTAGAAAGCTCCTAAATGGAACCCCAAAGTAGAAA[CG]TTTAAAAAAATTTGTGATGAAGCCACTTTTGTCAACTACAGACATAGTTTAAATAAAAAA	CGTTTCTACTTTGGGGTTCCATTTAGGAGCTTTCTAGAAAGTTGAGGATG	KIAA0430	NM_014647	3'UTR								KIAA0430;KIAA0430;KIAA0430	ENST00000396368.3;ENST00000540441.2;ENST00000344181.3	3'UTR;3'UTR;3'UTR
cg26527709	-2.36e-06	6.74e-07	-3.49584	0.001784	0.999985	0.0935695	0.0365414	2.56064	0.0168696	0.999988	1.37e-06	6.21e-07	2.21151	0.0363683	0.999979	chr11	71294208	-	cg26527709	2680263		CTCCAAACTAATCTAATACTTCCCRCAAAATTCCAAAATACTAATCACCC		II			NA	NA	NA	NA	NA	NA		OpenSea	TAAAACCTCAGCTCCAGGCTGGTCTGGTGCTTCCCGCAAAGTTCCAGGGTGCTGGTCACC[CG]CTCTCTGCTGACCACATGTGACCAATGGGCAACAGCCTCTGCCCACATGCTCTCATCTTC	CGGGTGACCAGCACCCTGGAACTTTGCGGGAAGCACCAGACCAGCCTGGA	KRTAP5-11	NM_001005405	TSS1500								KRTAP5-11;KRTAP5-11;KRTAP5-11;AP000867.1	ENST00000376535.2;ENST00000398530.1;ENST00000526239.1;ENST00000343767.3	TSS1500;TSS1500;3'UTR;3'UTR
cg24388565	-2.12e-06	6.06e-07	-3.49567	0.00178475	0.999985	0.120202	0.0328931	3.65434	0.00119665	0.999988	2.28e-06	5.59e-07	4.08044	0.000402875	0.999979	chr2	20795499	-	cg24388565	42693104		CATAAATACAAATAAAACCACAAACAACTAACCTCAAAACCAAAAAAACC		II			NA	NA	NA	NA	NA	NA		OpenSea	CTCTTCCGTGACATAAATGCAAATGAGACCACAGACAACTAGCCTCAAAGCCAAGGAAGC[CG]CTGGCTGGAGTTGTCTCCACAGTCCCCTGCTGGGCAGGGAAGTGGGCAGAGGTGATGGTC	CGGCTTCCTTGGCTTTGAGGCTAGTTGTCTGTGGTCTCATTTGCATTTAT					chr2:20795362-20795362				2:20795111-20796013	Unclassified_Cell_type_specific
cg19814552	-6.87e-06	1.96e-06	-3.49561	0.00178502	0.999985	0.369155	0.106559	3.46432	0.00193058	0.999988	7.52e-06	1.81e-06	4.14925	0.000337419	0.999979	chr3	27601672	-	cg19814552	98616587		AAATACAAAATAATTTCTACCTACAAAACAAACTTTCRCCAATTAAAACC		II			NA	NA	NA	NA	NA	NA		OpenSea	GATGCAAGCAGGAATGCAAGGTAGTTTCTGCCTGCAGAGCAAACTTTCGCCAATTAGGGC[CG]TGTGCAGTGGCTCATGCCTGTTATTCCAGCACTTTGGGAGGCCAAGGTGGGCGGATCACC	CGGCCCTAATTGGCGAAAGTTTGCTCTGCAGGCAGAAACTACCTTGCATT
cg22979519	3.97e-06	1.13e-06	3.49464	0.00178939	0.999985	-0.264405	0.0615507	-4.29573	0.000231136	0.860543	-3.65e-06	1.05e-06	-3.48945	0.00181282	0.999979	chr12	66695990	-	cg22979519	99692407		AAATTACTTTTCCAAATTCTTCAAACTCAACAAAAATAAACTTTCTCCCC		II			NA	NA	NA	NA	NA	NA		OpenSea	GGTTGGGGTGGGGGTTGCTTTTCCAGGTTCTTCAAGCTCAGCAGAAGTGGACTTTCTCCC[CG]TTCTCTCTCCGCAGGAGATGCCGTGCACTGGCGGTTCTGCAGGTGCCACGCCTGTCACTC	CGGGGAGAAAGTCCACTTCTGCTGAGCTTGAAGAACCTGGAAAAGCAACC	HELB	NM_033647	TSS1500						12:66695716-66696645	Promoter_Associated	HELB	ENST00000247815.4	TSS1500
cg16708012	-2.79e-06	7.99e-07	-3.4933	0.00179542	0.999985	0.127557	0.0433449	2.94284	0.00692411	0.999988	2.01e-06	7.37e-07	2.72704	0.0115132	0.999979	chr12	108992114	+	cg16708012	51659524		AATATTAAACAACAACRTAAACAAAACCCCAACTCACTATCTAAAAAAAC		II			NA	NA	NA	NA	NA	NA		OpenSea	TCCTCCCTGACCTCGGGTCCCCAGGGCAGGCTGAGACAGACAGACAAGGCTGTCCTGCAG[CG]CTCCCCCAGACAGTGAGCTGGGGTTCTGCCCACGCTGCTGCCCAATACCCTCCAAAGGGG	CGCTCCCCCAGACAGTGAGCTGGGGTTCTGCCCACGCTGCTGCCCAATAC	TMEM119	NM_181724	TSS1500								TMEM119;TMEM119	ENST00000433191.2;ENST00000392806.3	TSS1500;TSS1500
cg24374636	-7.96e-06	2.28e-06	-3.49208	0.00180091	0.999985	0.407648	0.12358	3.29865	0.00291491	0.999988	5.52e-06	2.1e-06	2.62891	0.0144389	0.999979	chr15	41852586	-	cg24374636	3680385		ACCTACCCCTCTCTCTACTTAAAAACATACCAAAAAACCAAAAAAAATAC		II			NA	NA	NA	NA	NA	NA	chr15:41851723-41851970	S_Shore	GTGGATACTTGACCTGCCCCTCTCTCTGCTTAAAAACATGCCAGGAGGCCAGGAGAGGTG[CG]TGTATGTGTGTGTGTGTGTGTGTGTGTGTGTGTGTGTGTGCGCGCGCGCGCGCGCGCTCG	CGCACCTCTCCTGGCCTCCTGGCATGTTTTTAAGCAGAGAGAGGGGCAGG	TYRO3	NM_006293	Body					15:39639878-39639935			TYRO3;TYRO3	ENST00000559066.1;ENST00000540218.1	5'UTR;5'UTR
cg03522978	5.18e-06	1.48e-06	3.49192	0.00180163	0.999985	-0.251271	0.0804405	-3.12369	0.00447719	0.999988	-3.74e-06	1.37e-06	-2.73366	0.0113373	0.999979	chr3	64448056	-	cg03522978	55796524		ATAAAACAATTCATTCTCTAAAAATACCAAAACCAATTTCCCAATAATTC		II			NA	NA	NA	NA	NA	NA		OpenSea	TCAGCTAGGCTATGAAACAGTTCATTCTCTGGAGGTGCCAAAGCCAGTTTCCCAGTGATT[CG]CATCAGCCCGGTTTCACTTTTGTCTTCTGCTGTTAGACATTTCCTCTTGTCAGAGCAGAA	TGAAACAGTTCATTCTCTGGAGGTGCCAAAGCCAGTTTCCCAGTGATTCG
cg00202610	-3.53e-06	1.01e-06	-3.49077	0.00180681	0.999985	0.159664	0.0547834	2.91446	0.00740865	0.999988	2.24e-06	9.32e-07	2.40543	0.023878	0.999979	chr16	28508033	-	cg00202610	23704863		AAACTAACTATAACCTACTAAACRTAAAATAAAATAACCTCACACACAAC		II			NA	NA	NA	NA	NA	NA	chr16:28509237-28509509	N_Shore	TGAGGCGGCCCAGACTAGCTGTGGCCTACTGGGCGTGGAATGGGGTGGCCTCACACACAG[CG]TCACCAAAGGCCAAGGACCTGAGCTGATGGGGGGCGCCCAGACCCCAACTAAGCAACCCG	CGCTGTGTGTGAGGCCACCCCATTCCACGCCCAGTAGGCCACAGCTAGTC	APOBR	NM_018690	Body								CLN3;CLN3	ENST00000569430.1;ENST00000567160.1	TSS1500;TSS1500
cg10841437	-6.48e-06	1.86e-06	-3.48915	0.00181416	0.999985	0.273832	0.10068	2.71983	0.0117076	0.999988	3.98e-06	1.71e-06	2.32238	0.0286471	0.999979	chr1	100010107	+	cg10841437	5745860		TTTCTCCTTCCCAAAACCTCTCTATAAAAACTCATATAACCAATCTTAAC		II			NA	NA	NA	NA	NA	NA		OpenSea	CCTAACAGTGCTCTCTTCTCTTCCTTTCTCTCTCCCCTAGAAGAGATGCCTAATGAGAAA[CG]CCAAGATTGGCCACATGAGCTTTCACAGAGAGGCTCTGGGAAGGAGAAAGCCTGGAAGTC	CGCCAAGATTGGCCACATGAGCTTTCACAGAGAGGCTCTGGGAAGGAGAA
cg27021999	7.63e-06	2.19e-06	3.48909	0.00181446	0.999985	-0.37692	0.118642	-3.17695	0.0039317	0.999988	-7.41e-06	2.02e-06	-3.67313	0.00114106	0.999979	chr6	35772978	-	cg27021999	81769859		TCACATCCCCACCTTCCCAATTCTTATCATCTCRATTCAAAAAAATAAAC		II			NA	NA	NA	NA	NA	NA	chr6:35772960-35773172	Island	GAATGTGTCAGTCACATCCCCACCTTCCCAATTCTTGTCATCTCGGTTCAGGAAGGTGAA[CG]GTGTTCCGATTCCCCGCGGCGGGGGCCTGTAGTGGGAGCTCTGCCCCTTCCCCGCCTCTG	CACATCCCCACCTTCCCAATTCTTGTCATCTCGGTTCAGGAAGGTGAACG	LHFPL5	NM_182548	TSS200					6:35880772-35881150	6:35772828-35773437	Unclassified	LHFPL5;LHFPL5	ENST00000373853.1;ENST00000360215.1	TSS200;TSS200
cg06334363	-5.38e-06	1.54e-06	-3.48558	0.00183048	0.999985	0.211908	0.0837799	2.52934	0.018107	0.999988	3.38e-06	1.42e-06	2.36964	0.0258364	0.999979	chr9	108321115	+	cg06334363	23684192		TCCTACATTTAATATCTTTATCCATAACCCAACAAAAATAATTTCCAATC		II			NA	NA	NA	NA	NA	NA	chr9:108320245-108320640	S_Shore	TGGAAGCCCAGTAGAAAAGGCTGTGTTTGAGCTAGACTCTGAGGATAAATAGGGTTTGAA[CG]ATTGGAAACCATCTCTGTTGGGCCATGGACAAAGATATCAAATGCAGGAATAAGCATTTA	CCTGCATTTGATATCTTTGTCCATGGCCCAACAGAGATGGTTTCCAATCG	FKTN;FKTN;FKTN	NM_006731;NM_001198963;NM_001079802	5'UTR;5'UTR;5'UTR								RP11-235C23.5;FKTN;FKTN;FKTN	ENST00000421614.1;ENST00000223528.2;ENST00000540160.1;ENST00000490134.1	TSS1500;5'UTR;5'UTR;5'UTR
cg02742281	-2.58e-06	7.41e-07	-3.48445	0.00183568	0.999985	0.1597	0.0402001	3.97262	0.000531515	0.999988	1.47e-06	6.84e-07	2.14689	0.0416926	0.999979	chr16	3027577	+	cg02742281	66687281		TACCCTAAACACCATACCCAAAAACTTTCAATACTTACTTTTAAATAATC		II			NA	NA	NA	NA	NA	NA	chr16:3029752-3030954	N_Shelf	AGAATGGCAGTGTGTGCAGCTCCGTGGACCCCTGCCCCAGTGAAACAGCACAACTGATGA[CG]ATTATTCAAAAGCAAGCACTGAAAGCCTCTGGGCATGGTGCCCAGGGCACACAGCAAACA	GCCCTGGGCACCATGCCCAGAGGCTTTCAGTGCTTGCTTTTGAATAATCG	PKMYT1;PKMYT1	NM_004203;NM_182687	Body;Body								PKMYT1;PKMYT1;PKMYT1	ENST00000574385.1;ENST00000573944.1;ENST00000402679.2	5'UTR;5'UTR;TSS1500
cg03484489	-4.01e-06	1.15e-06	-3.48416	0.001837	0.999985	0.200973	0.0624055	3.22043	0.00353435	0.999988	3.42e-06	1.06e-06	3.22588	0.00348736	0.999979	chr1	1578865	+	cg03484489	17735292		AATTCCCTAAAATCTTTAAAACATCTACCRTCAAATAATTTTCAAAAACC		II			NA	NA	NA	NA	NA	NA	chr1:1580377-1580595	N_Shore	GAAACAAAGAAATAGGACAGTATGTCCCATTCAGAGGGGAAAAAAAGAAGCCAACAGACA[CG]GTTCCTGAAAATCACCTGACGGTAGATGTCCCAAAGACTTTAGGGAACTGTCTTAACCTT	CGGTTCCTGAAAATCACCTGACGGTAGATGTCCCAAAGACTTTAGGGAAC	CDK11B;CDK11B;CDK11B;CDK11B;CDK11B;CDK11B	NM_033487;NM_033490;NM_033489;NM_033486;NM_001291345;NM_001787	5'UTR;5'UTR;Body;Body;Body;Body
cg14029983	4.71e-06	1.35e-06	3.48412	0.00183717	0.999985	-0.25095	0.073379	-3.41992	0.00215702	0.999988	-3.43e-06	1.25e-06	-2.74895	0.010941	0.999979	chr15	31428689	+	cg14029983	38806252		TTTCAATAACAACCTAACCCAATCTATAATAATAACAAATCAATTACCTC		II			NA	NA	NA	NA	NA	NA		OpenSea	CAAGCATCTCTTTCAAGCACATGGAATGCCATGTGTGGTAAATCCAGTTCCCACCCTCTA[CG]AGGTAACTGATCTGCCATCATCACAGATTGGGTTAGGCTGCTACTGAAACAGACAATGTT	CGAGGTAACTGATCTGCCATCATCACAGATTGGGTTAGGCTGCTACTGAA	TRPM1	NM_001252020	Body				TRUE
cg02725334	-3.01e-06	8.65e-07	-3.4841	0.0018373	0.999985	0.163109	0.0469135	3.47681	0.00187113	0.999988	1.82e-06	7.98e-07	2.28452	0.0310975	0.999979	chr22	32146705	+	cg02725334	2675591		ATTCTTCCACTAAATAAACATTTCTTCCTTCCTTCAAATATCCATTAAAC		II			NA	NA	NA	NA	NA	NA	chr22:32145635-32146200	S_Shore	GTCTGTTTTGTTCATCACTTAATGCTCAGCACCAAGAGCAGTGTCCGGCACAAAACTAGA[CG]CTCAATGGACATTTGAAGGAAGGAAGAAATGTTTATCCAGTGGAAGAATTGAGGTCCAGA	CGCTCAATGGACATTTGAAGGAAGGAAGAAATGTTTATCCAGTGGAAGAA	C22orf30	NM_173566	TSS1500						22:32145388-32146709	Promoter_Associated	PRR14L;PRR14L;PRR14L	ENST00000461722.1;ENST00000327423.6;ENST00000397493.2	TSS1500;TSS1500;TSS1500
[truncated: 26,209 more rows]
[truncated: 12 more columns]
