# Supplementary material for: A variability in response of osteoclasts to zoledronic acid is mediated by smoking-associated modification in the DNA methylome
Source: Clin Epigenetics. 2023 Mar 13;15:42. doi: 10.1186/s13148-023-01449-1 (PMC10012449; doi:10.1186/s13148-023-01449-1)
Supplement: Supplementary file 4 — Additional file 4. Supplementary Table 2. Validation of top 59 significant smoking-dependent CpGs in an independent multi-omics BMD study [33]. Significant q-values are highlighted in bold, while highly significant q-values are also highlighted in red. [file 13148_2023_1449_MOESM4_ESM.xlsx]

## Sheet: new Table 2 (Suppl)
The CpGs showing significant smoking-dependent association between IC50 and DNA methylation									The CpGs showing significant BMD association in the study of Qiu et al (PMID: 32058959)
locus	CpG ID	Coefficient	Statistics	p-value	Chro	Position	FDR	Gene	Chro	Position	pvalue	qvalue	meth.diff
1	cg03009196	9.97e-06	6.35	1.2e-06	1	60392511	0.022	CYP2J2	1	60392328	7.71e-05	0.00198113	-0.809263
									1	60392303	9.7e-05	0.00234988	-0.972976
2	cg22010000	-1.01e-05	-8.55	6.89e-09	1	151738555	0.002	OAZ3	1	151735912	1.15e-05	0.000457386	-1.42553
									1	151735888	0.000536603	0.00816292	-1.14426
									1	151735897	0.0218516	0.0983409	-0.613515
									1	151735904	0.00238337	0.0231692	-0.778446
									1	151735908	0.00137543	0.0159097	-0.906691
3	cg08901901	8.25e-06	8.04	2.14e-08	1	160951907	0.002		NA	NA	NA	NA	NA
4	cg25619551	-9.25e-06	-6.59	6.62e-07	1	193710042	0.015		NA	NA	NA	NA	NA
5	cg15073625	-5.6e-06	-5.88	3.9e-06	2	23862014	0.047	KLHL29	2	23865322	1.02e-05	0.000416116	1.57637
									2	23865530	0.0129038	0.0706362	-0.965848
									2	23859822	0.0109697	0.063658	1.95828
6	cg10565322	-8.49e-06	-6.46	9.15e-07	2	43136493	0.017		2	43132914	2.58e-05	0.000854393	-2.82296
									2	43132934	7.16e-06	0.000313333	-2.58545
									2	43132898	0.000890237	0.0117219	-2.69722
7	cg17641218	-9.64e-06	-7.78	3.87e-08	2	85804603	0.002	VAMP8	2	85811648	0.000909526	0.0119014	1.25716
8	cg02494004	-8.62e-06	-6.35	1.21e-06	2	147162808	0.022		2	147170825	0.000498412	0.00774025	-0.890265
									2	147170807	0.0131495	0.0715064	0.581599
9	cg06342954	-8.24e-06	-6.34	1.24e-06	2	236757889	0.022	AGAP1	2	236744987	0.0036283	0.0307682	1.72099
10	cg14485214	-7.96e-06	-7.23	1.42e-07	2	241957552	0.005	SNED1	2	241947500	8.93e-09	1.06e-06	-3.04774
									2	241947539	0.00106386	0.013327	-2.07142
									2	241950114	1.03e-05	0.000419866	-4.72753
									2	241947468	7.04e-07	4.69e-05	5.03419
11	cg00227784	-7.62e-06	-8.76	4.33e-09	3	126391755	0.002		3	126398387	3.66e-05	0.00111331	-0.657218
									3	126397531	0.0122925	0.0684924	3.63996
									3	126398387	3.66e-05	0.00111331	-0.657218
									3	126398420	0.000737787	0.0102533	-2.21436
12	cg14379327	-6.77e-06	-7.54	6.87e-08	4	146404134	0.003	SMAD1	4	146403905	0.00399456	0.0328292	-0.269447
									4	146403925	0.0159956	0.0809778	-0.14572
									4	146403440	0.0111045	0.0641749	-0.444126
13	cg20093868	-8.86e-06	-5.85	4.27e-06	4	152646689	0.049	GATB	NA	NA	NA	NA	NA
14	cg09865379	-7.61e-06	-5.94	3.35e-06	4	165708173	0.042	LINC01207	NA	NA	NA	NA	NA
15	cg06753918	-5.91e-06	-6	2.89e-06	5	6182215	0.038		NA	NA	NA	NA	NA
16	cg16653901	-9.45e-06	-6.27	1.48e-06	5	133513511	0.025	SKP1	NA	NA	NA	NA	NA
17	cg01247535	1.03e-05	6.72	4.89e-07	6	15418354	0.012	JARID2	NA	NA	NA	NA	NA
18	cg17866778	-1.58e-05	-6.51	8.05e-07	6	26233442	0.017		6	26225474	0.000164885	0.00347243	3.36623
									6	26234164	0.0139524	0.0742415	-0.436762
									6	26225469	2.43e-06	0.00013035	3.9542
19	cg06501109	-1.23e-05	-6.08	2.37e-06	6	30850309	0.033	DDR1	6	30854000	7.3e-05	0.00190106	5.84291
					6	30850309			6	30854011	1.7e-05	0.000619952	6.14479
					6	30850309			6	30852186	0.00468985	0.0365097	-0.335465
20	cg17774634	-9.25e-06	-7.83	3.45e-08	6	97730494	0.002	C6orf167;MIR548H3	6	97727186	0.0196704	0.0920819	1.58153
21	cg05923369	-1.04e-05	-6.47	8.93e-07	7	2251548	0.017	MAD1L1	NA	NA	NA	NA	NA
22	cg24648241	-9.54e-06	-5.98	3.01e-06	7	38347775	0.039		NA	NA	NA	NA	NA
23	cg14355428	-9.62e-06	-8.56	6.76e-09	7	91762876	0.002	CYP51A1	7	91764066	0.00416331	0.0337376	0.505123
									7	91765633	0.00879185	0.0552329	0.516863
									7	91763352	0.00504115	0.0382891	-0.246871
24	cg02396891	-6.61e-06	-6.3	1.36e-06	7	93222734	0.023		NA	NA	NA	NA	NA
25	cg10333170	-9.21e-06	-5.91	3.66e-06	7	134521311	0.046	CALD1	NA	NA	NA	NA	NA
26	cg22859658	-2.03e-05	-7.77	4e-08	7	144422735	0.002	TPK1	NA	NA	NA	NA	NA
27	cg10993470	-1.05e-05	-6.03	2.66e-06	8	55533939	0.036	RP1	NA	NA	NA	NA	NA
28	cg23855920	-9.03e-06	-6.24	1.58e-06	8	103764916	0.026		NA	NA	NA	NA	NA
29	cg24529650	-1.02e-05	-7.24	1.38e-07	9	14031418	0.005		NA	NA	NA	NA	NA
30	cg13396858	-1.05e-05	-5.89	3.85e-06	9	134249466	0.047		9	134248650	2.37e-05	0.000800748	-0.685301
									9	134248997	0.0215672	0.0975424	-0.57695
									9	134248479	0.0195392	0.0916777	-1.07913
31	cg00013660	-8.96e-06	-7.6	5.95e-08	9	140068770	0.003		9	140063978	0.00263208	0.0247521	-0.356178
									9	140067339	0.00676095	0.0464868	0.888901
									9	140072757	1.8e-06	0.000102649	1.55035
									9	140063973	1.85e-07	1.53e-05	-0.800953
32	cg12368066	-1.37e-05	-6.93	2.88e-07	10	9449275	0.008		NA	NA	NA	NA	NA
33	cg00762372	-6.16e-06	-6.19	1.79e-06	10	25618736	0.027	GPR158	NA	NA	NA	NA	NA
34	cg13820475	-9.93e-06	-6.46	9.19e-07	10	44461659	0.017	LINC00841	NA	NA	NA	NA	NA
35	ch.10.107354959F	-9.33e-06	-6.53	7.69e-07	10	107364969	0.017		NA	NA	NA	NA	NA
36	cg02701677	-8.07e-06	-7.46	8.3e-08	11	23970707	0.003		NA	NA	NA	NA	NA
37	cg08086799	-1.2e-05	-6.9	3.12e-07	11	62495467	0.009	TTC9C;HNRNPUL2	11	62495740	0.0182273	0.0878697	-2.05136
									11	62495326	0.00013403	0.00298698	1.41691
38	cg22968863	-1.03e-05	-7.51	7.23e-08	11	72441739	0.003	ARAP1	NA	NA	NA	NA	NA
39	cg20199739	1.88e-05	7.03	2.3e-07	11	107730522	0.007	SLC35F2	11	107732314	0.0196284	0.0919556	-1.4513
40	cg04932413	-1.54e-05	-6.76	4.33e-07	14	103002828	0.011	KLC1	14	102994074	5.44e-11	1.02e-08	-6.62514
					14	103002828			14	102994069	9.45e-09	1.12e-06	-5.68938
					14	103002828			14	103005825	0.000750177	0.0103706	2.62972
									14	103005229	0.00120727	0.0145225	2.47755
41	cg01279902	-1.01e-05	-8.12	1.79e-08	14	104171040	0.002	XRCC3	14	104173515	0.00205785	0.0209949	0.872158
									14	104175172	0.00825079	0.0530373	-0.888768
									14	104178265	0.00855354	0.0542536	-1.21911
									14	104165597	0.011434	0.0653515	-0.586211
42	cg04662961	-6.63e-06	-6.11	2.21e-06	15	44486562	0.031	FRMD5	15	44487492	0.00372545	0.0313081	-0.276496
									15	44487120	5.15e-06	0.000241525	1.44092
43	cg27111704	-7.75e-06	-6.52	7.95e-07	15	83847628	0.017	HDGFRP3	NA	NA	NA	NA	NA
44	cg16362027	-7.71e-06	-5.86	4.1e-06	15	88856288	0.048		NA	NA	NA	NA	NA
45	cg22581270	-7.2e-06	-7.01	2.39e-07	16	3193156	0.007	CASP16P	16	3192450	0.0150468	0.0779203	-0.281959
									16	3192580	1.21e-07	1.06e-05	1.17971
									16	3192419	3.56e-07	2.65e-05	0.493901
46	cg03660158	9.88e-06	6.19	1.77e-06	16	57769342	0.027	KATNB1	16	57769751	0.000650719	0.00938486	-1.77843
	cg00122310	1.3e-05	7.79	3.84e-08	16	57769432	0.002		16	57769757	0.0214153	0.0971162	0.302481
	cg00439196	1.48e-05	8.09	1.93e-08	16	57769757	0.002		16	57769996	5.78e-05	0.00158696	-0.970152
	cg06830769	1.14e-05	8.07	2.02e-08	16	57769885	0.002		16	57769751	0.000650719	0.00938486	-1.77843
47	cg21854895	-1.06e-05	-7.92	2.81e-08	17	71305638	0.002	CDC42EP4	17	71301373	0.00175643	0.0188188	-3.44223
					17	71305638			17	71307131	0.00463539	0.0362151	-0.694269
					17	71305638			17	71307244	0.0160926	0.0812853	0.380893
					17	71305638			17	71307995	0.00196164	0.020299	-0.23058
									17	71301360	1.65e-05	0.000605882	-5.50897
48	cg06400109	8.45e-06	6.18	1.83e-06	17	76183118	0.027	AFMID;TK1	17	76182988	0.0187379	0.0894258	-0.723196
									17	76185760	0.00259078	0.0244994	0.992676
49	cg21441526	-9.09e-06	-7.46	8.11e-08	18	21516439	0.003	LAMA3	NA	NA	NA	NA	NA
50	cg26258423	-7.6e-06	-6.22	1.67e-06	18	75380233	0.027		NA	NA	NA	NA	NA
51	cg27071707	-7.31e-06	-7.83	3.49e-08	19	1614334	0.002	TCF3	19	1619616	0.0132504	0.0718359	-0.906936
					19	1614334			19	1619653	7.4e-06	0.00032216	-2.44708
									19	1617514	0.00420975	0.033991	1.46751
52	cg18788725	-7.34e-06	-6.07	2.4e-06	19	45512122	0.033	RELB	NA	NA	NA	NA	NA
53	cg04700648	-1.03e-05	-6.14	2.01e-06	19	52888958	0.029	ZNF880	NA	NA	NA	NA	NA
54	cg05325193	8.85e-06	6.86	3.47e-07	20	22558233	0.009	C20orf56	NA	NA	NA	NA	NA
55	cg25580335	-9.1e-06	-7.1	1.93e-07	22	24738240	0.006	SPECC1L	NA	NA	NA	NA	NA
NA = no CpG with q < 0.1 within 5 Kb of this locus
