# Supplementary material for: A variability in response of osteoclasts to zoledronic acid is mediated by smoking-associated modification in the DNA methylome
Source: Clin Epigenetics. 2023 Mar 13;15:42. doi: 10.1186/s13148-023-01449-1 (PMC10012449; doi:10.1186/s13148-023-01449-1)
Supplement: Supplementary file 5 — Additional file 5. Supplementary Table 3. Validation of top CpGs showing main effect on IC50 in an multi-omics independent BMD study [33]. Significant q-values are highlighted in bold, while highly significant q-values are also highlighted in red. [file 13148_2023_1449_MOESM5_ESM.xlsx]

## Sheet: Suppl Table Main Effect Repl.
									The CpGs showing significant BMD association in the study of Qiu et al (PMID: 32058959)
CpG_Id	chr	pos	est_IC50	sd_IC50	t_value_IC50	p_value_IC50	FDR_IC50		chr	start	pvalue	qvalue	meth.diff
cg22010000	chr1	151738555	0.395375	0.0641732	6.16107	1.93e-06	0.0881924		1	151735888	0.000536603	0.00816292	-1.14426
									1	151735897	0.0218516	0.0983409	-0.613515
									1	151735904	0.00238337	0.0231692	-0.778446
									1	151735908	0.00137543	0.0159097	-0.906691
									1	151735912	1.15e-05	0.000457386	-1.42553
cg00133289	chr11	5710989	-0.468478	0.057904	-8.0906	1.91e-08	0.0130697		NA
cg06699848	chr11	8847662	-0.940989	0.145535	-6.4657	9.02e-07	0.0685164		NA
cg09177306	chr12	69978399	-0.93344	0.146649	-6.36511	1.16e-06	0.0787629		12	69979243	0.0134933	0.0727066	-0.355583
									12	69979389	9.56e-05	0.00232549	-0.276329
									12	69979398	1.16e-06	7.12e-05	-0.452671
cg16210827	chr13	21009496	-0.769389	0.117401	-6.55353	7.27e-07	0.0685164		13	21001521	0.0102537	0.0609648	1.04752
									13	21005192	0.00010657	0.00251947	1.43425
									13	21005220	0.000131877	0.00295107	1.69114
									13	21005435	0.00649655	0.0452535	3.9502
									13	21005453	0.00132241	0.0154745	4.66762
									13	21005455	0.00497295	0.0379483	4.0732
cg01279902	chr14	104171040	0.420473	0.0671528	6.26143	1.5e-06	0.0787629		14	104165597	0.011434	0.0653515	-0.586211
									14	104173515	0.00205785	0.0209949	0.872158
									14	104175172	0.00825079	0.0530373	-0.888768
									14	104178265	0.00855354	0.0542536	-1.21911
cg06830769	chr16	57769885	-0.513051	0.0767661	-6.6833	5.28e-07	0.0685164		16	57769751	0.000650719	0.00938486	-1.77843
cg00439196	chr16	57769757	-0.657548	0.0993895	-6.61588	6.23e-07	0.0685164		16	57769757	0.0214153	0.0971162	0.302481
									16	57769996	5.78e-05	0.00158696	-0.970152
									16	57787322	0.00624941	0.044128	-0.544532
									16	57787329	0.0198193	0.0925143	0.377454
cg21854895	chr17	71305638	0.445116	0.0723208	6.15474	1.96e-06	0.0881924		17	71296484	0.0117841	0.0666442	-1.38782
									17	71301360	1.65e-05	0.000605882	-5.50897
									17	71301373	0.00175643	0.0188188	-3.44223
									17	71307131	0.00463539	0.0362151	-0.694269
									17	71307244	0.0160926	0.0812853	0.380893
									17	71307995	0.00196164	0.020299	-0.23058
									17	71308363	0.0190309	0.0902565	-1.47555
cg00227784	chr3	126391755	0.319324	0.0471578	6.77139	4.26e-07	0.0685164		3	126397531	0.0122925	0.0684924	3.63996
									3	126398387	3.66e-05	0.00111331	-0.657218
									3	126398420	0.000737787	0.0102533	-2.21436
cg02821156	chr5	14817060	-0.362656	0.053516	-6.77659	4.21e-07	0.0685164		NA
cg19106195	chr6	82961153	-0.320162	0.0493254	-6.49082	8.48e-07	0.0685164		6	82957402	1.65e-05	0.000606224	-1.57908
									6	82957419	0.00034822	0.00597679	-0.314018
									6	82957641	1.69e-06	9.76e-05	0.686807
cg17774634	chr6	97730494	0.401917	0.0640637	6.27372	1.45e-06	0.0787629		6	97727186	0.0196704	0.0920819	1.58153
cg07531221	chr6	168228374	-0.286999	0.0467948	-6.13315	2.06e-06	0.0881924		6	168227085	0.0172701	0.084983	-1.02582
									6	168227193	0.00364507	0.0308527	-1.01447
cg18813322	chr7	47971069	-0.80286	0.120283	-6.67478	5.4e-07	0.0685164		NA
cg21649520	chr8	82359799	-0.289892	0.0458494	-6.3227	1.29e-06	0.0787629		NA
NA = no CpG with q < 0.1 within 10 Kb of this locus
