# Supplementary material for: A variability in response of osteoclasts to zoledronic acid is mediated by smoking-associated modification in the DNA methylome
Source: Clin Epigenetics. 2023 Mar 13;15:42. doi: 10.1186/s13148-023-01449-1 (PMC10012449; doi:10.1186/s13148-023-01449-1)
Supplement: Supplementary file 6 — Additional file 6. Supplementary Table 4. The number and list of phenotypes in each phenotype group. Each sheet is labelled according to the corresponding “phen#” group. [file 13148_2023_1449_MOESM6_ESM.xlsx]

## Sheet: phen1
M13_ARTHROSIS	#Arthrosis	M13_ARTHROSIS.gwas.imputed_v3.both_sexes.tsv
M13_OTHERJOINT	#Other joint disorders	M13_OTHERJOINT.gwas.imputed_v3.both_sexes.tsv
M17	Diagnoses - main ICD10: M17 Gonarthrosis [arthrosis of knee]	M17.gwas.imputed_v3.both_sexes.tsv
2463	Fractured/broken bones in last 5 years	2463.gwas.imputed_v3.both_sexes.tsv
KNEE_ARTHROSIS	Gonarthrosis [arthrosis of knee](FG)	KNEE_ARTHROSIS.gwas.imputed_v3.both_sexes.tsv
3148_irnt	Heel bone mineral density (BMD)	3148_irnt.gwas.imputed_v3.both_sexes.tsv
4105_irnt	Heel bone mineral density (BMD) (left)	4105_irnt.gwas.imputed_v3.both_sexes.tsv
4124_irnt	Heel bone mineral density (BMD) (right)	4124_irnt.gwas.imputed_v3.both_sexes.tsv
78_irnt	Heel bone mineral density (BMD) T-score, automated	78_irnt.gwas.imputed_v3.both_sexes.tsv
4106_irnt	Heel bone mineral density (BMD) T-score, automated (left)	4106_irnt.gwas.imputed_v3.both_sexes.tsv
4125_irnt	Heel bone mineral density (BMD) T-score, automated (right)	4125_irnt.gwas.imputed_v3.both_sexes.tsv
4101_irnt	Heel broadband ultrasound attenuation (left)	4101_irnt.gwas.imputed_v3.both_sexes.tsv
4120_irnt	Heel broadband ultrasound attenuation (right)	4120_irnt.gwas.imputed_v3.both_sexes.tsv
3144_irnt	Heel Broadband ultrasound attenuation, direct entry	3144_irnt.gwas.imputed_v3.both_sexes.tsv
3147_irnt	Heel quantitative ultrasound index (QUI), direct entry	3147_irnt.gwas.imputed_v3.both_sexes.tsv
4104_irnt	Heel quantitative ultrasound index (QUI), direct entry (left)	4104_irnt.gwas.imputed_v3.both_sexes.tsv
4123_irnt	Heel quantitative ultrasound index (QUI), direct entry (right)	4123_irnt.gwas.imputed_v3.both_sexes.tsv

## Sheet: phen2
3143_irnt	Ankle spacing width	3143_irnt.gwas.imputed_v3.both_sexes.tsv
4100_irnt	Ankle spacing width (left)	4100_irnt.gwas.imputed_v3.both_sexes.tsv
4119_irnt	Ankle spacing width (right)	4119_irnt.gwas.imputed_v3.both_sexes.tsv
23124_irnt	Arm fat mass (left)	23124_irnt.gwas.imputed_v3.both_sexes.tsv
23120_irnt	Arm fat mass (right)	23120_irnt.gwas.imputed_v3.both_sexes.tsv
23123_irnt	Arm fat percentage (left)	23123_irnt.gwas.imputed_v3.both_sexes.tsv
23119_irnt	Arm fat percentage (right)	23119_irnt.gwas.imputed_v3.both_sexes.tsv
23125_irnt	Arm fat-free mass (left)	23125_irnt.gwas.imputed_v3.both_sexes.tsv
23121_irnt	Arm fat-free mass (right)	23121_irnt.gwas.imputed_v3.both_sexes.tsv
23126_irnt	Arm predicted mass (left)	23126_irnt.gwas.imputed_v3.both_sexes.tsv
23122_irnt	Arm predicted mass (right)	23122_irnt.gwas.imputed_v3.both_sexes.tsv
23099_irnt	Body fat percentage	23099_irnt.gwas.imputed_v3.both_sexes.tsv
23104_irnt	Body mass index (BMI)	23104_irnt.gwas.imputed_v3.both_sexes.tsv
21001_irnt	Body mass index (BMI)	21001_irnt.gwas.imputed_v3.both_sexes.tsv
1687	Comparative body size at age 10	1687.gwas.imputed_v3.both_sexes.tsv
1697	Comparative height size at age 10	1697.gwas.imputed_v3.both_sexes.tsv
49_irnt	Hip circumference	49_irnt.gwas.imputed_v3.both_sexes.tsv
23116_irnt	Leg fat mass (left)	23116_irnt.gwas.imputed_v3.both_sexes.tsv
23112_irnt	Leg fat mass (right)	23112_irnt.gwas.imputed_v3.both_sexes.tsv
23115_irnt	Leg fat percentage (left)	23115_irnt.gwas.imputed_v3.both_sexes.tsv
23111_irnt	Leg fat percentage (right)	23111_irnt.gwas.imputed_v3.both_sexes.tsv
23117_irnt	Leg fat-free mass (left)	23117_irnt.gwas.imputed_v3.both_sexes.tsv
23113_irnt	Leg fat-free mass (right)	23113_irnt.gwas.imputed_v3.both_sexes.tsv
23118_irnt	Leg predicted mass (left)	23118_irnt.gwas.imputed_v3.both_sexes.tsv
23114_irnt	Leg predicted mass (right)	23114_irnt.gwas.imputed_v3.both_sexes.tsv
23128_irnt	Trunk fat mass	23128_irnt.gwas.imputed_v3.both_sexes.tsv
23127_irnt	Trunk fat percentage	23127_irnt.gwas.imputed_v3.both_sexes.tsv
23129_irnt	Trunk fat-free mass	23129_irnt.gwas.imputed_v3.both_sexes.tsv
23130_irnt	Trunk predicted mass	23130_irnt.gwas.imputed_v3.both_sexes.tsv
48_irnt	Waist circumference	48_irnt.gwas.imputed_v3.both_sexes.tsv
21002_irnt	Weight	21002_irnt.gwas.imputed_v3.both_sexes.tsv
23098_irnt	Weight	23098_irnt.gwas.imputed_v3.both_sexes.tsv
30000_irnt	White blood cell (leukocyte) count	30000_irnt.gwas.imputed_v3.both_sexes.tsv
23100_irnt	Whole body fat mass	23100_irnt.gwas.imputed_v3.both_sexes.tsv
23101_irnt	Whole body fat-free mass	23101_irnt.gwas.imputed_v3.both_sexes.tsv
23102_irnt	Whole body water mass	23102_irnt.gwas.imputed_v3.both_sexes.tsv

## Sheet: phen3
1239	Current tobacco smoking	1239.gwas.imputed_v3.both_sexes.tsv
20160	Ever smoked	20160.gwas.imputed_v3.both_sexes.tsv
1279	Exposure to tobacco smoke outside home	1279.gwas.imputed_v3.both_sexes.tsv
2644	Light smokers, at least 100 smokes in lifetime	2644.gwas.imputed_v3.both_sexes.tsv
20116_2	Smoking status: Current	20116_2.gwas.imputed_v3.both_sexes.tsv
20116_0	Smoking status: Never	20116_0.gwas.imputed_v3.both_sexes.tsv
20116_1	Smoking status: Previous	20116_1.gwas.imputed_v3.both_sexes.tsv
22506_113	Tobacco smoking: Ex-smoker	22506_113.gwas.imputed_v3.both_sexes.tsv
22506_114	Tobacco smoking: Never smoked	22506_114.gwas.imputed_v3.both_sexes.tsv

## Sheet: phen4
20460	Belief that own life is meaningful	20460.gwas.imputed_v3.both_sexes.tsv
1100	Drive faster than motorway speed limit	1100.gwas.imputed_v3.both_sexes.tsv
4598	Ever depressed for a whole week	4598.gwas.imputed_v3.both_sexes.tsv
20421	Ever felt worried, tense, or anxious for most of a month or longer	20421.gwas.imputed_v3.both_sexes.tsv
20502	Ever had period extreme irritability	20502.gwas.imputed_v3.both_sexes.tsv
20441	Ever had prolonged loss of interest in normal activities	20441.gwas.imputed_v3.both_sexes.tsv
20499	Ever sought or received professional help for mental distress	20499.gwas.imputed_v3.both_sexes.tsv
20500	Ever suffered mental distress preventing usual activities	20500.gwas.imputed_v3.both_sexes.tsv
20479	Ever thought that life not worth living	20479.gwas.imputed_v3.both_sexes.tsv
20487	Felt hated by family member as a child	20487.gwas.imputed_v3.both_sexes.tsv
20489	Felt loved as a child	20489.gwas.imputed_v3.both_sexes.tsv
20498	Felt very upset when reminded of stressful experience in past month	20498.gwas.imputed_v3.both_sexes.tsv
4581	Financial situation satisfaction	4581.gwas.imputed_v3.both_sexes.tsv
2050	Frequency of depressed mood in last 2 weeks	2050.gwas.imputed_v3.both_sexes.tsv
2070	Frequency of tenseness / restlessness in last 2 weeks	2070.gwas.imputed_v3.both_sexes.tsv
2080	Frequency of tiredness / lethargy in last 2 weeks	2080.gwas.imputed_v3.both_sexes.tsv
2060	Frequency of unenthusiasm / disinterest in last 2 weeks	2060.gwas.imputed_v3.both_sexes.tsv
4570	Friendships satisfaction	4570.gwas.imputed_v3.both_sexes.tsv
20458	General happiness	20458.gwas.imputed_v3.both_sexes.tsv
20459	General happiness with own health	20459.gwas.imputed_v3.both_sexes.tsv
1170	Getting up in morning	1170.gwas.imputed_v3.both_sexes.tsv
2030	Guilty feelings	2030.gwas.imputed_v3.both_sexes.tsv
4526	Happiness	4526.gwas.imputed_v3.both_sexes.tsv
4548	Health satisfaction	4548.gwas.imputed_v3.both_sexes.tsv
1940	Irritability	1940.gwas.imputed_v3.both_sexes.tsv
6160_4	Leisure/social activities: Adult education class	6160_4.gwas.imputed_v3.both_sexes.tsv
6160_100	Leisure/social activities: None of the above	6160_100.gwas.imputed_v3.both_sexes.tsv
6160_5	Leisure/social activities: Other group activity	6160_5.gwas.imputed_v3.both_sexes.tsv
6160_2	Leisure/social activities: Pub or social club	6160_2.gwas.imputed_v3.both_sexes.tsv
6160_3	Leisure/social activities: Religious group	6160_3.gwas.imputed_v3.both_sexes.tsv
6160_1	Leisure/social activities: Sports club or gym	6160_1.gwas.imputed_v3.both_sexes.tsv
2020	Loneliness, isolation	2020.gwas.imputed_v3.both_sexes.tsv
1930	Miserableness	1930.gwas.imputed_v3.both_sexes.tsv
1920	Mood swings	1920.gwas.imputed_v3.both_sexes.tsv
1970	Nervous feelings	1970.gwas.imputed_v3.both_sexes.tsv
20127_irnt	Neuroticism score	20127_irnt.gwas.imputed_v3.both_sexes.tsv
20488	Physically abused by family as a child	20488.gwas.imputed_v3.both_sexes.tsv
20519	Recent feelings of tiredness or low energy	20519.gwas.imputed_v3.both_sexes.tsv
2040	Risk taking	2040.gwas.imputed_v3.both_sexes.tsv
2100	Seen a psychiatrist for nerves, anxiety, tension or depression	2100.gwas.imputed_v3.both_sexes.tsv
2090	Seen doctor (GP) for nerves, anxiety, tension or depression	2090.gwas.imputed_v3.both_sexes.tsv
1950	Sensitivity / hurt feelings	1950.gwas.imputed_v3.both_sexes.tsv
1200	Sleeplessness / insomnia	1200.gwas.imputed_v3.both_sexes.tsv
20546_3	Substances taken for depression: Medication prescribed to you (for at least two weeks)	20546_3.gwas.imputed_v3.both_sexes.tsv
2010	Suffer from 'nerves'	2010.gwas.imputed_v3.both_sexes.tsv
1990	Tense / 'highly strung'	1990.gwas.imputed_v3.both_sexes.tsv
1980	Worrier / anxious feelings	1980.gwas.imputed_v3.both_sexes.tsv
2000	Worry too long after embarrassment	2000.gwas.imputed_v3.both_sexes.tsv
