# Supplementary material for: A variability in response of osteoclasts to zoledronic acid is mediated by smoking-associated modification in the DNA methylome
Source: Clin Epigenetics. 2023 Mar 13;15:42. doi: 10.1186/s13148-023-01449-1 (PMC10012449; doi:10.1186/s13148-023-01449-1)
Supplement: Supplementary file 7 — Additional file 7. Supplementary Table 5. This table shows the raw data for each CpG and each Phen#, success ratio was calculated as a proportion of #successful SNPs for that CpG to #all SNPs associated with that phenotype group, Phen#. “Success” means that the distance between location of a SNP and location of the CpG is less than the stated max distance. Series of incremental distances from 50,000 bp to 1,000 bp were tested, and then compared across the phenotype groups. The one-tailed Mann-Whitney U test was used to compare differences in success ratios between Phen1 and Phen 2 and “negative control” Phen4 as shown in Table 4. [file 13148_2023_1449_MOESM7_ESM.xlsx]

## Sheet: fdrs_Mann-Whitney_U_only
Max Dist		50000	50000	25000	25000	10000	10000	5000	5000	2500	2500	1000	1000
Phenomenon	gene name	phen3	phen4	phen3	phen4	phen3	phen4	phen3	phen4	phen3	phen4	phen3	phen4
phen1/cg00122310/chr16:57769432		1	1	1	1	1	1	1	1	1	1	1	1
phen2/cg00122310/chr16:57769432		1	1	1	1	1	1	1	1	1	1	1	1
phen1/cg08086799/chr11:62495467	TTC9C;HNRNPUL2	1	0.000272083	1	0.105514	1	1	1	1	1	1	1	1
phen2/cg08086799/chr11:62495467	TTC9C;HNRNPUL2	0.658683	0.13718	1	1	1	1	1	1	1	1	1	1
phen1/cg24529650/chr9:14031418	not known	1	0.019764	1	0.0324694	1	0.0432926	1	1	1	1	1	1
phen2/cg24529650/chr9:14031418	not known	0.364897	0.0128725	1	1	1	1	1	1	1	1	1	1
phen1/cg04662961/chr15:44486562		1	1	1	1	1	1	1	1	1	1	1	1
phen2/cg04662961/chr15:44486562	FRMD5	0.233241	0.00126645	1	1	1	1	1	1	1	1	1	1
phen1/cg17641218/chr2:85804603		1	1	1	1	1	1	1	1	1	1	1	1
phen2/cg17641218/chr2:85804603	VAMP8	0.0241949	1.1096e-07	0.0380517	3.48051e-07	0.0422136	3.74155e-07	0.056857	9.99676e-07	0.056857	9.99676e-07	0.169585	3.39194e-05
phen1/cg00439196/chr16:57769757		1	1	1	1	1	1	1	1	1	1	1	1
phen2/cg00439196/chr16:57769757		1	1	1	1	1	1	1	1	1	1	1	1
phen1/cg26258423/chr18:75380233		1	1	1	1	1	1	1	1	1	1	1	1
phen2/cg26258423/chr18:75380233		1	1	1	1	1	1	1	1	1	1	1	1
phen1/cg25619551/chr1:193710042		1	1	1	1	1	1	1	1	1	1	1	1
phen2/cg25619551/chr1:193710042		1	1	1	1	1	1	1	1	1	1	1	1
phen1/cg24648241/chr7:38347775	not known	1	0.00546958	1	0.0324694	1	1	1	1	1	1	1	1
phen2/cg24648241/chr7:38347775	not known	1	1	1	1	1	1	1	1	1	1	1	1
phen1/cg21854895/chr17:71305638		1	1	1	1	1	1	1	1	1	1	1	1
phen2/cg21854895/chr17:71305638		1	1	1	1	1	1	1	1	1	1	1	1
phen1/cg16362027/chr15:88856288		1	1	1	1	1	1	1	1	1	1	1	1
phen2/cg16362027/chr15:88856288		1	1	1	1	1	1	1	1	1	1	1	1
phen1/cg20093868/chr4:152646689		1	1	1	1	1	1	1	1	1	1	1	1
phen2/cg20093868/chr4:152646689	not known	0.233241	0.0680054	0.266312	0.00756398	0.327393	0.00983317	0.367895	0.0108255	0.710985	0.100825	0.944733	0.120595
phen1/cg18788725/chr19:45512122		1	1	1	1	1	1	1	1	1	1	1	1
phen2/cg18788725/chr19:45512122	RELB	0.0615576	4.2998e-06	0.0719325	5.07517e-06	0.0889165	5.95357e-06	0.367895	0.00200981	0.42995	0.00217532	0.944733	0.0311374
phen1/cg17866778/chr6:26233442		1	0.762267	1	0.737405	1	1	1	1	1	1	1	1
phen2/cg17866778/chr6:26233442	not known	0.237712	7.68858e-10	0.327549	2.37764e-09	0.106917	3.30534e-08	0.32191	3.74606e-08	0.0091144	4.20151e-11	0.0104165	2.1703e-12
phen1/cg00762372/chr10:25618736		1	1	1	1	1	1	1	1	1	1	1	1
phen2/cg00762372/chr10:25618736		1	1	1	1	1	1	1	1	1	1	1	1
phen1/cg06830769/chr16:57769885		1	1	1	1	1	1	1	1	1	1	1	1
phen2/cg06830769/chr16:57769885		1	1	1	1	1	1	1	1	1	1	1	1
phen1/cg22859658/chr7:144422735		1	1	1	1	1	1	1	1	1	1	1	1
phen2/cg22859658/chr7:144422735		1	1	1	1	1	1	1	1	1	1	1	1
phen1/cg02396891/chr7:93222734		1	1	1	1	1	1	1	1	1	1	1	1
phen2/cg02396891/chr7:93222734	not known	0.0100259	1.94972e-09	0.0142034	2.74733e-09	0.0178433	6.83021e-09	0.0396797	1.53385e-07	0.0396797	1.37239e-07	0.120792	7.73964e-06
phen1/cg14379327/chr4:146404134		1	1	1	1	1	1	1	1	1	1	1	1
phen2/cg14379327/chr4:146404134		1	1	1	1	1	1	1	1	1	1	1	1
phen1/cg06753918/chr5:6182215		1	1	1	1	1	1	1	1	1	1	1	1
phen2/cg06753918/chr5:6182215		1	1	1	1	1	1	1	1	1	1	1	1
phen1/cg00013660/chr9:140068770		1	1	1	1	1	1	1	1	1	1	1	1
phen2/cg00013660/chr9:140068770		1	1	1	1	1	1	1	1	1	1	1	1
phen1/cg21441526/chr18:21516439		1	0.0758382	1	0.105514	1	1	1	1	1	1	1	1
phen2/cg21441526/chr18:21516439	LAMA3	0.0110845	5.62488e-09	1	1	1	1	1	1	1	1	1	1
phen1/cg04700648/chr19:52888958		1	1	1	1	1	1	1	1	1	1	1	1
phen2/cg04700648/chr19:52888958		1	1	1	1	1	1	1	1	1	1	1	1
phen1/cg02701677/chr11:23970707		1	1	1	1	1	1	1	1	1	1	1	1
phen2/cg02701677/chr11:23970707		1	1	1	1	1	1	1	1	1	1	1	1
phen1/cg20199739/chr11:107730522		1	1	1	1	1	1	1	1	1	1	1	1
phen2/cg20199739/chr11:107730522		1	1	1	1	1	1	1	1	1	1	1	1
phen1/cg13820475/chr10:44461659		1	1	1	1	1	1	1	1	1	1	1	1
phen2/cg13820475/chr10:44461659		1	1	1	1	1	1	1	1	1	1	1	1
phen1/cg25580335/chr22:24738240		1	1	1	1	1	1	1	1	1	1	1	1
phen2/cg25580335/chr22:24738240		0.703078	0.857841	0.818653	0.974819	1	1	1	1	1	1	1	1
phen1/cg15073625/chr2:23862014		1	1	1	1	1	1	1	1	1	1	1	1
phen2/cg15073625/chr2:23862014	KLHL29	0.0100259	0.000178754	0.0309997	1.76521e-05	0.103358	0.000466853	1	1	1	1	1	1
phen1/cg22581270/chr16:3193156		1	0.400065	1	0.549242	1	0.156569	1	0.202235	1	0.285509	1	1
phen2/cg22581270/chr16:3193156		1	1	1	1	1	1	1	1	1	1	1	1
phen1/cg16653901/chr5:133513511		1	1	1	1	1	1	1	1	1	1	1	1
phen2/cg16653901/chr5:133513511		0.703078	0.294937	1	1	1	1	1	1	1	1	1	1
phen1/ch.10.107354959F/chr10:107364969		1	1	1	1	1	1	1	1	1	1	1	1
phen2/ch.10.107354959F/chr10:107364969	not known	0.113473	0.000326642	0.131672	0.000342576	0.384087	0.0207281	0.436805	0.0217645	0.518071	0.00491966	0.655207	0.00636662
phen1/cg10993470/chr8:55533939		1	1	1	1	1	1	1	0.802154	1	1	1	1
phen2/cg10993470/chr8:55533939		0.703078	0.857841	1	1	1	1	1	1	1	1	1	1
phen1/cg27111704/chr15:83847628		1	1	1	1	1	1	1	1	1	1	1	1
phen2/cg27111704/chr15:83847628	HDGFRP3	0.270025	0.0140416	0.313761	0.00309236	0.974375	0.376951	1	1	1	1	1	1
phen1/cg06501109/chr6:30850309		1	1	1	1	1	1	1	1	1	1	1	1
phen2/cg06501109/chr6:30850309	DDR1	0.0221192	5.20415e-06	0.0307055	5.99923e-06	0.0323504	5.88655e-06	0.0394986	5.42486e-06	0.0432737	1.12363e-05	0.0989875	2.05685e-05
phen1/cg04932413/chr14:103002828		1	1	1	1	1	1	1	1	1	1	1	1
phen2/cg04932413/chr14:103002828	not known	0.113473	4.79793e-05	0.157659	0.000121526	0.862958	0.184392	0.953479	0.202831	1	1	1	1
phen1/cg22968863/chr11:72441739		1	1	1	1	1	1	1	1	1	1	1	1
phen2/cg22968863/chr11:72441739	ARAP1	0.200451	0.000569017	0.235241	0.000599656	0.327393	0.00174436	0.367895	0.00200981	1	1	1	1
phen1/cg06400109/chr17:76183118		1	1	1	1	1	1	1	1	1	1	1	1
phen2/cg06400109/chr17:76183118		1	1	1	1	1	1	1	1	1	1	1	1
phen1/cg00227784/chr3:126391755		1	1	1	1	1	1	1	1	1	1	1	1
phen2/cg00227784/chr3:126391755		1	1	1	1	1	1	1	1	1	1	1	1
phen1/cg03009196/chr1:60392511		1	1	1	1	1	1	1	1	1	1	1	1
phen2/cg03009196/chr1:60392511		1	1	1	1	1	1	1	1	1	1	1	1
phen1/cg14485214/chr2:241957552		1	1	1	1	1	1	1	1	1	1	1	1
phen2/cg14485214/chr2:241957552	SNED1	0.113473	0.000326642	0.818653	0.343853	0.974375	0.376951	1	1	1	1	1	1
phen1/cg22010000/chr1:151738555		1	0.941955	1	1	1	1	1	1	1	1	1	1
phen2/cg22010000/chr1:151738555		0.313363	0.097799	0.745068	0.935999	1	1	1	1	1	1	1	1
phen1/cg01279902/chr14:104171040	XRCC3	1	3.63248e-05	0.87247	1.83252e-05	0.962474	3.13547e-06	0.962474	2.97144e-07	0.962474	2.97144e-07	1	0.164731
phen2/cg01279902/chr14:104171040	XRCC3	0.921632	0.00190217	0.696113	0.000742701	0.889117	0.0188668	1	0.0108255	1	0.0120406	1	0.034365
phen1/cg07246050/chr17:76183123		1	1	1	1	1	1	1	1	1	1	1	1
phen2/cg07246050/chr17:76183123		1	1	1	1	1	1	1	1	1	1	1	1
phen1/cg05923369/chr7:2251548		1	1	1	1	1	1	1	1	1	1	1	1
phen2/cg05923369/chr7:2251548		0.703078	0.294937	1	1	1	1	1	1	1	1	1	1
phen1/cg06342954/chr2:236757889		1	1	1	1	1	1	1	1	1	1	1	1
phen2/cg06342954/chr2:236757889	AGAP1	0.0615576	4.2998e-06	0.0900212	9.05423e-06	0.103358	1.18099e-05	0.117915	1.29346e-05	0.188611	7.60815e-05	1	1
phen1/cg12368066/chr10:9449275		1	1	1	1	1	1	1	1	1	1	1	1
phen2/cg12368066/chr10:9449275		1	1	1	1	1	1	1	1	1	1	1	1
phen1/cg02494004/chr2:147162808		1	1	1	1	1	1	1	1	1	1	1	1
phen2/cg02494004/chr2:147162808		1	1	1	1	1	1	1	1	1	1	1	1
phen1/cg23855920/chr8:103764916		1	1	1	1	1	1	1	1	1	1	1	1
phen2/cg23855920/chr8:103764916		0.703078	0.857841	1	1	1	1	1	1	1	1	1	1
phen1/cg27071707/chr19:1614334		1	1	1	1	1	1	1	1	1	1	1	1
phen2/cg27071707/chr19:1614334		1	1	1	1	1	1	1	1	1	1	1	1
phen1/cg08901901/chr1:160951907		1	1	1	1	1	1	1	1	1	1	1	1
phen2/cg08901901/chr1:160951907		0.703078	0.857841	1	1	1	1	1	1	1	1	1	1
phen1/cg10565322/chr2:43136493		1	1	1	1	1	1	1	1	1	1	1	1
phen2/cg10565322/chr2:43136493		0.703078	0.294937	1	1	1	1	1	1	1	1	1	1
phen1/cg01247535/chr6:15418354		1	1	1	1	1	1	1	1	1	1	1	1
phen2/cg01247535/chr6:15418354	JARID2	0.270025	0.00260801	0.367319	0.00655383	0.862958	0.184392	0.953479	0.202831	1	0.218433	1	1
phen1/cg17774634/chr6:97730494		1	1	1	1	1	1	1	1	1	1	1	1
phen2/cg17774634/chr6:97730494	C6orf167;MIR548H3	0.155824	2.45204e-06	0.244214	2.8748e-06	1	1	1	1	1	1	1	1
phen1/cg03660158/chr16:57769342		1	1	1	1	1	1	1	1	1	1	1	1
phen2/cg03660158/chr16:57769342		1	1	1	1	1	1	1	1	1	1	1	1
phen1/cg13396858/chr9:134249466		1	1	1	1	1	1	1	1	1	1	1	1
phen2/cg13396858/chr9:134249466	not known	0.364897	0.0128725	0.520373	0.032975	1	1	1	1	1	1	1	1
phen1/cg10333170/chr7:134521311		1	1	1	1	1	1	1	1	1	1	1	1
phen2/cg10333170/chr7:134521311		1	1	1	1	1	1	1	1	1	1	1	1
phen1/cg14355428/chr7:91762876		1	0.098857	1	0.5228	1	1	1	1	1	1	1	1
phen2/cg14355428/chr7:91762876	CYP51A1	0.0960484	0.000720226	0.109631	0.000155316	0.613297	0.0390815	0.686892	0.042208	0.773527	0.0475315	0.986914	0.0620706
phen1/cg05325193/chr20:22558233		1	1	1	1	1	1	1	1	1	1	1	1
phen2/cg05325193/chr20:22558233		0.703078	0.294937	0.818653	0.343853	0.974375	0.376951	1	1	1	1	1	1
phen1/cg09865379/chr4:165708173		1	1	1	1	1	1	1	1	1	1	1	1
phen2/cg09865379/chr4:165708173		1	1	1	1	1	1	1	1	1	1	1	1
